# Supplementary material for: Metagenomic Analysis of Dental Plaque on Pit and Fissure Sites With and Without Caries Among Adolescents
Source: Front Cell Infect Microbiol. 2021 Oct 27;11:740981. doi: 10.3389/fcimb.2021.740981 (PMC8579706; doi:10.3389/fcimb.2021.740981)
Supplement: Supplementary file 1 [file DataSheet_1.xls]

# Gene Family	C1010503	C1020603	C1040103	C1040503	C1060903	C1100303	C2050103	C2061003	H1011503	H1030803	H1101603	H2051403	H2052103	H2071103	H2080903	H2081103	H2081603	J1041503	L1022003	L1022503	L1042003	L1062403	L2052703	L2063003	L2092203	M1032803	M1063203	O2073303	T2013403	T2053803	T2073703	W2053903	W2103603	Z1024603	Z1034303	Z1094603	Z1095003	Z2034203	Z2074603	Z2084703	Gene_name	Enzyme_number	Definition	Module	KEGG Pathway
K00001	0.576	2.035	2.32	0.909	1.783	0	0.262	0.956	0.922	0.18	1.031	0.102	0.428	0.3	0	0.935	3.581	1.809	2.918	1.68	0	0.311	1.465	0.106	0.61	0	0	1.803	0.34	0.426	0.44	0.153	1.201	0	0.069	1.557	0.168	0	0.373	0.203	E1.1.1.1, adh	EC:1.1.1.1	alcohol dehydrogenase		map00010, map00071, map00350, map00625, map00626, map00830, map00980, map00982, map01100, map01110, map01120, map01130, map01220
K00002	0	0	0	0	0	0	0	0	0	0	0	0	0	0	0	0	0	0	0	0	0	0	0	0	0	0	0	0	0	0	0	0	0.192	0	0	0	0	0	0	0	AKR1A1, adh	EC:1.1.1.2	alcohol dehydrogenase (NADP+)	M00014	map00010, map00040, map00561, map00930, map01100, map01110, map01120, map01130, map01220
K00003	137.855	115.117	82.61	110.711	81.128	93.817	63.007	105.466	51.088	46.099	84.434	63.722	60.132	70.671	82.341	122.416	69.354	94.005	51.492	80.851	68.575	115.279	57.776	61.831	54.89	60.978	94.804	98.671	71.633	64.302	68.144	59.581	112.517	70.211	93.604	70.505	59.246	72.689	47.133	54.398	hom	EC:1.1.1.3	homoserine dehydrogenase	M00017, M00018	map00260, map00270, map00300, map01100, map01110, map01120, map01130, map01230
K00004	123.462	93.087	55.306	80.841	51.937	73.071	33.447	64.151	19.524	14.28	52.66	42.044	48.285	20.145	78.163	93.057	10.797	68.118	45.415	47.608	28.967	99.8	39.665	58.644	43.447	65.536	70.015	73.289	5.972	17.394	33.919	35.695	57.76	76.317	63.32	50.679	57.422	53.523	27.973	30.486	BDH, butB	EC:1.1.1.4 1.1.1.- 1.1.1.303	(R,R)-butanediol dehydrogenase / meso-butanediol dehydrogenase / diacetyl reductase		map00650
K00005	30.312	36.73	82.226	10.487	12.772	3.854	22.617	20.723	69.445	14.288	21.733	27.011	10.141	61.564	22.285	56.691	48.019	51.209	24.247	35.582	51.544	36.224	14.712	9.412	47.67	19.917	15.881	12.08	28.563	62.887	30.502	27.614	105.674	6.585	11.765	10.414	21.045	17.455	38.141	68.306	gldA	EC:1.1.1.6	glycerol dehydrogenase		map00561, map00640, map01100
K00006	0	0	0	0	0	0	0	0	0	0	0	0	0	0	0	0	0	0	0	0	0	0	0	0	0	0	0	0	0	0.279	0	0	0.064	0	0	0	0	0	0	0	GPD1	EC:1.1.1.8	glycerol-3-phosphate dehydrogenase (NAD+)		map00564, map01110, map04011
K00008	5.469	0.733	10.501	2.111	1.886	14.347	5.551	0.729	0	0.342	13.309	4.199	3.886	6.745	5.397	1.97	10.093	6.578	1.118	3.333	4.066	4.365	10.951	2.858	2.191	1.597	1.965	10.234	2.898	4.408	2.344	2.037	5.846	1.262	1.295	3.152	1.08	0.779	3.947	0.518	SORD, gutB	EC:1.1.1.14	L-iditol 2-dehydrogenase	M00014	map00040, map00051, map01100
K00009	5.394	2.963	12.286	0.91	2.6	7.663	6.116	3.613	5.041	1.321	9.948	6.434	2.034	30.767	4.975	3.379	10.683	9.521	1.249	6.988	12.511	8.363	1.875	4.13	18.171	3.235	5.188	8.581	11.099	23.833	8.364	10.905	40.105	1.208	1.153	4.262	1.644	0.865	9.312	32.132	mtlD	EC:1.1.1.17	mannitol-1-phosphate 5-dehydrogenase		map00051
K00010	21.904	16.181	5.32	66.67	12.3	36.236	14.151	49.332	0.066	3.846	27.466	15.028	20.574	16.386	3.268	6.23	2.09	29.082	10.459	25.574	13.043	37.349	0.48	8.937	17.351	16.733	16.144	36.861	1.177	9.806	2.389	21.742	15.109	21.607	27.45	16.338	4.181	2.081	7.389	0.268	iolG	EC:1.1.1.18 1.1.1.369	myo-inositol 2-dehydrogenase / D-chiro-inositol 1-dehydrogenase		map00521, map00562, map01100, map01120, map01130
K00012	24.286	35.352	54.634	7.958	35.765	38.878	54.612	49.828	41.401	35.645	49.863	32.409	46.278	56.508	48.842	48.057	58.709	53.925	36.972	48.457	55.513	37.931	28.969	33.616	34.382	45.068	49.065	41.154	16.19	49.854	34.328	28.132	47.342	36.3	28.181	28.816	28.249	37.616	42.692	37.742	UGDH, ugd	EC:1.1.1.22	UDPglucose 6-dehydrogenase	M00014, M00129, M00361, M00362	map00040, map00053, map00520, map01100
K00013	152.997	124.259	112.962	160.519	58.014	101.677	71.415	123.684	79.646	31.145	83.932	73.796	74.087	97.328	115.105	137.76	50.834	108.226	54.472	78.805	90.042	149.445	36.779	69.862	97.136	72.162	96.698	103.82	37.227	69.679	57.043	64.53	141.166	78.532	102.479	56.978	59.909	104.423	73.288	90.189	hisD	EC:1.1.1.23	histidinol dehydrogenase	M00026	map00340, map01100, map01110, map01230
K00014	159.458	163.01	125.203	297.465	156.332	206.707	115.394	225.502	190.493	101.886	137.755	138.085	156.252	138.931	140.029	119.541	150.377	103.391	92.583	96.699	104.529	115.167	73.005	102.162	135.822	121.275	129.486	166.273	121.247	128.293	205.443	119.771	197.437	108.785	232.102	138.084	92.395	198.612	120.871	177.569	aroE	EC:1.1.1.25	shikimate dehydrogenase	M00022	map00400, map01100, map01110, map01130, map01230
K00015	1.631	3.145	2.269	0	21.434	2.262	4.972	0.721	2.126	14.253	0.983	2.192	6.315	0	1.577	3.004	1.547	0.774	2.55	1.048	2.632	0	4.672	10.726	1	12.419	9.137	0	0	0.621	1.463	3.077	0.293	2.942	1.212	5.125	1.238	2.093	0.282	1.125	gyaR, GOR1	EC:1.1.1.26	glyoxylate reductase		map00630, map01100, map01110, map01120
K00016	118.35	126.763	159.094	106.999	157.953	119.257	108.895	169.446	180.441	152.311	147.955	119.516	94.504	143.812	110.956	135.062	171.942	154.884	168.964	169.834	201.479	174.791	139.836	158.176	175.123	101.997	154.324	168.951	232.086	132.041	155.927	154.584	195.279	127.821	123.794	151.344	160.873	148.028	166.182	191.263	LDH, ldh	EC:1.1.1.27	L-lactate dehydrogenase		map00010, map00270, map00620, map00640, map01100, map01110, map01120, map01130, map04922
K00018	35.208	43.184	39.393	67.91	39.164	58.77	55.146	65.761	44.098	38.45	46.818	43.119	75.999	22.198	67.054	45.61	44.706	14.551	36.397	11.164	34.773	41.325	28.143	47.278	36.773	52.953	44.607	36.519	5.695	18.848	74.309	40.716	23.682	65.399	84.056	38.245	20.786	70.822	51.125	36.578	hprA	EC:1.1.1.29	glycerate dehydrogenase	M00346	map00260, map00630, map00680, map01100, map01110, map01120, map01130, map01200
K00020	3.154	7.218	13.913	0.274	0.576	0.131	5.104	0.617	0.621	1.262	3.049	2.034	2.28	0.949	1.317	5.902	6.102	0.651	0.885	2.021	4.375	0.117	11.546	2.173	1.245	0	0.177	1.489	1.143	6.699	0.583	1.334	1.171	0.224	0.513	0.714	0.374	0.081	2.78	1.443	mmsB, HIBADH	EC:1.1.1.31	3-hydroxyisobutyrate dehydrogenase		map00280, map01100
K00024	161.794	132.732	67.914	152.166	97.075	156.199	131.096	130.119	59.386	88.752	93.431	92.213	130.879	57.477	168.81	131.203	57.628	88.833	92.521	88.297	64.426	154.824	75.777	141.268	104.073	162.423	139.875	125.664	14.338	47.28	106.947	106.933	67.659	155.358	162.613	81.178	86.852	134.916	72.793	66.465	mdh	EC:1.1.1.37	malate dehydrogenase	M00009, M00011, M00012, M00168, M00173, M00346, M00374, M00620, M00740	map00020, map00270, map00620, map00630, map00680, map00710, map00720, map01100, map01110, map01120, map01130, map01200
K00026	0	0	0	0	0	0	0	0	0	0	0	0	0	0	0	0	0	0	0	0	0	0	0.288	0	0	0	0	0	0	0.698	0	0	0.354	0	0	0	0	0	0	0	MDH2	EC:1.1.1.37	malate dehydrogenase	M00009, M00011, M00012, M00168, M00171	map00020, map00270, map00620, map00630, map00710, map01100, map01110, map01120, map01130, map01200
K00027	55.671	20.941	45.587	3.7	17.493	46.119	21.605	34.361	40.462	13.005	23.058	14.883	10.957	44.065	19.537	26.886	29.967	81.414	28.115	48.829	38.814	30.158	7.456	9.292	46.754	10.748	25.49	21.459	14.978	24.158	19.693	25.449	51.82	18.655	9.096	21.442	24.789	11.728	32.862	32.933	ME2, sfcA, maeA	EC:1.1.1.38	malate dehydrogenase (oxaloacetate-decarboxylating)		map00620, map01200, map02020
K00029	116.765	89.652	29.282	148.55	38.187	93.043	45.786	99.583	38.609	21.188	41.473	47.628	58.885	16.533	94.91	90.187	16.839	69.485	37.625	25.98	27.736	137.643	17.554	51.061	73.086	63.217	79.465	59.689	2.846	19.513	51.035	51.962	54.708	49.918	99.871	45.68	36.8	77.741	29.605	50.7	E1.1.1.40, maeB	EC:1.1.1.40	malate dehydrogenase (oxaloacetate-decarboxylating)(NADP+)	M00169, M00172	map00620, map00710, map01100, map01120, map01200
K00030	0.835	0.771	8.771	0	0.248	0.219	2.086	0	0.12	0.143	3.861	1.478	1.6	0.235	1.222	0.756	2.52	0.412	1.103	1.116	3.261	0.065	5.127	0.556	0.424	0	0.223	0.286	0.412	1.235	0.637	0.18	1.762	0.57	0.359	0.845	0.176	0	0.324	0	IDH3	EC:1.1.1.41	isocitrate dehydrogenase (NAD+)	M00009, M00010	map00020, map01100, map01110, map01120, map01130, map01200, map01210, map01230
K00031	36.15	25.597	26.899	27.507	16.459	45.462	40.734	39.167	30.045	8.963	36.833	30.636	18.651	49.304	36.779	31.886	17.074	30.619	12.286	29.656	26.769	35.763	17.326	19.249	46.783	19.61	35.577	41.364	19.583	31.943	21.407	29.745	75.497	49.647	17.237	20.089	33.19	18.712	23.033	52.659	IDH1, IDH2, icd	EC:1.1.1.42	isocitrate dehydrogenase	M00009, M00010, M00173, M00740	map00020, map00480, map00720, map01100, map01110, map01120, map01130, map01200, map01210, map01230, map04146
K00033	175.35	143.675	64.863	219.09	104.927	169.588	77.154	149.501	86.694	51.784	79.527	78.241	114.206	51.515	125.442	135.385	50.278	106.094	77.791	76.575	48.528	168.904	38.019	102.361	117.527	109.934	113.583	132.691	50.143	58.549	101.159	87.773	97.537	101.772	179.72	92.338	84.276	131.527	68.042	89.896	PGD, gnd, gntZ	EC:1.1.1.44 1.1.1.343	6-phosphogluconate dehydrogenase	M00004, M00006	map00030, map00480, map01100, map01110, map01120, map01130, map01200
K00034	0	0	0	0	0	0	0	0	0	0	0	0	0	0	0	0	0	0	0	0	0	0	0	0	0.231	0	0	0	0	0	0	0	0	0	0	0	0	0	0	0	gdh	EC:1.1.1.47	glucose 1-dehydrogenase		map00030, map01100, map01120, map01200
K00036	68.068	60.496	36.824	106.73	33.443	55.477	32.017	66.881	76.672	31.29	39.956	29.227	46.458	56.391	29.369	38.199	60.075	46.376	37.444	50.794	32.624	54.621	27.523	31.17	52.496	31.599	24.188	50.875	59.703	45.127	72.993	34.534	73.947	31.529	49.223	35.934	32.09	55.02	31.943	52.635	G6PD, zwf	EC:1.1.1.49 1.1.1.363	glucose-6-phosphate 1-dehydrogenase	M00004, M00006, M00008	map00030, map00480, map01100, map01110, map01120, map01130, map01200, map05230
K00040	0	0	0	0.224	0	0	0	0	0	0	0	0	0	0	0	0	0	0	0	0	0	0	0	0.141	0	0	0	0	0	0	0	0	0	0	0	0	0	0	0	0	uxuB	EC:1.1.1.57	fructuronate reductase	M00061	map00040, map01100
K00041	0	0	0	0.237	0	0	0	0	0	0	0	0	0	0	0	0	0	0	0	0	0	0	0	0.144	0	0	0	0	0	0	0	0	0	0	0	0	0	0	0	0	uxaB	EC:1.1.1.58	tagaturonate reductase	M00631	map00040, map01100
K00042	0	0	0	0	0	0	0	0	0	0	0	0	0	0	0	0	0	0	0	0	0	0	0	0.343	0	0	0	0	0	0	0	0	0	0	0	0	0	0	0	0	garR, glxR	EC:1.1.1.60	2-hydroxy-3-oxopropionate reductase		map00630, map01100
K00046	0	0	0	0.4	0	0	0.241	0	0	0	1.122	0.406	0	1.579	0	1.527	7.659	0	2.658	0	0	0.864	0.888	1.626	17.992	0	0	1.815	0.394	3.7	0.667	1.233	0	0	0	0	0.113	0.364	1.133	1.032	idnO	EC:1.1.1.69	gluconate 5-dehydrogenase
K00048	5.381	19.983	41.495	1.89	7.073	0.65	13.006	17.654	41.494	10.428	8.771	12.563	7.072	30.033	9.795	27.925	31.378	38.054	21.427	23.906	37.863	24.667	5.863	6.024	21.835	4.422	9.726	7.613	10.737	20.308	13.356	10.102	42.986	1.213	4.045	3.627	12.172	8.997	23.644	27.92	fucO	EC:1.1.1.77	lactaldehyde reductase		map00630, map00640, map01120
K00052	146.384	152.852	161.116	157.88	89.385	132.705	96.495	147.712	144.348	90.255	101.491	93.011	106.613	118.571	114.612	155.475	102.799	126.541	85.464	86.549	127.861	172.902	62.602	92.132	128.065	98.811	123.151	117.118	83.992	102.659	119.408	102.24	165.324	90.181	172.813	86.462	58.626	126.655	94.066	139.403	leuB, IMDH	EC:1.1.1.85	3-isopropylmalate dehydrogenase	M00432, M00535	map00290, map00660, map01100, map01110, map01210, map01230
K00053	182.989	188.27	173.217	213.44	128.3	156.812	124.259	178.035	153.611	93.138	115.912	114.581	120.991	158.502	141.485	193.826	128.021	162.775	99.644	130.605	131.215	200.897	87.111	112.861	133.474	120.4	142.427	133.32	110.388	118.779	148.008	119.641	236.32	142.283	184.668	115.155	79.586	122.978	110.128	169.41	ilvC	EC:1.1.1.86	ketol-acid reductoisomerase	M00019, M00570	map00290, map00770, map01100, map01110, map01130, map01210, map01230
K00054	37.195	32.274	53.255	29.371	20.639	25.744	31.888	33.678	35.057	7.272	34.96	27.401	31.981	45.309	34.345	42.639	44.61	27.802	16.959	27.966	21.93	21.358	35.091	11.893	24.04	25.202	26.836	30.192	40.089	28.245	50.987	23.351	69.149	36.787	29.568	17.163	21.689	41.257	33.278	23.878	mvaA	EC:1.1.1.88	hydroxymethylglutaryl-CoA reductase	M00849	map00900, map01110, map01130
K00055	0	0	0	0	0	0	0	0.07	0	0	0	0	0	0	0	0.063	0	0	0	0	0	0	1.025	0.257	0	0	0	0.496	1.759	0	0	0	0	0	0	0	0	0	0	1.332	E1.1.1.90	EC:1.1.1.90	aryl-alcohol dehydrogenase	M00537, M00538	map00350, map00360, map00622, map00623, map01100, map01120, map01220
K00057	117.493	123.606	141.655	135.148	94.518	111.7	124.653	121.404	132.56	77.299	103.058	100.024	129.263	151.666	132.086	119.027	156.043	101.018	89.628	105.813	121.991	107.688	90.806	99.345	122.394	129.388	92.903	94.613	102.082	124.532	145.602	102.667	190.875	110.255	93.846	80.148	74.503	141.667	112.35	145.842	gpsA	EC:1.1.1.94	glycerol-3-phosphate dehydrogenase (NAD(P)+)		map00564, map01110
K00058	46.73	51.746	93.32	30.753	64.277	60.666	102.072	51.965	49.657	77.126	69.269	65.712	79.996	45.429	104.42	87.721	56.723	34.544	56.721	35.363	60.177	42.211	73.32	74.734	39.865	97.433	78.426	49.767	14.878	46.212	67.595	53.896	43.407	99.974	75.702	47.002	49.729	95.145	49.2	52.535	serA, PHGDH	EC:1.1.1.95 1.1.1.399	D-3-phosphoglycerate dehydrogenase / 2-oxoglutarate reductase	M00020	map00260, map00680, map01100, map01120, map01130, map01200, map01230
K00059	281.352	252.56	258.852	182.829	184.535	201.936	246.873	224.578	176.486	129.576	213.384	170.628	247.118	173.575	239.768	287.756	248.012	184.343	169.513	172.042	174.42	218.083	161.663	163.292	158.516	191.994	247.822	252.538	151.668	179.977	202.646	163.703	264.306	233.933	268.019	163.419	128.791	225.754	173.413	141.64	fabG, OAR1	EC:1.1.1.100	3-oxoacyl-[acyl-carrier protein] reductase	M00083, M00572	map00061, map00333, map00780, map01100, map01130, map01212
K00060	5.905	1.871	0.66	0.795	8.864	9.562	2.31	7.216	0	1.196	15.306	2.338	4.582	5.966	1.938	0.846	0.517	14.891	3.086	7.786	0.675	7.008	0	4.34	1.3	7.448	10.903	12.316	0.175	1.227	2.72	3.958	3.425	3.72	1.418	4.876	3.312	0.751	2.545	0.246	tdh	EC:1.1.1.103	threonine 3-dehydrogenase		map00260
K00062	0	0	0	0	0	0	0	0	0	0	0	0	0	0	0	0	0	0	0	0	0	0	0	0	0	0	0	0	0	0.163	0	0	0.294	0	0	0	0	0	0	0	E1.1.1.116	EC:1.1.1.116	D-arabinose 1-dehydrogenase
K00065	0	0.088	0	0	0.086	0	0.993	0.636	0	0.198	0	0.85	0.327	0	0.209	0.383	0.75	0.163	0	0	0	0	1.416	0.102	1.181	0	0	0.219	0.678	1.626	0	0	0.097	0	0	0	0.121	0	0	0.184	kduD	EC:1.1.1.127	2-dehydro-3-deoxy-D-gluconate 5-dehydrogenase		map00040
K00067	88.324	69.932	39.357	49.686	21.376	55.088	36.988	20.138	12.591	18.071	26.871	48.827	36.52	14.062	70.471	79.836	41.644	36.691	34.802	15.058	25.494	77.076	29.608	47.732	37.628	54.236	23.941	12.898	5.859	23.088	25.999	31.143	33.353	32.558	66.48	20.342	41.677	47.791	34.695	23.437	rfbD, rmlD	EC:1.1.1.133	dTDP-4-dehydrorhamnose reductase	M00793	map00521, map00523, map01130
K00068	8.798	13.175	18.422	16.793	8.448	12.86	7.387	27.231	19.023	2.763	13.995	9.822	7.753	37.149	4.563	8.76	2.292	20.411	2.856	17.757	7.856	6.028	2.059	5.386	4.952	9.055	15.018	14.959	6.226	14.295	19.377	6.284	13.905	10.152	5.502	9.144	6.343	13.079	3.715	4.361	srlD	EC:1.1.1.140	sorbitol-6-phosphate 2-dehydrogenase		map00051
K00073	0	0	0	0	0	0	0	0	0	0	0	0	0	0	0	0	0	0	0	0	0	0	0	0.278	0.585	0	0	0	0	0.268	0	0	0	0	0	0	0	0	0	1.591	allD	EC:1.1.1.350	ureidoglycolate dehydrogenase (NAD+)		map00230, map01120
K00074	12.595	10.363	11.051	2.178	3.652	1.751	2.831	0.93	4.245	3.075	1.091	3.861	2.659	0.738	2.387	8.858	5.258	2.625	2.804	4.489	1.588	0.844	3.725	1.767	13.035	2.654	2.821	2.795	2.056	5.446	0.521	0.931	6.17	0.586	2.382	3.149	1.393	0.831	1.56	3.151	paaH, hbd, fadB, mmgB	EC:1.1.1.157	3-hydroxybutyryl-CoA dehydrogenase		map00360, map00362, map00650, map01100, map01120, map01200
K00075	151.785	143.735	169.66	169.77	120.797	133.988	97.999	158.975	150.083	81.876	111.884	113.133	118.815	128.132	133.111	162.23	125.969	136.638	94.394	93.584	113.545	171.93	65.963	104.413	134.691	122.009	117.654	135.722	80.318	119.246	135.356	103.118	180.146	109.013	141.577	110.541	100.468	156.64	109.338	147.083	murB	EC:1.3.1.98	UDP-N-acetylmuramate dehydrogenase		map00520, map00550, map01100
K00076	2.512	4.332	4.709	1.126	5.95	2.783	28.618	8.898	4.107	17.537	11.223	4.934	12.679	4.291	10.844	2.99	11.702	1.972	6.403	1.731	17.885	6.602	15.773	9.269	6.82	5.251	9.134	4.247	2.839	6.039	6.32	5.97	1.643	11.709	7.587	4.117	7.894	4.629	7.264	4.659	hdhA	EC:1.1.1.159	7-alpha-hydroxysteroid dehydrogenase		map00121
K00077	4.428	18.444	29.794	15.242	26.79	4.897	26.961	30.454	35.325	19.916	16.09	19.67	34.227	45.591	21.439	21.613	53.337	6.354	17.976	19.926	21.494	9.52	21.981	18.38	31.747	14.205	15.644	16.996	33.598	109.278	19.965	8.6	19.589	17.326	15.354	19.891	28.499	46.602	21.743	50.739	panE, apbA	EC:1.1.1.169	2-dehydropantoate 2-reductase	M00119	map00770, map01100, map01110
K00086	0	0.11	0	0	0	0	0	0.959	0	0	0	0	0	0	0	0.058	0.692	0	0	0	0	0	0.492	0	0	0	0	0	1.272	0	0	0	0	0	0	0	0	0	0	0.277	dhaT	EC:1.1.1.202	1,3-propanediol dehydrogenase		map00561, map00640
K00087	0	0	0	0	0	0	0.938	0	0	0	0	0	0.508	0	0	0	0	0	0	0	0	0	0	0.203	0.206	0	0	0	0	0	0	0	0	0	0	0	0	0	0	0	ygeS, xdhA	EC:1.17.1.4	xanthine dehydrogenase molybdenum-binding subunit	M00546	map00230, map01100, map01120
K00088	220.048	257.502	280.313	243.064	329.379	244.005	281.851	320.118	280.292	252.768	284.162	216.933	210.786	294.65	235.006	240.18	273.528	231.459	268.326	347.66	277.841	263.521	225.045	272.144	236.889	223.28	272.153	257.599	341.596	321.232	294.802	259.28	291.613	286.846	264.575	287.907	265.721	242.366	235.304	326.049	IMPDH, guaB	EC:1.1.1.205	IMP dehydrogenase	M00050	map00230, map00983, map01100, map01110
K00091	11.609	3.83	7.867	1.882	1.64	4.229	0.859	1.517	6.963	0.538	4.722	6.151	5.8	20.162	2.502	5.313	6.599	1.336	5.184	5.275	2.462	2.201	1.265	0.899	0.571	4.969	2.507	5.669	0.352	13.412	9.008	6.96	33.935	2.061	2.503	3.944	3.306	14.687	0.454	10.348	E1.1.1.219	EC:1.1.1.219	dihydroflavonol-4-reductase
K00094	0	0	0	0	0	0	0	0	0	0	0	0	0	0	0	0	0	0	0	0	0	0	0	0.07	0	0	0	0	0	0	0	0	0	0	0	0	0	0	0	0	E1.1.1.251, gatD	EC:1.1.1.251	galactitol-1-phosphate 5-dehydrogenase		map00052, map01100
K00096	9.71	3.627	2.22	2.969	18.548	20.923	7.081	16.527	0	3.106	24.312	5.94	8.84	14.165	4.524	0.687	1.849	26.521	5.439	22.193	2.278	8.904	2.041	8.94	4.501	16.04	12.022	27.607	0.447	3.367	7.066	8.517	6.419	10.291	2.761	6.778	5.822	1.923	5.402	1.286	araM, egsA	EC:1.1.1.261	glycerol-1-phosphate dehydrogenase [NAD(P)+]		map00564
K00097	92.187	77.652	30.497	84.408	17.674	88.305	28.351	27.063	7.493	16.501	32.634	52.679	27.48	10.027	82.431	75.755	35.443	48.547	37.32	11.478	18.453	115.839	18.904	52.492	57.361	52.826	15.572	8.302	1.673	9.009	36.586	40.686	51.449	28.304	82.425	23.894	43.075	53.201	36.432	23.178	pdxA	EC:1.1.1.262	4-hydroxythreonine-4-phosphate dehydrogenase	M00124	map00750, map01100
K00099	133.56	100.691	56.818	172.026	67.883	135.8	46.358	118.3	65.605	42.643	65.31	72.423	86.588	38.659	89.628	110.373	67.773	94.748	50.557	58.761	36.637	154.794	38.329	62.576	87.246	64.906	85.622	101.016	33.403	55.722	78.026	62.745	66.98	54.418	115.6	74.454	66.795	105.193	42.459	68.07	dxr	EC:1.1.1.267	1-deoxy-D-xylulose-5-phosphate reductoisomerase	M00096	map00900, map01100, map01110, map01130
K00100	30.477	32.066	23.816	81.133	11.677	25.731	10.47	41.901	45.201	6.385	14.229	16.07	23.033	14.975	14.574	25.287	16.3	18.535	10.985	10.567	8.459	31.209	8.879	5.722	25.013	11.488	8.966	13.747	3.112	23.281	43.071	20.764	25.223	9.547	33.359	19.091	6.544	34.073	6.34	24.828	bdhAB	EC:1.1.1.-	butanol dehydrogenase		map00650, map01120
K00101	71.145	37.614	19.988	20.513	42.565	54.067	108.825	28.622	14.65	58.238	44.846	30.68	65.077	12.459	83.559	51.886	15.689	22.568	44.052	35.773	30.993	31.989	50.014	65.274	37.796	88.042	54.351	46.987	0.913	9.462	38.166	44.095	23.363	107.776	71.086	19.908	49.631	53.704	38.376	19.101	lldD	EC:1.1.2.3	L-lactate dehydrogenase (cytochrome)		map00620, map01100
K00102	0	0	0	0	0	0	0	0	0	0	0	0	0	0	0	0	0	0	0	0	0	0	0.102	0	0	0	0	0	0	0.256	0	0	0	0	0	0	0	0	0	0	LDHD, dld	EC:1.1.2.4	D-lactate dehydrogenase (cytochrome)		map00620
K00104	24.951	19.903	16.196	4.518	4.945	7.74	7.655	1.33	1.988	4.54	6.007	5.478	12.376	1.599	14.577	17.471	4.937	4.601	10.345	5.692	8.417	5.838	10.651	10.933	4.654	10.715	7.74	2.181	0	3.059	1.617	2.932	3.86	8.649	6.609	3.114	14.221	2.276	7.667	2.429	glcD	EC:1.1.3.15	glycolate oxidase		map00630, map01100, map01110, map01120, map01130
K00105	23.013	21.951	22.989	29.995	3.97	12.206	6.75	17.442	19.412	1.455	13.789	13.931	7.637	11.027	7.15	18.834	13.838	14.544	3.249	14.142	8.032	5.969	9.58	1.494	8.21	3.192	5.475	12.367	17.883	12.435	27.536	8.903	53.855	3.478	9.446	9.895	10.343	9.686	16.471	8.018	E1.1.3.21	EC:1.1.3.21	alpha-glycerophosphate oxidase		map00564, map01110
K00107	0	0	0	0	0	0	0	0	0	0	0	0	0	0	0	0	0	0	0	0	0	0	0.054	0	0	0	0	0	0	0.088	0	0	0.201	0	0	0	0	0	0	0	ALO	EC:1.1.3.37	D-arabinono-1,4-lactone oxidase
K00108	0	0	0	0	0	0	0	0	0	0	0	0	0	0	0	0	0	0	0	0	0	0	0	0.122	0	0	0	0	0	0	0	0	0	0	0	0	0	0	0	0	betA, CHDH	EC:1.1.99.1	choline dehydrogenase	M00555	map00260, map01100
K00111	39.259	38.14	29.256	70.859	57.883	55.341	39.359	67.543	30.177	45.226	47.888	35.09	51.156	33.586	23.05	30.576	58.009	35.781	34.619	43.351	37.12	35.487	24.462	31.705	30.077	40.546	34.493	45.794	37.107	33.583	57.795	30.133	24.912	40.523	64.319	53.127	25.595	37.997	25.826	33.89	glpA, glpD	EC:1.1.5.3	glycerol-3-phosphate dehydrogenase		map00564, map01110
K00112	17.499	24.76	24.721	77.612	22.585	28.494	15.124	44.069	40.912	25.085	19.356	21.676	28.217	10.654	25.459	16.262	44.919	11.094	22.181	6.696	8.239	33.677	14.035	24.856	29.082	21.257	14.701	16.195	2.136	19.881	46.403	28.409	11.658	15.387	39.901	24.659	6.146	38.882	25.197	31.775	glpB	EC:1.1.5.3	glycerol-3-phosphate dehydrogenase subunit B		map00564, map01110
K00113	19.041	22.343	22.552	74.541	21.348	22.651	15.28	46.069	41.847	22.273	20.42	23.065	26.24	10.068	27.795	17.48	43.191	12.182	24.181	4.998	8.329	35.056	16.104	23.307	25.875	22.038	15.365	18.041	1.568	19.705	43.976	27.567	9.862	19.535	34.729	24.274	6.87	36.475	23.48	26.602	glpC		glycerol-3-phosphate dehydrogenase subunit C		map00564, map01110
K00116	0.564	1.354	2.328	2.169	13.749	1.053	12.365	13.736	19.589	23.258	8.129	5.813	13.07	11.258	5.987	2.93	22.284	5.463	2.64	9.222	17.313	4.61	9.742	6.666	7.561	1.414	7.56	4.067	32.595	18.456	15.148	5.671	2.143	4.31	3.722	11.704	4.866	8.11	7.025	18.648	mqo	EC:1.1.5.4	malate dehydrogenase (quinone)	M00009, M00011	map00020, map00620, map01100, map01110, map01120, map01130, map01200
K00117	0	0	0	0	0	0	0	0	0	0	0	0	0	0	0	0	0	0	0	0	0	0	0	0.028	0	0	0	0	0	0	0	0	0	0	0	0	0	0	0	0	gcd	EC:1.1.5.2	quinoprotein glucose dehydrogenase		map00030, map01100, map01110, map01130
K00121	80.736	77.153	12.136	50.698	5.947	47.812	23.926	10.372	0.633	1.355	14.625	31.089	1.449	0.203	66.915	74.27	0.949	33.253	19.958	6.807	0.338	74.16	5.553	43.316	35.966	32.533	9.454	4.874	0	0.69	20.668	24.283	31.207	40.008	67.246	11.979	23.674	29.405	15.862	13.194	frmA, ADH5, adhC	EC:1.1.1.284 1.1.1.1	S-(hydroxymethyl)glutathione dehydrogenase / alcohol dehydrogenase		map00010, map00071, map00350, map00625, map00626, map00680, map00830, map00980, map00982, map01100, map01110, map01120, map01130, map01200, map01220, map05204
K00123	12.103	15.538	5.259	66.492	8.384	25.601	4.811	38.003	37.105	11.907	9.214	8.226	8.69	9.976	14.321	10.218	1.098	11.702	7.688	1.902	0	23.847	0.365	4.622	17.52	6.568	8.394	11.062	0.281	8.544	7.232	13.659	6.456	11.726	29.3	12.678	2.752	10.68	10.459	3.805	fdoG, fdhF, fdwA	EC:1.17.1.9	formate dehydrogenase major subunit		map00630, map00680, map01100, map01120, map01200
K00124	11.842	6.308	8.875	6.15	10.183	7.368	26.038	19.888	3.798	11.846	20.244	5.247	16.798	4.918	9.827	4.949	7.924	4.673	6.417	2.447	21.266	11.439	6.432	6.752	8.259	11.447	16.65	8.027	3.09	0.818	5.101	7.31	3.968	15.647	4.773	7.12	2.338	4.503	14.103	9.889	fdoH, fdsB		formate dehydrogenase iron-sulfur subunit		map00630, map00680, map01100, map01120, map01200
K00127	35.939	47.031	19.092	136.518	26.408	67.335	45.908	82.618	79.871	26.757	33.207	31.79	60.088	21.935	34.11	25.089	19.683	22.066	33.232	7.513	13.86	59.502	14.567	30.712	52.411	36.091	23.461	25.929	2.634	20.247	77.482	46.244	17.345	31.615	91.826	27.424	9.417	70.352	21.116	47.153	fdoI, fdsG		formate dehydrogenase subunit gamma		map00630, map00680, map01100, map01120, map01200
K00128	0	0	0	0.515	0	0	0	0	0	0	0	0	0	0	0	0	0	0	0	0	0	0	0.149	0	0.357	0	0.238	0	0	0.364	0	0	0.1	0	0	0	0	0	0	0	ALDH	EC:1.2.1.3	aldehyde dehydrogenase (NAD+)	M00135	map00010, map00053, map00071, map00280, map00310, map00330, map00340, map00380, map00410, map00561, map00620, map00625, map00903, map00981, map01100, map01110, map01120, map01130
K00129	0	0	0	0	0	0	0	0	0	0	0	0	0	0	0	0	0	0	0	0	0	0	0.115	0	0	0	0	0	0	0.385	0	0	0.177	0	0	0	0	0	0	0	E1.2.1.5	EC:1.2.1.5	aldehyde dehydrogenase (NAD(P)+)		map00010, map00340, map00350, map00360, map00410, map00980, map00982, map01100, map01110, map01120, map05204
K00130	0.324	0.172	0.829	0.869	12.33	0.219	2.791	5.503	17.306	17.051	0.054	2.596	4.428	8.027	0.659	0.696	20.973	3.766	1.177	7.741	9.301	1.723	4.4	2.883	3.164	0.765	0.941	2.063	29.997	18.337	14.168	2.923	0.766	0.127	0.142	8.07	3.28	6.166	3.004	13.466	betB, gbsA	EC:1.2.1.8	betaine-aldehyde dehydrogenase	M00555	map00260, map01100
K00131	37.098	35.642	69.249	18.01	22.918	35.526	47.436	31.795	25.236	15.966	45.499	41.393	42.343	59.223	57.511	54.868	50.089	24.262	29.142	28.421	40.546	27.076	41.372	29.657	37.785	46.095	36.663	26.498	28.908	37.359	52.009	37.131	108.395	49.439	37.842	20.017	26.869	48.896	36.479	53.803	gapN	EC:1.2.1.9	glyceraldehyde-3-phosphate dehydrogenase (NADP+)	M00308, M00633	map00010, map00030, map01100, map01120, map01200
K00132	0	0	0	0	0	0	0	0	0	0	0	0	0	0	0	0	0	0	0	0	0	0	0	0	0	0	0	0	0	0	0	0	0	0	0	0.144	0	0	0	0	E1.2.1.10	EC:1.2.1.10	acetaldehyde dehydrogenase (acetylating)		map00620, map00650, map01100, map01120
K00133	235.725	200.467	171.621	234.341	142.088	182.142	169.512	186.229	149.373	138.812	128.349	140.684	159.982	143.89	228.447	204.981	153.326	156.66	135.803	125.884	130.038	215.829	136.373	144.284	166.777	183.338	175.944	144.344	103.374	141.415	170.249	147.142	202.349	199.6	186.748	116.315	134.729	186.834	134.072	156.979	asd	EC:1.2.1.11	aspartate-semialdehyde dehydrogenase	M00016, M00017, M00018, M00033, M00525, M00526, M00527	map00260, map00261, map00270, map00300, map01100, map01110, map01120, map01130, map01210, map01230
K00134	226.695	206.279	194.357	219.665	198.894	187.199	236.518	211.947	156.537	171.106	161.051	166.019	203.714	138.384	213.263	200.655	210.331	149.46	141.799	136.471	182.142	221.832	180.746	170.579	184.319	194.645	179.708	188.53	130.651	134.673	185.847	154.692	163.731	194.618	265.215	155.095	135.83	202.888	130.779	174.468	GAPDH, gapA	EC:1.2.1.12	glyceraldehyde 3-phosphate dehydrogenase	M00001, M00002, M00003, M00165, M00166, M00308, M00552	map00010, map00710, map01100, map01110, map01120, map01130, map01200, map01230, map04066, map05010
K00135	65.444	42.914	10.738	48.529	37.538	41.716	14.792	33.914	21.282	22.008	24.338	22.712	13.432	17.148	40.073	49.913	23.414	29.663	18.221	31.008	24.848	41.433	10.701	37.371	26.318	31.408	33.659	36.94	30.562	22.239	22.767	22.724	24.328	28.13	41.073	29.157	15.776	33.605	14.771	25.37	gabD	EC:1.2.1.16 1.2.1.79 1.2.1.20	succinate-semialdehyde dehydrogenase / glutarate-semialdehyde dehydrogenase	M00027	map00250, map00310, map00350, map00650, map00760, map01100, map01120
K00137	0	0	0	0	0	0	0	0	0	0	0	0	0	0	0	0	0	0	0	0	0	0	0	0.341	0	0	0	0	0	0	0	0	0	0	0	0	0	0	0	0	prr	EC:1.2.1.19	aminobutyraldehyde dehydrogenase		map00310, map00330, map00410, map01100, map01120
K00138	0	0	0	0	0	0	0	0	0	0	0	0	0	0	0	0	0	0	0	0	0	0	0	0.858	0	0	0	0	0	0	0	0	0	0	0	0	0	0	0	0	aldB	EC:1.2.1.-	aldehyde dehydrogenase		map00010, map00620, map01100, map01110, map01120
K00140	19.332	14.078	5.611	63.349	9.764	26.713	13.841	42.923	0.084	4.441	18.616	13.167	18.418	20.341	2.643	6.794	9.809	24.806	11.717	21.498	10.717	34.687	3.004	7.752	33.866	15.938	13.096	28.421	2.617	11.337	3.661	21.153	14.487	19.857	26.076	11.183	2.775	2.682	7.067	0.94	mmsA, iolA, ALDH6A1	EC:1.2.1.18 1.2.1.27	malonate-semialdehyde dehydrogenase (acetylating) / methylmalonate-semialdehyde dehydrogenase	M00013	map00280, map00410, map00562, map00640, map01100, map01200
K00145	91.812	69.747	38.995	71.886	15.036	80.457	27.18	24.074	23.426	4.517	40.812	47.134	17.745	46.778	57.836	62.25	16.003	60.565	26.043	20.108	21.938	104.439	7.955	32.476	64.868	41.9	17.773	15.307	20.162	31.77	30.96	40.625	99.509	12.056	60.059	18.949	36.959	40.874	34.972	55.138	argC	EC:1.2.1.38	N-acetyl-gamma-glutamyl-phosphate reductase	M00028, M00845	map00220, map01100, map01110, map01130, map01210, map01230
K00146	0	0	0	0	0	0	0	0	0	0	0	0	0	0	0	0	0	0	0	0	0	0	0	0.046	0	0	0	0	0	0	0	0	0	0	0	0	0	0	0	0	feaB	EC:1.2.1.39	phenylacetaldehyde dehydrogenase		map00360, map00643, map01100, map01120
K00147	76.454	90.124	112.599	97.538	44.425	70.099	66.045	79.875	97.533	25.494	60.135	52.595	71.688	112.834	51.381	81.106	83.814	78.06	62.44	65.098	61.11	82.375	44.574	43.108	75.614	53.732	45.209	60.57	54.439	74.066	84.998	65.228	147.773	41.095	84.664	45.952	42.213	62.51	80.162	103.992	proA	EC:1.2.1.41	glutamate-5-semialdehyde dehydrogenase	M00015	map00330, map00332, map01100, map01110, map01130, map01230
K00151	0	0	0	0	0	1.823	0	0	0	0	0	0	0	0	0	0	0	0	0	0	0	0	0	0.427	0	0	0	0	0	0	0	0	0	0	0	0	0	0	0	0	hpaE, hpcC	EC:1.2.1.60	5-carboxymethyl-2-hydroxymuconic-semialdehyde dehydrogenase	M00533	map00350, map01120, map01220
K00153	9.54	6.471	12.32	16.362	40.607	19.732	10.832	30.056	25.266	24.259	27.025	9.824	17.908	28.722	10.462	1.296	27.634	28.182	12.982	22.559	21.039	11.337	8.546	10.189	7.708	14.942	16.87	21.357	36.176	25.75	23.369	11.816	14.427	15.045	8.164	34.041	23.006	16.352	9.096	25.24	E1.1.1.306	EC:1.1.1.306	S-(hydroxymethyl)mycothiol dehydrogenase
K00156	35.219	33.175	49.758	9.956	34.119	33.831	86.38	42.981	52.138	64.84	37.222	40.87	63.576	39.478	78.452	47.143	51.758	36.609	51.743	27.039	53.499	39.839	44.841	54.154	42.469	77.6	54.236	27.447	12.699	29.118	56.915	43.781	41.114	84.565	46.579	14.363	44.096	61.72	50.872	49.161	poxB	EC:1.2.5.1	pyruvate dehydrogenase (quinone)		map00620
K00158	28.331	27.243	36.987	26.456	5.49	10.632	14.192	19.565	31.683	6.612	15.83	15.219	8.019	37.014	11.617	24.986	34.318	26.341	12.509	27.252	12.246	17.244	23.787	3.814	9.788	5.501	6.735	16.573	34.3	25.17	24.668	13.026	71.15	4.998	7.76	11.003	13.19	19.397	18.81	19.869	E1.2.3.3, poxL	EC:1.2.3.3	pyruvate oxidase		map00620, map01100
K00161	53.783	31.221	36.889	37.473	87.787	56.804	94.643	60.627	66.316	104.877	56.557	39.953	67.175	53.893	71.529	35.31	72.988	47.642	52.41	56.828	65.765	34.485	51.858	51.235	36.441	80.163	59.036	47.068	65.679	60.284	80.572	47.446	37.36	97.884	48.479	65.246	63.167	64.372	43.387	68.514	PDHA, pdhA	EC:1.2.4.1	pyruvate dehydrogenase E1 component alpha subunit	M00307	map00010, map00020, map00620, map01100, map01110, map01120, map01130, map01200, map04066, map04922, map05230
K00162	84.67	62.037	65.912	53.547	109.927	68.599	112.797	80.772	101.905	127.997	81.051	61.261	90.702	85.611	98.269	61.296	102.959	71.511	67.108	86.829	79.123	48.183	80.414	63.693	50.613	108.51	72.743	66.678	110.995	83.112	111.886	63.384	98.538	117.523	72.465	76.509	81.516	97.256	67.108	86.01	PDHB, pdhB	EC:1.2.4.1	pyruvate dehydrogenase E1 component beta subunit	M00307	map00010, map00020, map00620, map01100, map01110, map01120, map01130, map01200, map04066, map04922, map05230
K00163	3.729	1.757	1.252	3.025	4.237	2.066	16.15	4.693	1.003	9.377	2.887	3.805	2.033	10.654	0	10.643	0.417	4.261	1.458	18.486	12.381	1.25	2.132	3.743	3.08	4.767	6.463	3.9	1.577	1.133	1.404	3.163	3.155	29.17	13.131	2.33	0.636	1.344	0.324	0	aceE	EC:1.2.4.1	pyruvate dehydrogenase E1 component	M00307	map00010, map00020, map00620, map01100, map01110, map01120, map01130, map01200
K00164	10.826	18.027	31.275	17.146	29.625	17.325	41.82	33.577	33.907	20.443	30.115	24.973	13.715	49.571	20.394	15.617	23.373	23.504	28.277	66.656	34.892	24.418	20.751	18.952	23.804	23.748	34.424	19.961	27.594	65.516	27.331	28.481	27.134	36.896	20.794	32.541	46.395	19.03	17.676	43.836	OGDH, sucA	EC:1.2.4.2	2-oxoglutarate dehydrogenase E1 component	M00009, M00011, M00032	map00020, map01100, map01110, map01120, map01130, map01200
K00167	0	0	0	0	0	0	0	0	0	0	0	0	0	0	0	0	0	0	0	0	0	0	0	0	0.264	0	0	0	0	0	0	0	0	0	0	0	0	0	0	0	BCKDHB, bkdA2	EC:1.2.4.4	2-oxoisovalerate dehydrogenase E1 component beta subunit	M00036	map00280, map00640, map01100, map01110, map01130
K00169	0	0.051	0.185	0	0	0	0	0	0	0	0	0.428	0	0	0	0	0.683	0	0	0	0	0	0.076	0	0	0	0	0.126	0	0	0	0.049	0	0	0	0	0	0	0	0	porA	EC:1.2.7.1	pyruvate ferredoxin oxidoreductase alpha subunit	M00173, M00307, M00374, M00620	map00010, map00020, map00620, map00633, map00640, map00650, map00680, map00720, map01100, map01110, map01120, map01130, map01200
K00170	0	0	0.25	0	0	0	0	0	0.213	0	0	0.499	0	0	0	0	0.412	0	0	0	0	0	0.102	0.149	0	0	0	0.254	0.066	0.085	0	0	0	0	0	0	0	0	0	0	porB	EC:1.2.7.1	pyruvate ferredoxin oxidoreductase beta subunit	M00173, M00307, M00374, M00620	map00010, map00020, map00620, map00633, map00640, map00650, map00680, map00720, map01100, map01110, map01120, map01130, map01200
K00172	0	0.06	0.217	0	0	0	0	0	0.124	0	0	0.506	0	0	0	0	0.437	0	0	0	0	0	0.089	0	0.321	0	0	0.442	0.058	0.074	0	0.057	0	0	0	0	0	0	0	0	porG	EC:1.2.7.1	pyruvate ferredoxin oxidoreductase gamma subunit	M00173, M00307, M00374, M00620	map00010, map00020, map00620, map00633, map00640, map00650, map00680, map00720, map01100, map01110, map01120, map01130, map01200
K00174	15.212	30.467	64.425	5.199	23.098	15.647	34.274	38.117	42.507	25.244	35.003	27.031	31.885	53.479	22.609	41.689	55.299	46.831	26.756	45.768	52.008	34.708	20.968	19.511	32.882	19.783	27.767	24.384	17.372	45.575	23.688	22.955	43.74	19.226	11.234	21.584	14.891	17.101	30.252	34.474	korA, oorA, oforA	EC:1.2.7.3 1.2.7.11	2-oxoglutarate/2-oxoacid ferredoxin oxidoreductase subunit alpha	M00009, M00011, M00173, M00620	map00010, map00020, map00620, map00650, map00720, map01100, map01110, map01120, map01130, map01200
K00175	9.472	13.442	41.326	4.991	19.768	13.745	28.887	25.748	7.287	22.75	31.644	27.662	31.639	36.747	21.39	36.387	66.32	11.805	15.711	22.562	36.932	13.875	35.05	23.31	13.282	10.935	19.871	19.66	19.237	47.526	16.315	16.502	11.386	16.32	9.732	27.854	6.936	12.274	15.659	20.626	korB, oorB, oforB	EC:1.2.7.3 1.2.7.11	2-oxoglutarate/2-oxoacid ferredoxin oxidoreductase subunit beta	M00009, M00011, M00173, M00620	map00010, map00020, map00620, map00650, map00720, map01100, map01110, map01120, map01130, map01200
K00176	1.241	13.606	40.2	0.488	6.829	5.522	22.778	18.778	6.505	17.016	22.318	27.407	18.663	12.512	19.783	28.738	62.481	1.287	5.919	3.454	21.084	6.791	21.861	12.024	9.376	4.906	16.711	6.293	16.249	24.773	10.146	13.547	9.317	9.502	3.094	16.099	4.802	8.021	11.789	19.994	korD, oorD	EC:1.2.7.3	2-oxoglutarate ferredoxin oxidoreductase subunit delta	M00009, M00011, M00173, M00620	map00020, map00720, map01100, map01120, map01130, map01200
K00177	2.988	11.132	25.106	1.666	19.726	2.564	27.412	11.355	4.73	22.389	14.33	17.485	25.702	17.921	16.619	19.836	35.985	1.637	10.376	3.454	12.203	6.594	23.256	20.565	4.771	14.006	15.23	4.552	6.8	25.438	11.257	10.861	5.971	9.677	6.295	13.691	2.486	7.062	10.842	11.729	korC, oorC	EC:1.2.7.3	2-oxoglutarate ferredoxin oxidoreductase subunit gamma	M00009, M00011, M00173, M00620	map00020, map00720, map01100, map01120, map01130, map01200
K00179	0	0.128	0.313	0	0	0.256	0.269	0	0.215	0	0	0.877	0	0	0	0	0.821	0	0	0	0	0	0	0.03	0.515	0	0	0.224	0.05	0.161	0	0.025	0.211	0	0	0	0	0	0	0	iorA	EC:1.2.7.8	indolepyruvate ferredoxin oxidoreductase, alpha subunit
K00180	0	0.115	0.139	0	0	0.42	0	0	0.119	0	0	0.139	0	0	0	0.227	2.24	0	0	0	0	0	0.342	0	2.338	0	0	0.283	0.222	0.285	0	0	0.138	0	0	0	0	0	0	0	iorB	EC:1.2.7.8	indolepyruvate ferredoxin oxidoreductase, beta subunit
K00184	3.281	4.041	4.483	1.683	3.451	10.619	15.819	14.743	6.612	12.328	8.895	5.57	18.251	2.491	20.303	8.482	8.896	3.389	10.021	3.63	14.648	7.104	9.187	15.27	4.997	11.691	15.141	8.599	1.146	2.12	7.786	10.104	6.526	11.1	4.6	8.087	4.108	16.201	7.689	11.546	K00184		prokaryotic molybdopterin-containing oxidoreductase family, iron-sulfur binding subunit
K00185	31.148	17.744	14.155	6.696	33.757	37.663	59.789	23.501	19.087	65.955	27.448	22.557	52.668	5.462	75.479	23.398	13.421	8.215	37.331	10.067	26.049	18.881	39.333	43.717	21.652	76.24	44.224	19.055	1.252	8.438	32.823	34.937	12.804	70.756	33.342	15.924	33.93	52.918	34.88	23.936	K00185		prokaryotic molybdopterin-containing oxidoreductase family, membrane subunit
K00198	3.248	20.826	45.178	1.01	5.778	0.516	15.211	16.524	45.127	10.76	6.148	10.154	8.133	36.866	10.286	28.011	26.128	34.702	18.364	18.318	32.748	27.286	4.455	3.733	22.724	3.643	9.965	5.2	11.813	24.571	14.696	11.367	36.619	2.314	7.315	3.094	8.649	8.68	24.306	24.623	cooS, acsA	EC:1.2.7.4	anaerobic carbon-monoxide dehydrogenase catalytic subunit	M00377	map00633, map00680, map00720, map01120, map01200
K00208	181.686	139.358	65.646	125.126	138.03	151.298	151.854	114.345	41.325	127.613	100.486	103.055	132.252	20.057	188.432	155.436	36.203	87.258	98.017	74.734	71.972	155.318	75.066	142.152	92.667	151.874	149.23	126.144	7.553	31.854	96.513	102.441	71.316	175.153	216.136	95.368	85.511	146.379	104.778	51.394	fabI	EC:1.3.1.9 1.3.1.10	enoyl-[acyl-carrier protein] reductase I	M00083, M00572	map00061, map00333, map00780, map01100, map01130, map01212
K00209	1.929	3.814	22.404	0.25	1.773	0.632	3.413	0.251	1.414	1.106	9.744	2.796	0.718	0.956	0.436	10.994	1.853	2.814	3.361	4.627	3.939	0.419	7.94	1.077	0.56	0.882	1.145	1.229	2.383	1.561	1.786	1.559	5.528	0.925	0.645	1.044	1.292	0.276	1.62	1.847	fabV, ter	EC:1.3.1.9 1.3.1.44	enoyl-[acyl-carrier protein] reductase / trans-2-enoyl-CoA reductase (NAD+)	M00083	map00061, map00650, map01100, map01120, map01200, map01212
K00211	0	0	0	0	0	0	0	0	0	0	0	0	0	0	0	0	0	0	0	0	0	0	0	0	0	0	0	0	0	0.058	0	0	0.157	0	0	0	0	0	0	0	TYR1	EC:1.3.1.13	prephenate dehydrogenase (NADP+)		map00400, map01100, map01110, map01130
K00215	209.043	207.892	170.873	224.462	120.678	172.234	118.762	207.218	130.339	80.31	130.568	139.958	143.131	146.214	180.476	204.994	169.288	155.082	117.992	127.218	132.874	225.046	90.78	132.918	148.11	148.685	152.059	147.734	105.209	124.793	149.672	127.932	213.787	131.93	202.233	119.06	110.572	173.771	121.962	159.425	dapB	EC:1.17.1.8	4-hydroxy-tetrahydrodipicolinate reductase	M00016, M00525, M00526, M00527	map00261, map00300, map01100, map01110, map01120, map01130, map01230
K00216	0.575	1.598	0.86	3.801	25.014	0.453	7.362	9.58	20.784	22.93	0	4.722	7.423	15.49	2.517	3.235	29.929	5.993	1.621	8.098	20.028	2.665	6.452	4.234	6.178	0.558	1.836	2.952	40.354	20.557	18.876	3.057	1.984	4.844	0.891	15.699	5.572	8.819	2.984	20.626	entA	EC:1.3.1.28	2,3-dihydro-2,3-dihydroxybenzoate dehydrogenase		map01053, map01110, map01130
K00222	0	0	0	0	0	0	0	0	0	0	0	0	0	0	0	0	0	0	0	0	0	0	0.068	0	0	0	0	0	0	0.114	0	0	0.103	0	0	0	0	0	0	0	TM7SF2, ERG24	EC:1.3.1.70	Delta14-sterol reductase	M00101	map00100, map01100, map01110, map01130
K00223	0	0	0	0	0	0	0	0	0	0	0	0	0	0	0	0	0	0	0	0	0	0	0	0	0	0	0	0	0	0.054	0	0	0.292	0	0	0	0	0	0	0	ERG4	EC:1.3.1.71	Delta24(24(1))-sterol reductase	M00102	map00100, map01100, map01130
K00226	25.668	22.537	51.241	20.662	11.582	13.775	16.184	20.564	9.504	3.219	31.954	17.358	7.098	55.178	9.508	27.486	39.37	30	13.416	26.356	24.718	18.128	27.552	7.015	25.733	5.232	8.122	20.49	33.94	29.946	22.471	23.363	83.461	5.022	6.171	9.526	5.209	6.765	25.259	40.45	pyrD	EC:1.3.98.1	dihydroorotate dehydrogenase (fumarate)	M00051	map00240, map01100
K00227	0	0	0	0	0	0	0	0	0	0	0	0	0	0	0	0	0	0	0	0	0	0	0.081	0	0	0	0	0	0	0.337	0	0	0	0	0	0	0	0	0	0	SC5DL, ERG3	EC:1.14.19.20	Delta7-sterol 5-desaturase	M00101, M00102	map00100, map01100, map01110, map01130
K00228	17.384	17.052	2.342	3.084	2.219	5.871	3.338	0.507	1.706	1.515	1.798	2.073	10.175	1.049	10.822	10.027	0	1.908	9.36	4.308	0.438	5.715	1.07	11.393	3.177	10.322	4.563	2.66	0	0	0.079	2.075	3.057	10.784	5.756	0.286	17.972	1.957	6.438	1.491	CPOX, hemF	EC:1.3.3.3	coproporphyrinogen III oxidase	M00121	map00860, map01100, map01110
K00230	10.79	7.021	1.016	10.416	10.848	29.154	4.669	6.623	0.097	3.402	9.34	2.572	10.247	3.398	3.512	4.172	1.122	6.501	3.289	7.633	4.403	21.224	0	2.687	12.132	3.52	6.248	13.326	0	1.25	10.838	4.12	3.112	6.374	22.552	12.153	0.859	0.722	4.537	1.923	hemG	EC:1.3.5.3	menaquinone-dependent protoporphyrinogen oxidase	M00121	map00860, map01100, map01110
K00231	8.226	21.26	47.841	6.097	25.035	12.283	14.899	30.965	63.005	33.486	19.832	19.798	20.638	54.356	13.56	37.152	50.189	45.793	23.925	31.721	49.78	27.358	12.759	11.681	33.132	11.822	15.743	18.773	48.513	45.164	37.574	14.22	37.914	5.184	9.4	22.95	14.732	18.364	25.352	41.394	PPOX, hemY	EC:1.3.3.4 1.3.3.15	protoporphyrinogen/coproporphyrinogen III oxidase	M00121	map00860, map01100, map01110
K00235	0	0	0	0	0	0	0	0	0	0	0	0	0	0	0	0	0	0	0	0	0	0	0.127	0	0	0	0	0	0	0.106	0	0	0.287	0	0	0	0	0	0	0	SDHB, SDH2	EC:1.3.5.1	succinate dehydrogenase (ubiquinone) iron-sulfur subunit	M00009, M00011, M00148	map00020, map00190, map01100, map01110, map01120, map01130, map01200, map04714, map04932, map05010, map05012, map05016
K00236	0	0	0	0	0	0	0	0	0	0	0	0	0	0	0	0	0	0	0	0	0	0.204	0	0	0	0	0	0	0	0	0	0	0	0	0	0	0	0	0	0	SDHC, SDH3		succinate dehydrogenase (ubiquinone) cytochrome b560 subunit	M00009, M00011, M00148	map00020, map00190, map01100, map01110, map01120, map01130, map01200, map04714, map04932, map05010, map05012, map05016
K00239	129.434	110.462	107.352	111.631	101.223	111.298	92.874	117.019	80.873	68.723	77.479	83.542	79.165	103.227	109.294	136.594	81.827	122.949	67.627	88.84	95.795	151.383	59.015	78.476	94.324	90.71	111.583	109.22	74.101	85.665	74.282	70.277	102.037	91.057	123.405	87.579	73.599	88.581	70.397	88.435	sdhA, frdA	EC:1.3.5.1 1.3.5.4	succinate dehydrogenase / fumarate reductase, flavoprotein subunit	M00009, M00011, M00149, M00173, M00374, M00376	map00020, map00190, map00650, map00720, map01100, map01110, map01120, map01130, map01200, map05134
K00240	82.867	110.355	209.475	75.632	192.384	120.812	252.224	171.329	187.258	196.053	172.307	164.65	182.451	218.197	167.159	136.729	239.998	142.564	142.159	229.954	230.875	128.74	208.03	149.977	175.301	181.034	162.896	125.114	148.899	235.217	178.591	152.309	127.358	192.951	147.358	153.13	169.898	131.045	141.885	191.84	sdhB, frdB	EC:1.3.5.1 1.3.5.4	succinate dehydrogenase / fumarate reductase, iron-sulfur subunit	M00009, M00011, M00149, M00173, M00374, M00376	map00020, map00190, map00650, map00720, map01100, map01110, map01120, map01130, map01200
K00241	111.657	120.438	156.842	87.007	95.125	105.732	102.715	138.513	148.782	84.507	100.231	100.115	107.281	158.1	111.599	144.048	133.711	127.878	105.636	150.567	131.842	139.175	70.784	79.459	103.655	91.983	123.766	105.671	109.741	225.233	106.602	97.864	119.106	103.439	99.114	98.384	134.804	118.304	89.821	154.425	sdhC, frdC		succinate dehydrogenase / fumarate reductase, cytochrome b subunit	M00009, M00011, M00149, M00173, M00374, M00376	map00020, map00190, map00650, map00720, map01100, map01110, map01120, map01130, map01200
K00242	131.215	87.145	22.297	62.947	33.949	77.06	15.647	50.842	5.569	6.921	24.238	37.461	32.519	6.557	80.581	96.401	3.122	58.416	35.281	38.92	12.673	90.231	21.579	55.535	40.989	37.696	73.954	49.014	0.768	13.929	14.995	31.194	40.204	39.465	74.726	21.844	36.948	47.718	22.606	18.839	sdhD, frdD		succinate dehydrogenase / fumarate reductase, membrane anchor subunit	M00009, M00011, M00149, M00173	map00020, map00190, map00650, map00720, map01100, map01110, map01120, map01130, map01200
K00243	32.851	47.158	80.676	24.477	12.906	12.196	29.588	33.078	44.713	11.276	23.999	32.109	22.125	60.207	20.322	53.286	55.025	53.163	24.591	37.994	36.008	34.49	38.708	7.864	35.418	8.457	13.005	18.61	38.716	33.94	34.868	17.446	93.747	5.679	14.871	19.916	17.201	24.059	38.109	25.858	K00243		uncharacterized protein
K00244	22.578	35.641	15.029	78.678	19.787	47.436	31.24	49.888	41.395	23.005	19.324	23.577	43.383	12.712	21.734	16.456	23.849	10.725	16.84	4.644	13.76	36.634	19.904	16.789	32.085	15.594	14.994	25.569	4.587	16.988	44.967	23.435	13.072	17.258	79.044	22.322	11.724	41.771	20.349	31.241	frdA	EC:1.3.5.4	fumarate reductase flavoprotein subunit	M00009, M00011, M00150, M00173	map00020, map00190, map00620, map00650, map00720, map01100, map01110, map01120, map01130, map01200, map02020
K00245	23.091	38.475	19.988	76.573	27.789	46.85	60.711	68.035	44.097	23.511	30.084	25.978	52.187	13.529	29.009	20.775	15.196	14.939	28.26	6.437	10.856	34.382	10.352	27.744	33.566	30.246	26.684	28.59	1.378	12.258	61.008	33.295	16.115	29.056	82.847	28.883	9.392	47.793	29.555	32.074	frdB	EC:1.3.5.4	fumarate reductase iron-sulfur subunit	M00009, M00011, M00150, M00173	map00020, map00190, map00620, map00650, map00720, map01100, map01110, map01120, map01130, map01200, map02020
K00246	14.91	16.287	5.269	76.433	7.128	33.542	14.767	41.661	37.106	5.856	14.509	10.178	26.325	12.554	14.526	5.362	13.076	11.245	6.062	2.868	10.159	31.835	4.14	8.027	27.67	9.976	7.398	8.954	2.666	12.659	40.048	17.261	9.481	14.592	31.972	12.489	4.208	30.801	6.287	22.645	frdC		fumarate reductase subunit C	M00009, M00011, M00150, M00173	map00020, map00190, map00620, map00650, map00720, map01100, map01110, map01120, map01130, map01200, map02020
K00247	10.232	17.241	7.363	1.667	16.021	14.646	20.158	4.231	0.58	7.839	4.803	5.997	19.737	0	9.529	9.546	0	0	11.764	3.12	0.76	1.322	1.667	10.107	4.369	10.34	4.881	19.227	0	0.695	10.074	7.814	1.567	5.789	34.922	6.318	1.787	8.385	22.218	5.12	frdD		fumarate reductase subunit D	M00009, M00011, M00150, M00173	map00020, map00190, map00620, map00650, map00720, map01100, map01110, map01120, map01130, map01200, map02020
K00248	19.444	14.323	5.546	1.449	6.547	6.196	4.221	0.848	0.689	5.246	2.221	3.41	4.335	0.337	3.481	17.621	0.338	4.094	3.286	3.246	3.073	0.666	0.494	0.813	2.958	2.086	3.379	0.273	0	0.55	1.52	1.375	4.145	1.145	2.096	4.096	2.182	2.151	0.778	0	ACADS, bcd	EC:1.3.8.1	butyryl-CoA dehydrogenase		map00071, map00280, map00650, map01100, map01110, map01120, map01200, map01212
K00249	0	0	0	0	0	0	0	0	0	0	0	0	0	0	0	0	0	0	0	0	0	0	0.139	0	0	0	0	0	0	0.058	0	0	0.052	0	0	0	0	0	0	0	ACADM, acd	EC:1.3.8.7	acyl-CoA dehydrogenase	M00013, M00036, M00087	map00071, map00280, map00410, map00640, map01100, map01110, map01130, map01200, map01212, map03320
K00252	62.539	48.604	20.286	106.393	6.719	81.425	16.79	32.721	55.835	6.09	30.315	18.156	44.879	31.33	27.96	25.056	4.896	39.483	18.069	15.607	5.409	59.788	2.039	12.427	22.759	41.995	6.388	31.565	1.319	9.19	34.087	30.718	28.753	28.815	13.546	42.57	11.893	49.396	11.84	24.116	GCDH, gcdH	EC:1.3.8.6	glutaryl-CoA dehydrogenase	M00032	map00071, map00310, map00362, map00380, map01100, map01120, map01130
K00254	57.178	45.525	29.353	97.058	58.195	74.675	41.827	77.219	63.173	43.952	49.419	28.478	68.283	37.93	61.607	36.494	37.631	46.088	35.625	35.221	36.759	55.443	26.724	46.809	36.782	56.757	52.645	53.114	34.638	31.901	60.83	40.481	34.321	62.114	54.12	54.648	45.083	78.352	43.743	51.164	DHODH, pyrD	EC:1.3.5.2	dihydroorotate dehydrogenase	M00051	map00240, map01100
K00257	16.693	8.295	8.049	5.366	16.948	21.335	53.735	15.518	9.191	14.741	28.014	18.202	29.381	3.422	32.718	14.274	14.175	3.902	16.577	5.103	18.409	12.066	13.677	25.114	13.272	31.396	25.689	13.479	1.537	3.865	29.586	17.651	8.895	54.605	30.836	9.983	17.252	25.701	18.289	11.494	mbtN, fadE14	EC:1.3.99.-	acyl-ACP dehydrogenase
K00259	37.098	28.847	22.179	23.196	14.911	25.501	29.179	25.232	27.878	11.995	31.209	15.37	15.761	38.44	10.567	18.489	41.403	30.175	19.433	50.475	36.083	19.269	27.027	17.391	9.692	11.333	17.603	28.443	30.278	20.27	27.309	23.578	60.065	13.049	10.603	16.02	9.445	15.832	22.348	11.499	ald	EC:1.4.1.1	alanine dehydrogenase		map00250, map00430, map01100
K00260	17.76	15.076	64.124	1.628	5.923	4.243	6.589	1.864	2.561	3.13	16.626	6.81	3.153	2.448	4.697	39.935	3.2	9.851	4.207	10.238	6.588	1.485	14.161	4.422	2.773	2.16	4.005	2.624	2.874	2.635	3.871	3.317	12.026	1.562	4.532	3.241	3.228	2.775	2.761	7.415	gudB, rocG	EC:1.4.1.2	glutamate dehydrogenase		map00220, map00250, map00430, map00910, map01100, map01120
K00262	164.976	130.759	115.156	93.425	109.777	137.416	192.632	117.985	59.065	128.534	106.832	118.38	154.93	64.577	206.097	144.4	125.547	85.423	105.505	94.957	125.813	153.117	148.41	151.632	142.989	184.547	163.752	135.214	29.955	67.367	114.221	130.484	77.254	198.595	168.856	90.239	101.853	142.216	113.911	87.324	E1.4.1.4, gdhA	EC:1.4.1.4	glutamate dehydrogenase (NADP+)		map00220, map00250, map00910, map01100, map01120
K00263	0	0	0	0	0	0	0	0	0	0	0	0	0	0	0	0	0	0	0	0	0	0	0	0	0.076	0	0	0	0	0	0	0	0	0	0	0	0	0	0	0	E1.4.1.9	EC:1.4.1.9	leucine dehydrogenase		map00280, map00290, map01100, map01110, map01130
K00265	0	0	1.298	0	0	0	0	0.533	0	0	0	0	0	0	0	0.054	0	0	0	0	0	0	1.182	0	0	0	0	0.489	0.484	0	0	0	0	0	0	0	0.068	0	0	0.463	gltB	EC:1.4.1.13	glutamate synthase (NADPH) large chain		map00250, map00910, map01100, map01110, map01120, map01130, map01230
K00266	4.31	31.56	98.151	6.102	11.393	2.44	31.213	21.104	54.007	32.842	21.183	40.082	22.567	84.425	28.978	50.889	86.035	39.935	29.967	27.391	78.733	36.857	47.589	17.829	47.286	6.542	16.419	8.683	33.756	60.259	27.627	29.271	81.207	6.61	17.606	14.548	16.049	15.855	45.907	67.749	gltD	EC:1.4.1.13	glutamate synthase (NADPH) small chain		map00250, map00910, map01100, map01110, map01120, map01130, map01230
K00273	0	0	0	0	0	0	0	0	0	0	0	0	0	0	0	0	0	0	0	0	0	0	0.261	0	0	0	0	0	0	0	0	0	0.066	0	0	0	0	0	0	0	DAO, aao	EC:1.4.3.3	D-amino-acid oxidase		map00260, map00311, map00330, map00472, map01100, map01130, map04146
K00274	5.119	0.775	0.944	2.17	6.476	10.293	5.109	5.723	0	0.355	12.969	2.498	3.462	4.213	1.523	0.149	0.168	11.98	2.462	14.659	7.701	5.416	0	2.773	0.677	5.498	8.947	11.86	0.219	0.91	1.909	3.854	3.068	3.253	1.546	5.394	1.685	1.791	1.97	0.282	MAO, aofH	EC:1.4.3.4	monoamine oxidase	M00135	map00260, map00330, map00340, map00350, map00360, map00380, map00950, map00982, map01100, map01110, map04726, map04728, map05030, map05031, map05034
K00275	52.395	43.793	16.01	88.769	32.109	64.243	48.633	60.308	45.568	21.469	44.034	30.8	68.205	23.066	55.211	35.979	27.889	33.008	44.742	22.444	22.496	63.221	14.587	49.311	45.115	64.93	49.787	47.09	3.247	16.966	69.504	35.206	27.009	62.205	61.071	27.337	44.786	69.794	29.934	37.083	pdxH, PNPO	EC:1.4.3.5	pyridoxamine 5'-phosphate oxidase	M00124	map00750, map01100, map01120
K00278	156.687	99.174	42.711	90.714	37.946	100.237	23.252	55.686	9.773	14.897	36.255	47.825	45.962	7.6	83.796	106.807	31.851	52.713	36.828	37.217	9.924	109.783	25.048	62.664	52.631	56.106	71.847	74.259	4.067	18.738	23.833	36.757	46.224	60.963	334.997	38.913	47.463	56.025	26.856	24.265	nadB	EC:1.4.3.16	L-aspartate oxidase	M00115	map00250, map00760, map01100
K00281	19.853	21.561	3.046	10.11	6.357	5.696	7.941	4.498	0	2.965	3.252	3.296	1.877	2.354	23.426	15.09	0	2.945	6.035	11.957	5.709	7.868	3.285	16.341	4.793	9.873	8.738	9.982	0	0	2.074	9.211	2.971	11.034	14.799	3.259	2.352	7.445	3.184	2.562	GLDC, gcvP	EC:1.4.4.2	glycine dehydrogenase	M00532	map00260, map00630, map01100, map01110, map01130, map01200
K00282	0.663	3.453	14.073	0.616	1.542	0.644	2.818	2.643	0.682	4.344	5.138	9.139	6.163	5.786	6.66	12.348	30.824	0.558	4.258	1.831	5.599	3.415	10.941	4.885	1.197	0.496	0.491	1.864	1.277	7.394	3.685	2.353	2.167	0.837	1.213	7.255	2.569	3.864	3.348	1.614	gcvPA	EC:1.4.4.2	glycine dehydrogenase subunit 1		map00260, map00630, map01100, map01110, map01130, map01200
K00283	0.62	3.316	18.151	0.635	0.909	0.562	7.571	2.147	0.55	4.482	4.365	8.705	7.433	7.142	7.044	12.602	27.65	0.488	3.969	2.296	6.385	3.206	15.406	5.966	2.09	0.427	0.562	1.511	1.421	7.614	4.411	3.104	3.245	0.543	1.321	7.765	2.349	3.565	3.208	1.439	gcvPB	EC:1.4.4.2	glycine dehydrogenase subunit 2		map00260, map00630, map01100, map01110, map01130, map01200
K00285	14.199	13.544	0.186	5.834	0	0.763	6.857	0	0	0.902	0.573	1.211	0.805	0.319	1.398	13.588	0	0.091	3.384	2.449	0	0.511	1.329	6.641	2.007	3.225	6.092	0.063	0	0	0.882	0	1.505	5.761	5.527	0	0.14	0	0.622	0	dadA	EC:1.4.5.1	D-amino-acid dehydrogenase		map00360
K00286	142.328	120.055	82.236	189.87	98.623	135.601	53.407	149.495	90.426	45.888	75.178	75.171	77.474	79.514	82.151	99.908	76.393	118.326	54.222	79.46	48.458	158.514	41.455	49.079	86.738	62.616	94.875	126.677	76.788	66.995	99.561	74.389	136.456	55.137	116.536	85.693	62.968	116.862	45.537	87.991	proC	EC:1.5.1.2	pyrroline-5-carboxylate reductase	M00015	map00330, map01100, map01110, map01130, map01230
K00287	153.975	152.957	91.192	205.456	116.872	171.368	95.393	127.059	105.514	66.68	94.549	98.935	101.584	115.926	133.208	138.766	119.186	128.037	83.768	100.746	79.028	178.699	54.412	89.365	110.552	116.474	60.288	73.13	111.16	148.728	131.345	82.73	131.687	65.552	172.497	104.587	104.413	133.484	78.21	125.617	DHFR, folA	EC:1.5.1.3	dihydrofolate reductase	M00126, M00840	map00670, map00790, map01100, map01523
K00290	5.156	12.839	48.059	2.905	11.862	6.083	34.711	13.954	7.309	21.393	23.789	21.716	23.772	11.673	19.612	29.051	41.975	6.818	14.11	9.231	24.491	9.129	41.322	17.608	8.484	7.717	12.804	4.796	7.479	13.8	12.157	12.419	11.719	12.045	13.854	15.515	6.429	9.112	13.344	9.662	LYS1	EC:1.5.1.7	saccharopine dehydrogenase (NAD+, L-lysine forming)	M00030, M00032	map00300, map00310, map01100, map01110, map01130, map01230
K00294	12.711	8.12	6.108	4.841	15.612	19.973	29.921	9.725	5.998	17.576	18.977	12.294	22.27	3.19	30.163	11.181	10.192	1.841	15.424	4.353	13.164	10.192	12.877	22.298	11.033	26.17	24.063	12.21	1.003	1.874	19.734	14.368	7.706	32.55	18.416	9.312	12.136	21.014	11.697	7.511	E1.2.1.88	EC:1.2.1.88	1-pyrroline-5-carboxylate dehydrogenase		map00250, map00330, map01100
K00295	0	0	0	0	0	0	0	0	0	0	0	0	0	0	0	0	0	0	0	0	0	0	0.099	0	0	0	0	0	0	0	0	0	0.298	0	0	0	0	0	0	0	MTD1	EC:1.5.1.15	methylenetetrahydrofolate dehydrogenase (NAD+)		map00670, map01100
K00297	96.97	90.911	92.847	113.587	84.725	87.435	105.236	90.633	83.877	67.308	86.244	62.463	85.386	63.708	88.535	101.53	65.503	57.847	59.398	64.391	67.654	59.963	51.378	65.649	61.053	66.528	74.319	74.533	62.378	51.041	95.7	58.891	80.055	86.814	112.358	70.896	55.121	86.278	46.148	80.632	metF, MTHFR	EC:1.5.1.20	methylenetetrahydrofolate reductase (NADPH)	M00377	map00670, map00720, map01100, map01120, map01200, map01523
K00299	0	0	0	0	0	0	0	0	0	0	0	0	0	0	0	0	0	0	0	0	0	0	0.197	0.293	0	0	0	1.118	0	2.438	0	0	0	0	0	0	0	0	0	0	ssuE	EC:1.5.1.38	FMN reductase		map00740, map00920, map01100
K00311	115.201	84.728	20.787	74.856	33.329	65.239	15.203	49.005	7.175	9.529	25.356	32.972	35.763	4.878	59.693	79.627	2.698	46.818	34.55	30.622	15.946	89.867	9.482	51.919	37.491	52.213	66.648	58.627	1.606	11.258	16.711	22.729	39.782	49.192	69.538	30.208	37.538	50.6	21.079	16.711	ETFDH	EC:1.5.5.1	electron-transferring-flavoprotein dehydrogenase
K00313	2.846	22.982	39.506	1.241	5.111	0.403	10.234	17.27	47.906	9.701	6.642	12.421	6.118	41.649	9.329	28.091	24.056	35.47	16.925	20.191	34.509	22.226	3.945	3.173	23.705	3.426	10.01	5.885	13.334	25.48	16.135	8.232	36.297	1.186	6.442	4.616	8.079	8.932	24.315	27.169	fixC	EC:1.5.5.-	electron transfer flavoprotein-quinone oxidoreductase
K00318	7.896	3.936	4.518	1.562	9.273	11.683	12.68	9.316	5.035	9.37	24.918	5.183	10.044	4.377	10.577	4.901	6.314	10.238	8.228	12.465	16.335	7.434	8.267	15.018	4.356	11.016	11.758	14.132	0.718	2.146	13.22	9.751	4.651	17.054	9.252	6.362	6.188	8.392	12.521	5.111	PRODH, fadM, putB	EC:1.5.5.2	proline dehydrogenase		map00330, map01100, map01110, map01130
K00322	1.318	0	0	1.163	0	0	0	0	0	0	0	1.488	0	0	0	9.042	0	0	0	0	0	0	0	1.797	0	0.797	0	0	0	0	0	0	0	0	7.236	0	0	0	0	0	sthA, udhA	EC:1.6.1.1	NAD(P) transhydrogenase		map00760, map01100
K00324	104.49	87.85	27.998	144.054	58.561	107.92	38.255	99.204	40.598	23.322	50.162	56.394	74.328	16.553	64.302	69.949	14.114	60.47	44.281	39.049	16.243	109.274	14.153	55.357	57.014	67.878	84.157	87.427	5.055	21.253	63.5	47.716	44.176	60.605	134.864	56.96	37.41	82.971	44.32	46.137	pntA	EC:1.6.1.2 7.1.1.1	H+-translocating NAD(P) transhydrogenase subunit alpha		map00760, map01100
K00325	109.405	79.522	30.489	71.644	55.449	100.615	33.712	73.026	10.719	19.755	48.842	48.072	62.977	17.439	63.467	75.747	6.286	58.968	44.063	38.768	16.893	99.54	11.128	57.33	49.238	67.5	81.568	88.337	5.469	13.878	28.709	41.156	49.259	54.559	106.053	44.291	43.161	64.94	46.723	28.683	pntB	EC:1.6.1.2 7.1.1.1	H+-translocating NAD(P) transhydrogenase subunit beta		map00760, map01100
K00326	0	0	0	0	0	0	0	0	0	0	0	0	0	0	0	0	0	0	0	0	0	0	0.222	0	0	0	0	0	0	0.458	0	0	0.162	0	0	0	0	0	0	0	E1.6.2.2	EC:1.6.2.2	cytochrome-b5 reductase		map00520
K00330	123.782	105.172	50.885	98.661	50.149	101.474	43.591	87.756	7.892	19.482	63.197	75.299	67.033	32.858	106.969	114.532	41.452	79.452	45.568	61.916	51.896	137.523	41.37	63.508	61.439	66.027	91.45	100.315	14.459	35.424	35.881	53.473	60.962	62.681	98.247	54.001	43.852	68.498	33.603	40.623	nuoA	EC:7.1.1.2	NADH-quinone oxidoreductase subunit A	M00144	map00190, map01100
K00331	124.063	77.791	42.654	71.135	39.588	71.256	59.408	65.225	11.87	21.245	60.164	45.68	44.275	34.392	90.749	104.659	18.182	45.952	40.044	60.643	34.334	123.22	41.644	55.433	70.89	66.115	83.276	83.456	14.19	19.946	35.739	55.962	49.513	100.542	99.602	41.799	61.863	47.177	34.966	30.493	nuoB	EC:7.1.1.2	NADH-quinone oxidoreductase subunit B	M00144, M00144	map00190, map01100
K00332	49.168	30.228	8.561	9.76	11.611	17.03	14.434	8.853	0	1.934	22.08	11.316	5.384	6.722	6.342	22.63	3.79	13.171	12.239	22.026	16.206	10.223	7.439	19.993	4.327	7.479	13.69	16.399	0	1.913	7.984	6.11	7.399	27.117	28.096	9.021	3.95	2.371	4.718	1.24	nuoC	EC:7.1.1.2	NADH-quinone oxidoreductase subunit C	M00144	map00190, map01100
K00333	164.547	108.351	38.746	104.777	54.841	109.909	47.756	80.82	16.765	20.052	55.255	55.282	55.007	19.582	105.383	105.558	15.298	76.883	50.085	69.576	48.998	126.761	36.575	74.907	63.043	89.068	105.733	93.792	6.596	19.175	34.998	49.079	58.956	108.902	101.739	46.856	57.24	69.302	41.985	33.475	nuoD	EC:7.1.1.2	NADH-quinone oxidoreductase subunit D	M00144	map00190, map01100
K00334	143.338	105.867	34.279	105.705	54.648	118.823	44.736	94.645	11.88	9.072	64.498	53.138	41.429	15.682	100.407	105.771	9.354	83.548	49.141	57.752	49.159	139.61	21.387	72.035	61.99	66.557	86.686	89.995	4.618	14.342	30.831	54.359	58.821	86.617	102.234	57.895	43.822	72.051	41.298	34.702	nuoE	EC:7.1.1.2	NADH-quinone oxidoreductase subunit E	M00144	map00190, map01100
K00335	134.305	94.946	31.256	103.62	45.094	103.184	53.979	75.457	8.428	10.5	46.579	48.252	41.175	21.214	92.052	99.108	8.464	74.17	39.662	53.42	35.946	125.316	18.86	60.032	58.569	61.756	85.9	84.76	2.864	14.866	26.937	44.582	54.803	81.803	91.249	44.257	37.52	69.902	29.967	30.25	nuoF	EC:7.1.1.2	NADH-quinone oxidoreductase subunit F	M00144	map00190, map01100
K00336	10.141	26.899	55.932	4.195	17.713	13.235	30.958	33.101	43.254	14.716	28.568	16.43	16.829	49.369	15.669	33.785	35.37	52.639	21.861	43.052	54.534	35.369	12.607	10.558	34.004	12.295	23.85	20.911	13.879	30.853	21.206	18.118	44.007	14.507	11.152	12.76	12.144	11.875	33.554	30.992	nuoG	EC:7.1.1.2	NADH-quinone oxidoreductase subunit G	M00144	map00190, map01100
K00337	132.567	101.492	59.654	95.324	46.179	100.651	49.525	77.388	11.516	18.697	60.42	65.923	49.401	29.116	93.037	123.306	47.948	67.758	42.308	55.83	42.691	119.92	42.149	69.663	57.006	55.77	89.132	82.809	9.299	34.054	29.317	53.851	53.147	61.669	104.497	52.038	37.782	67.38	35.385	35.403	nuoH	EC:7.1.1.2	NADH-quinone oxidoreductase subunit H	M00144	map00190, map01100
K00338	169.381	127.166	59.185	105.967	54.312	102.095	73.591	80.803	19.863	15.843	67.012	77.391	67.232	42.651	120.495	132.165	41.666	83.907	55.92	87.811	65.572	120.5	53.52	81.609	65.943	78.236	102.807	94.776	14.72	33.411	39.796	61.653	66.317	115.796	104.775	58.375	57.427	75.602	41.145	42.756	nuoI	EC:7.1.1.2	NADH-quinone oxidoreductase subunit I	M00144	map00190, map01100
K00339	133.598	100.131	48.042	102.246	44.678	101.42	40.859	64.28	10.474	15.128	52.157	51.559	44.108	16.75	93.785	117.902	37.854	63.637	41.463	49.082	34.874	118.986	35.192	62.592	47.829	55.358	81.829	76.472	5.687	24.067	28.554	44.348	57.318	56.688	90.703	55.994	40.688	66.66	28.925	28.224	nuoJ	EC:7.1.1.2	NADH-quinone oxidoreductase subunit J	M00144	map00190, map01100
K00340	182.419	123.401	67.191	121.589	62.013	138.985	83.099	69.037	20.615	22.357	67.818	61.216	62.893	31.066	112.081	134.354	47.123	82.179	54.326	78.374	53.731	136.714	53.335	84.275	69.021	90.986	119.691	93.925	9.689	37.642	37.221	55.596	60.79	84.488	115.364	57.68	72.201	85.982	44.122	38.961	nuoK	EC:7.1.1.2	NADH-quinone oxidoreductase subunit K	M00144	map00190, map01100
K00341	130.228	96.252	42.066	96.618	45.347	101.783	32.739	68.715	7.521	13.824	50.156	55.807	40.103	14.811	88.799	101.526	31.643	71.518	43.012	54.025	32.786	120.908	44.006	62.924	53.202	59.842	87.565	85.77	5.029	23.923	29.811	43.769	58.734	71.326	89.736	49.031	37.063	66.113	26.751	26.911	nuoL	EC:7.1.1.2	NADH-quinone oxidoreductase subunit L	M00144	map00190, map01100
K00342	129.857	96.161	53.093	102.516	47.348	105.421	51.045	78.664	12.099	19.645	60.47	62.873	50.752	27.464	95.03	110.418	38.435	74.268	41.977	51.386	40.22	125.604	44.841	67.406	60.398	64.471	89.747	89.092	8.622	35.324	31.9	50.621	55.436	61.803	92.905	53.38	37.948	64.593	35.162	35.367	nuoM	EC:7.1.1.2	NADH-quinone oxidoreductase subunit M	M00144	map00190, map01100
K00343	82.386	64.183	37.064	73.182	20.702	70.268	27.465	43.541	6.551	12.312	49.97	47.653	34.409	26.438	62.192	53.807	35.644	55.729	31.664	24.964	28.574	90.383	24.681	43.038	37.341	47.892	46.452	36.801	6.06	25.687	27.98	33.642	40.591	28.694	55.112	34.646	34.219	41.511	29.802	23.985	nuoN	EC:7.1.1.2	NADH-quinone oxidoreductase subunit N	M00144	map00190, map01100
K00344	0.213	0.59	0.952	2.429	18.783	0.225	4.011	8.688	26.305	22.444	0.405	3.501	8.907	15.197	1.163	0.704	28.907	5.839	1.885	10.366	20.056	3.186	6.054	3.298	5.308	0.9	1.067	3.323	43.576	24.72	21.138	3.993	1.77	0.29	0.221	15.366	6.999	9.389	5.039	22.966	qor, CRYZ	EC:1.6.5.5	NADPH:quinone reductase
K00346	149.236	116.166	45.957	89.62	44.735	96.875	42.907	67.18	16.072	28.965	52.801	61.335	61.058	17.694	111.489	123.747	40.327	58.86	59.56	44.865	36.274	111.877	39.974	83.518	57.014	81.739	91.518	82.664	4.805	26.279	40.088	48.623	60.453	77.728	98.523	47.436	54.542	75.158	42.177	30.48	nqrA	EC:7.2.1.1	Na+-transporting NADH:ubiquinone oxidoreductase subunit A
K00347	170.934	142.6	63.12	168.589	75.021	146.031	78.48	123.922	56.873	47.859	66.623	81.659	107.255	31.892	133.064	141.473	61.308	73.294	84.04	49.292	42.088	153.533	39.336	98.617	90.619	103.483	108.136	97.163	10.417	45.849	83.145	82.07	70.843	99.951	169.059	74.475	58.304	126.495	62.885	68.953	nqrB	EC:7.2.1.1	Na+-transporting NADH:ubiquinone oxidoreductase subunit B
K00348	172.782	154.09	68.514	160.375	73.741	164.334	113.978	114.597	55.439	42.823	75.036	80.305	115.014	22.215	156.59	145.589	55.898	70.365	80.827	62.36	39.432	133.621	39.367	107.276	85.982	123.177	126.781	96.204	5.084	33.818	97.876	81.167	69.018	124.012	175.929	69.449	70.454	141.999	68.413	61.154	nqrC	EC:7.2.1.1	Na+-transporting NADH:ubiquinone oxidoreductase subunit C
K00349	213.343	166.83	72.616	159.429	98.194	171.681	162.39	115.76	65.973	104.593	88.522	101.855	137.291	37.015	182.042	161.959	66.798	76.251	112.828	56.355	58.274	159.218	77.984	135.504	116.195	165.555	140.389	126.086	8.48	51.925	107.666	103.662	82.678	187.42	206.159	83.741	86.654	159.592	88.437	88.641	nqrD	EC:7.2.1.1	Na+-transporting NADH:ubiquinone oxidoreductase subunit D
K00350	268.464	214.749	94.748	271.753	107.43	271.636	169.014	151.719	131.344	112.486	136.37	122.746	180.904	65.022	219.785	182.676	65.946	109.816	126.071	83.961	62.118	224.221	76.976	160.128	115.341	211.175	140.238	132.54	12.797	62.716	132.941	141.604	117.325	275.255	212.405	131.058	102.341	211.405	99.036	95.481	nqrE	EC:7.2.1.1	Na+-transporting NADH:ubiquinone oxidoreductase subunit E
K00351	203.039	160.431	75.298	173.186	105.079	167.071	136.21	122.947	65.298	100.039	79.659	99.069	156.735	34.373	184.583	159.205	65.039	72.054	107.42	57.783	58.193	152.717	79.818	148.615	101.489	170.229	144.483	113.545	10.411	61.853	102.083	109.515	76.572	172.789	204.048	76.748	95.724	172.284	85.717	80.484	nqrF	EC:7.2.1.1	Na+-transporting NADH:ubiquinone oxidoreductase subunit F
K00354	0	0	0	0	0	0	0	0	0	0	0	0	0	0	0	0	0	0	0	0	0	0	0	0	0	0	0	0	0	0.576	0	0	0.58	0	0	0	0	0	0	0	E1.6.99.1	EC:1.6.99.1	NADPH2 dehydrogenase
K00355	12.135	32.391	43.398	5.87	8.326	5.074	14.532	20.61	64.101	9.951	14.504	16.975	8.549	54.958	12.569	40.675	35.125	52.373	22.162	27.131	32.272	33.766	8.955	5.139	39.021	7.707	10.238	16.255	28.217	41.182	23.319	18.315	66.057	2.908	11.281	11.775	14.945	21.753	32.207	35.728	NQO1	EC:1.6.5.2	NAD(P)H dehydrogenase (quinone)		map00130, map01110, map05200, map05225, map05418
K00359	0	0	0	0	0	0	0	0	0	0	0	0	0	0	0	0	0	0	0	0	0	0	0	0	0.173	0	0	0	0	0	0	0	0	0	0	0	0	0	0	0	qorA	EC:1.6.5.5	NADPH:quinone reductase
K00362	3.995	3.829	9.347	13.976	30.891	7.028	11.638	21.29	20.991	23.157	13.172	7.397	13.088	20.2	8.876	1.893	22.316	12.958	7.976	13.642	16.699	5.893	7.235	6.328	5.455	8.503	9.188	12.173	32.619	21.779	18.859	6.107	10.008	13.785	4.944	25.46	19.559	13.613	6.341	21.945	nirB	EC:1.7.1.15	nitrite reductase (NADH) large subunit	M00530	map00910, map01120
K00363	0	0	0.689	2.485	8.717	0	1.604	4.071	19.541	11.642	0	4.048	3.888	7.951	1.041	3.097	20.678	4.71	2.628	7.605	12.973	1.716	7.191	0.324	5.345	0.298	1.314	0.351	29.671	27.889	10.292	3.008	0.318	0.875	0	4.936	3.497	9.203	1.594	15.576	nirD	EC:1.7.1.15	nitrite reductase (NADH) small subunit	M00530	map00910, map01120
K00364	16.004	19.989	21.186	17.793	4.138	5.457	11.763	12.369	14.901	3.137	8.339	8.635	6.969	28.408	4.411	12.578	34.718	12.149	9.786	14.394	7.851	10.114	23.424	2.35	6.698	1.785	2.23	10.385	31.636	23.547	18.201	9.797	43.461	1.24	5.111	6.267	5.581	7.744	16.546	10.761	E1.7.1.7, guaC	EC:1.7.1.7	GMP reductase		map00230
K00365	0	0	0	0	0	0	0	0	0	0	0	0	0	0	0	0	0	0	0	0	0	0	0	0	0	0	0	0	0	0.179	0	0	0.241	0	0	0	0	0	0	0	uaZ	EC:1.7.3.3	urate oxidase	M00546	map00230, map00232, map01100, map01120
K00366	2.785	18.955	34.056	1.34	5.124	0.532	9.551	14.483	42.194	8.092	7.101	9.722	6.26	34.976	9.364	28.468	24.658	35.456	18.639	19.215	32.465	22.77	4.243	2.802	24.532	4.222	9.743	6.257	11.798	22.175	15.212	8.231	31.826	0.692	6.755	3.416	7.841	10.252	20.872	25.69	nirA	EC:1.7.7.1	ferredoxin-nitrite reductase	M00531	map00910, map01120
K00368	32.615	34.418	9.19	69.297	26.957	40.66	14.124	49.152	47.605	20.395	21.159	15.654	31.908	21.195	19.441	13.269	23.759	25.453	17.673	25.748	18.107	34.714	5.277	19.5	24.794	21.001	16.945	23.62	36.438	28.168	48.176	22.832	13.916	19.51	31.311	28.462	18.452	36.568	13.222	31.913	nirK	EC:1.7.2.1	nitrite reductase (NO-forming)	M00529	map00910, map01120
K00370	4.837	1.508	2.159	1.663	0	0.871	3.784	1.469	0	0	0	1.318	0	0	0	5.783	0	0	0	4.439	0.655	5.472	0	0.88	0	0.316	0	1.111	0	0	0	2.347	0.571	0	6.438	2.212	0	0	0.651	0.87	narG, narZ, nxrA	EC:1.7.5.1 1.7.99.-	nitrate reductase / nitrite oxidoreductase, alpha subunit	M00529, M00530, M00804	map00910, map01120, map02020
K00371	28.123	9.396	22.071	26.927	53.433	22.827	21.923	37.648	26.76	30.281	32.098	16.334	23.577	35.075	18.033	20.062	34.38	33.184	13.292	46.562	43.372	15.822	17.32	16.389	11.725	31.388	27.98	33.339	41.89	27.692	33.505	14.823	20.117	23.55	28.82	42.907	31.49	21.863	12.628	27.451	narH, narY, nxrB	EC:1.7.5.1 1.7.99.-	nitrate reductase / nitrite oxidoreductase, beta subunit	M00529, M00530, M00804	map00910, map01120, map02020
K00373	15.072	42.445	74.758	43.496	71.747	29.436	57.319	80.709	114.34	53.749	47.619	39.17	34.013	126.034	33.935	45.496	76.834	76.115	41.435	86.142	88.791	41.66	34.012	21.55	48.535	32.044	38.128	49.641	82.206	148.734	60.9	30.421	60.963	28.266	31.824	62.143	66.778	37.518	45.201	107.719	narJ, narW		nitrate reductase molybdenum cofactor assembly chaperone NarJ/NarW		map02020
K00374	84.994	84.888	66.257	61.364	38.294	79.813	34.796	30.44	71.575	36.228	40.626	54.884	26.808	53.089	62.391	85.08	57.916	94.839	40.492	41.604	59.121	113.914	23.857	30.669	63.733	39.124	22.015	28.154	54.094	50.955	37.445	40.455	74.367	8.368	73.726	33.699	39.371	49.18	45.863	60.693	narI, narV	EC:1.7.5.1 1.7.99.-	nitrate reductase gamma subunit	M00529, M00530	map00910, map01120, map02020
K00375	0.562	0.62	0.705	1.215	0.252	0	0.062	0	0.389	0.048	0.273	0.824	0	0	0.207	0.843	0.919	0.159	0.05	0	0.395	0	0.399	0.277	0.227	0	0	0.841	0.254	0.292	0.144	0.146	0	0	0.049	0.056	0	0	0	0	K00375		GntR family transcriptional regulator / MocR family aminotransferase
K00376	2.189	4.036	9.007	0.79	1.983	0	7.046	1.469	1.143	5.388	6.555	9.591	12.199	12.092	6.983	6.146	37.019	0.053	6.089	2.328	9.336	1.819	20.582	5.513	0.668	0.558	0.381	1.071	11.379	17.962	2.229	3.728	2.868	1.745	0.333	6.701	2.462	3.846	7.145	10.16	nosZ	EC:1.7.2.4	nitrous-oxide reductase	M00529	map00910, map01120
K00380	29.954	21.64	11.719	9.134	17.353	25.511	35.172	24.022	14.981	15.804	21.583	14.325	43.656	8.271	53.53	23.232	13.411	7.452	22.222	11.549	22.252	19.091	15.693	30.868	14.422	43.047	33.014	26.273	1.743	4.15	25.717	21.033	15.234	45.856	23.619	11.676	30.971	40.605	28.875	17.589	cysJ	EC:1.8.1.2	sulfite reductase (NADPH) flavoprotein alpha-component	M00176	map00920, map01100, map01120
K00381	17.632	18.589	31.56	3.206	3.719	3.766	5.391	0.604	1.591	2.383	9.019	3.55	10.595	0.902	11.594	16.215	2.88	4.231	10.103	8.859	3.287	4.873	8.461	15.415	3.57	9.741	6.579	3.608	2.72	0.942	1.516	4.657	8.724	11.934	4.254	1.474	12.236	2.282	6.93	2.858	cysI	EC:1.8.1.2	sulfite reductase (NADPH) hemoprotein beta-component	M00176	map00920, map01100, map01120
K00382	329.292	272.626	160.317	284.069	199.176	266.613	207.613	235.554	177.44	193.101	177.998	171.894	197.378	147.95	269.093	278.705	166.281	228.458	191.739	193.035	169.275	304.621	142.183	218.015	192.002	254.151	231.306	236.13	123.67	136.66	204.736	178.003	228.116	260.086	296.288	169.138	162.362	246.815	146.644	171.339	DLD, lpd, pdhD	EC:1.8.1.4	dihydrolipoamide dehydrogenase	M00009, M00011, M00036, M00307, M00532	map00010, map00020, map00260, map00280, map00310, map00380, map00620, map00630, map00640, map01100, map01110, map01120, map01130, map01200
K00383	34.376	36.72	38.754	72.171	22.957	43.657	29.964	50.748	51.133	19.513	24.215	31.597	45.096	45.945	28.15	31.075	21.699	23.555	28.317	12.056	16.326	41.242	10.208	23.754	48.51	33.147	19.214	31.12	13.934	38.2	56.193	42.7	70.572	19.184	74.767	30.545	10.01	51.127	37.47	65.28	GSR, gor	EC:1.8.1.7	glutathione reductase (NADPH)		map00480, map04918
K00384	109.239	86.364	137.652	110.398	112.159	87.035	170.677	117.84	104.149	139.469	123.95	86.162	137.55	92.152	114.058	100.035	143.479	74.111	93.892	87.25	113.647	79.09	159.92	106.183	77.756	113.115	90.898	81.367	88.053	84.667	115.339	94.493	119.921	125.276	80.886	85.43	76.831	101.713	79.371	92.055	trxB, TRR	EC:1.8.1.9	thioredoxin reductase (NADPH)		map00450
K00385	12.621	10.278	34.152	0.712	4.284	2.037	2.434	0.475	0.956	3.738	11.762	5.677	2.141	0.081	1.732	20.633	2.822	5.089	3.329	4.787	4.49	0.666	10.031	2.781	1.423	1.594	1.757	0.818	3.639	1.401	2.191	2.295	7.121	0.973	2.808	2.458	3.251	1.876	1.537	1.438	asrC		anaerobic sulfite reductase subunit C		map00920, map01100, map01120
K00389	0	0	0	0	0	0	0	0	0	0	0	0	0	0	0	0	0	0	0	0	0	0	0	0.628	0	0	0	0	0	0	0	0	0	0	0	0	0	0	0	0	yidH		putative membrane protein
K00390	31.66	30.962	34.896	14.503	29.036	26.859	37.738	30.032	22.266	16.95	30.487	29.259	47.939	25.487	46.143	25.873	18.367	15.194	36.735	37.75	34.319	30.833	17.574	39.001	19.055	52.525	46.239	21.306	5.827	28.219	31.473	39.062	25.251	59.944	30.296	18.108	51.55	44.891	30.727	27.612	cysH	EC:1.8.4.8 1.8.4.10	phosphoadenosine phosphosulfate reductase	M00176	map00920, map01100, map01120
K00392	0.361	0.739	0	0	0	0	0	0	0	0	0	0	0.93	0	0	0	0	0	0	0	0	0	0	0	0	0	0	0	0	0	0	0	0	4.403	0	0	0	0	0	0	sir	EC:1.8.7.1	sulfite reductase (ferredoxin)	M00176	map00920, map01100, map01120
K00394	2.331	4.028	28.724	1.165	1.32	0.233	2.532	0.082	0.638	1.365	13.791	3.106	0.424	0	0.891	11.457	2.836	2.6	3.229	3.843	2.356	0.79	12.327	2.168	0.505	0.503	1.464	0.632	4.261	0.935	1.24	1.706	6.038	0.657	0.763	1.495	0.934	0.539	1.628	1.836	aprA	EC:1.8.99.2	adenylylsulfate reductase, subunit A	M00596	map00920, map01100, map01120
K00395	0.984	3.218	20.588	0	2.541	0	0	0.362	1.056	0.336	8.132	1.468	2.26	0.369	2.012	9.565	1.052	2.499	3.205	4.461	2.765	0.305	13.335	2.09	0	0	1.049	0.748	3.303	1.508	0.334	1.126	4.411	0.448	1.114	0	1.243	1.573	0.567	1.886	aprB	EC:1.8.99.2	adenylylsulfate reductase, subunit B	M00596	map00920, map01100, map01120
K00404	119.277	83.42	25.817	77.197	32.748	71.107	20.23	49.515	6.322	8.083	31.256	41.357	25.019	4.029	67.272	100.24	5.285	52.325	28.123	27.813	13.714	96.893	12.188	48.244	39.076	55.792	73.794	62.868	2.733	11.083	25.71	31.223	42.019	50.292	88.255	30.136	31.619	49.577	19.062	20.034	ccoN	EC:1.9.3.1	cytochrome c oxidase cbb3-type subunit I	M00156	map00190, map01100, map02020
K00405	110.381	77.39	18.197	73.215	27.371	80.275	19.764	46.038	5.28	5.85	23.913	35.773	25.147	1.036	64.604	96.726	0.867	47.865	24.111	30.949	1.428	84.039	11.033	38.437	35.232	36.13	65.378	59.737	1.665	10.903	17.502	28.012	38.8	37.603	88.454	30.213	27.15	55.845	15.301	19.996	ccoO		cytochrome c oxidase cbb3-type subunit II	M00156	map00190, map01100, map02020
K00406	0.083	1.201	1.967	0.697	0.74	0.458	8.427	7.32	1.908	5.848	6.684	1.475	5.923	1.855	4.36	0.913	3.371	0.351	0.694	0.513	5.299	2.225	4.322	1.903	4.037	0.725	4.199	2.901	0.889	0.286	3.001	3.742	0.687	3.411	2.239	1.63	0.839	0.322	5.374	3.651	ccoP		cytochrome c oxidase cbb3-type subunit III	M00156	map00190, map01100, map02020
K00407	170.029	91.497	50.34	94.572	22.803	114.094	32.854	87.232	27.861	11.802	49.431	71.099	66.207	3.127	103.812	66.632	1.449	92.49	48.048	47.003	25.026	156.04	16.306	54.922	107.443	44.078	102.746	79.697	8.882	15.505	41.852	53.255	105.369	47.977	113.578	44.117	66.48	55.842	49.151	25.626	ccoQ		cytochrome c oxidase cbb3-type subunit IV	M00156	map00190, map01100, map02020
K00411	89.737	77.758	18.335	62.411	19.153	67.08	20.764	30.389	5.092	7.629	24.549	42.879	35.845	1.106	51.37	89.892	0.296	42.102	28.269	14.87	2.547	94.321	1.387	44.703	39.181	31.89	41.821	55.983	0.979	0	16.258	27.978	42.567	33.303	81.751	27.959	20.984	29.424	16.836	20.442	UQCRFS1, RIP1, petA	EC:7.1.1.8	ubiquinol-cytochrome c reductase iron-sulfur subunit	M00151, M00152	map00190, map01100, map02020, map04260, map04714, map04932, map05010, map05012, map05016
K00412	112.33	74.394	28.274	67.459	34.134	68.179	31.378	64.577	7.372	16.018	32.58	47.253	33.659	6.811	69.611	87.671	9.517	45.009	25.752	32.381	22.077	86.116	14.779	47.436	35.196	52.542	76.076	68.14	4.18	11.681	25.793	31.055	41.358	52.638	94.257	31.912	27.13	58.071	22.915	20.185	CYTB, petB		ubiquinol-cytochrome c reductase cytochrome b subunit	M00151, M00152	map00190, map01100, map02020, map04260, map04714, map04932, map05010, map05012, map05016
K00413	104.752	81.291	23.976	78.651	29.557	73.052	19.179	55.85	11.284	9.275	32.403	44.551	40.114	4.343	60.098	79.779	4.23	58.293	28.889	28.51	7.258	95.886	12.048	41.188	41.975	39.665	66.046	58.346	3.508	14.075	22.788	30.189	46.269	33.347	72.396	34.286	41.219	58.041	29.52	23.094	CYC1, CYT1, petC		ubiquinol-cytochrome c reductase cytochrome c1 subunit	M00151, M00152	map00190, map01100, map02020, map04260, map04714, map04932, map05010, map05012, map05016
K00414	0	0	0	0	0	0	0	0	0	0	0	0	0	0	0	0	0	0	0	0	0	0	0.209	0	0	0	0	0	0	0.117	0	0	0.21	0	0	0	0	0	0	0	QCR1, UQCRC1		ubiquinol-cytochrome c reductase core subunit 1	M00152	map00190, map01100, map04260, map04714, map04932, map05010, map05012, map05016
K00415	0	0	0	0	0	0	0	0	0	0	0	0	0	0	0	0	0	0	0	0	0	0	0	0	0	0	0	0	0	0.14	0	0	0	0	0	0	0	0	0	0	QCR2, UQCRC2		ubiquinol-cytochrome c reductase core subunit 2	M00152	map00190, map01100, map04260, map04714, map04932, map05010, map05012, map05016
K00424	0	0	0	0	0	0	0	0	0	0	0	0	0	0	0	0	0	0.267	0	0	0	0	0	0	0	0	0	0	0	0	0	0	0	0	0	0	0	0	0	0	cydX	EC:7.1.1.7	cytochrome bd-I ubiquinol oxidase subunit X	M00153	map00190, map02020
K00425	38.599	60.418	77.212	77.257	47.919	64.368	80.12	89.593	100.027	57.729	56.831	45.585	81.342	69.363	61.453	62.989	97.263	60.763	58.631	52.484	82.087	65.838	42.437	55.296	64.431	46.79	43.243	40.75	46.899	61.835	100.183	58.481	56.2	49.59	78.019	50.679	25.133	78.901	55.259	76.986	cydA	EC:7.1.1.7	cytochrome bd ubiquinol oxidase subunit I	M00153	map00190, map01100, map02020
K00426	36.525	45.691	27.813	78.916	42.971	68.024	64.559	70.211	61.779	51.017	47.917	25.494	71.594	28.236	42.317	28.165	50.861	29.89	38.505	23.497	42.55	44.872	31.241	45.346	37.62	41.266	37.707	41.803	32.882	33.641	84.771	44.818	24.145	47.721	74.216	44.618	18.468	69.2	31.119	51.447	cydB	EC:7.1.1.7	cytochrome bd ubiquinol oxidase subunit II	M00153	map00190, map01100, map02020
K00427	0	0	0	0	0	0	0	0	0	0	0	0	0	0	0	0	0	0	0	0	0	0	0	0.332	0	0	0	0	0	0	0	0	0	0	0	0	0	0	0	0	lldP, lctP		L-lactate permease
K00428	13.02	19.736	6.121	57.363	8.413	24.694	17.791	39.888	37.314	5.265	11.276	12.768	21.524	11.852	26.051	11.645	11.824	12.888	9.396	2.759	8.253	28.554	2.386	8.963	18.42	25.403	14.357	10.124	1.614	10.317	32.519	16.902	10.083	25.239	33.317	13.07	9.136	34.701	10.553	24.398	E1.11.1.5	EC:1.11.1.5	cytochrome c peroxidase
K00432	40.709	56.886	110.733	33.471	26.338	21.356	45.215	44.663	59.707	29.5	34.018	48.578	42.421	97.132	51.549	98.03	136.05	42.97	46.408	37.774	64.887	51.77	79.223	28.73	41.67	31.906	20.602	33.675	34.636	77.346	58.518	26.808	107.695	30.173	23.761	33.968	32.728	48.064	44.732	40.212	gpx	EC:1.11.1.9	glutathione peroxidase		map00480, map00590, map04918
K00435	3.663	21.591	36.119	1.121	5.069	0.641	10.248	15.951	42.412	8.016	7.673	9.632	7.029	31.633	10.695	26.729	24.076	35.928	16.162	21.799	31.895	23.616	3.361	2.251	23.803	4.007	7.906	6.809	11.263	24.805	11.919	9.617	34.724	0.417	5.657	4.745	8.713	8.977	23.835	22.603	hemQ	EC:1.11.1.-	Fe-coproporphyrin III decarboxylase		map00860, map01100, map01110
K00446	0	0	0	0	0	1.003	0	0	0	0	0	0	0	0	0	0	0	0	0	0	0	0	0	0	0	0	0	0	0	0	0	0	0	0	0	0	0	0	0	0	dmpB, xylE	EC:1.13.11.2	catechol 2,3-dioxygenase	M00569	map00361, map00362, map00622, map00643, map01100, map01120, map01220
K00452	0	0	0	0	0	0	0	0	0	0	0	0	0	0	0	0	0	0	0	0	0	0	0	0	0	0	0	0	0	0.186	0	0	0.167	0	0	0	0	0	0	0	HAAO	EC:1.13.11.6	3-hydroxyanthranilate 3,4-dioxygenase	M00038	map00380, map01100
K00455	0	0	0	0	0	0	0	0	0	0	0	0	0	0	0	0	0	0	0	0	0	0	0	0.445	0	0	0	0	0	0	0	0	0	0	0	0	0	0	0	0	hpaD, hpcB	EC:1.13.11.15	3,4-dihydroxyphenylacetate 2,3-dioxygenase	M00533	map00350, map01120, map01220
K00457	0	0	0	0	0	0	0	0	0	0	0	0	0	0	0	0	0	0	0	0	0	0	0.104	0	0	0	0	0	0	0.087	0	0	0.117	0	0	0	0	0	0	0	HPD, hppD	EC:1.13.11.27	4-hydroxyphenylpyruvate dioxygenase	M00044	map00130, map00350, map00360, map01100
K00459	142.969	103.047	40.857	123.841	61.808	130.219	28.333	92.334	17.532	21.079	45.946	75.816	57.364	6.12	88.991	104.246	8.375	62.546	37.754	36.824	12.601	134.076	16.564	61.885	77.513	75.356	98.74	91.913	6.54	9.581	38.459	42.166	65.33	51.015	135.258	47.417	44.382	75.134	38.861	26.142	ncd2, npd	EC:1.13.12.16	nitronate monooxygenase		map00910
K00463	0	0	0	0	0	0	0	0	0	0	0	0	0	0	0	0	0	0	0	0	0	0	0.07	0	0	0	0	0	0	0.349	0	0	0.157	0	0	0	0	0	0	0	IDO, INDO	EC:1.13.11.52	indoleamine 2,3-dioxygenase	M00038	map00380, map01100, map05143
K00469	0	0	0	0	0	0	0	0	0	0	0	0	0	0	0	0	0	0	0	0	0	0	0.093	0	0	0	0	0	0	0.234	0	0	0.07	0	0	0	0	0	0	0	MIOX	EC:1.13.99.1	inositol oxygenase		map00053, map00562
K00474	0	0	0	0	0	0	0	0	0	0	0	0	0	0	0	0	0	0	0	0	0	0	0	0	0	0	0	0	0	0	0	0	0.059	0	0	0	0	0	0	0	TMLHE	EC:1.14.11.8	trimethyllysine dioxygenase		map00310
K00483	0	0	0	0	0	0	0	0	0	0	0	0	0	0	0	0	0	0	0	0	0	0	0	0.133	0	0	0	0	0	0	0	0	0	0	0	0	0	0	0	0	hpaB	EC:1.14.14.9	4-hydroxyphenylacetate 3-monooxygenase		map00350, map01120, map01220
K00484	87.631	68.924	16.683	63.039	6.12	84.074	9.552	18.013	1.776	1.062	19.469	42.216	13.444	1.137	55.461	58.337	0	49.569	23.498	7.482	1.265	98.927	1.856	32.132	41.134	36.957	6.255	3.74	0	0	18.047	20.524	39.671	8.52	70.277	9.46	33.984	30.64	24.336	15.366	hpaC	EC:1.5.1.36	flavin reductase (NADH)		map00350, map00740, map01100, map01120, map01220
K00486	7.247	1.743	1.182	1.653	7.92	12.621	2.506	7.185	0	1.343	14.925	2.11	4.508	5.027	2.666	0.288	0.612	12.358	2.732	7.149	0.598	5.347	0.243	3.801	1.625	6.194	7.336	11.825	0.2	1.212	2.829	4.174	3.62	4.053	1.779	5.291	2.623	1.179	2.181	0.582	KMO	EC:1.14.13.9	kynurenine 3-monooxygenase	M00038	map00380, map01100
K00491	0	0	0	0	0	0	0	0	0	0	0	0	0	0	0	0	0	0	0	0	0	0	0	0	0.082	0	0	0	0	0	0	0	0	0	0	0	0	0	0	0	nos	EC:1.14.14.47	nitric-oxide synthase, bacterial		map00220, map00330, map01100, map01110
K00493	0	0	0	0	0	0	0	0	0	0	0	0	0	0	0	0	0	0	0	0	0	0	0	0	0	0	0	0	0	0.067	0	0	0	0	0	0	0	0	0	0	E1.14.14.1	EC:1.14.14.1	unspecific monooxygenase		map00071, map00380, map00627, map01120
K00507	0	0	0	0	0	0	0	0	0	0	0	0	0	0	0	0	0	0	0	0	0	0	0	0	0	0	0	0	0	0.104	0	0	0.14	0	0	0	0	0	0	0	SCD, desC	EC:1.14.19.1	stearoyl-CoA desaturase (Delta-9 desaturase)		map01040, map01212, map03320, map04152, map04212
K00511	0	0	0	0	0	0	0	0	0	0	0	0	0	0	0	0	0	0	0	0	0	0	0.122	0	0	0	0	0	0	0.102	0	0	0.137	0	0	0	0	0	0	0	SQLE, ERG1	EC:1.14.14.17	squalene monooxygenase		map00100, map00909, map01100, map01110, map01130
K00517	0.331	0	0	2.149	0.1	0.264	0.146	0.678	0	0	0	0	0.193	0	0.123	0.67	0	0.236	0.295	0.688	0	0.208	0	0.294	0.901	0	0	0.695	0.05	0	0	0	0	0	0.231	0.48	0	0	0	0.214	CYP81F	EC:1.14.-.-	indol-3-yl-methylglucosinolate hydroxylase
K00520	3.22	1.288	9.804	3.702	14.914	0.877	1.49	3.66	10.009	0.53	0.646	1.022	0.866	2.055	0.437	9.371	6.316	1.933	0.799	8.499	2.909	0.037	3.665	1.341	4.183	0.766	0.298	3.71	3.231	2.423	8.534	5.927	0.082	10.934	45.086	11.171	4.631	23.481	0.138	13.386	merA	EC:1.16.1.1	mercuric reductase
K00523	21.779	16.18	5.07	5.783	6.9	4.234	14.092	6.238	7.361	11.559	5.161	3.696	12.678	2.702	23.667	10.746	7.051	1.459	15.422	5.98	8.438	5.166	3.344	22.713	5.453	13.311	8.311	6.181	1.631	2.102	6.023	10.061	3.066	19.476	13.165	3.87	16.908	8.398	11.097	5.151	ascD, ddhD, rfbI	EC:1.17.1.1	CDP-4-dehydro-6-deoxyglucose reductase, E3		map00520
K00525	21.762	9.34	20.114	6.327	19.736	18.506	55.918	24.249	6.06	19.57	20.828	15.86	22.453	13.666	31.54	19.446	13.236	3.721	17.665	14.785	20.612	16.136	21.409	21.061	17.525	24.719	23.11	11.271	3.644	2.175	18.674	20.536	11.603	51.061	33.013	8.843	12.421	21.947	15.955	9.522	E1.17.4.1A, nrdA, nrdE	EC:1.17.4.1	ribonucleoside-diphosphate reductase alpha chain	M00053	map00230, map00240, map01100
K00526	217.538	233.647	243.379	191.177	176.181	207.241	292.321	273.403	251.645	245.581	251.681	201.77	222.584	216.763	238.995	245.898	252.746	293.355	186.559	227.346	229.157	218.262	194.001	236.93	218.864	244.823	207.974	213.872	163.194	278.863	227.146	180.455	189.455	228.943	265.092	207.937	233.606	216.415	242.227	243.335	E1.17.4.1B, nrdB, nrdF	EC:1.17.4.1	ribonucleoside-diphosphate reductase beta chain	M00053	map00230, map00240, map01100
K00527	0	0	0	0	0	0	0	0	0.285	0.106	0	0	0	0	0.096	0	0	0	0	0	0	0	0	0	0	0	0	0	0.178	0	0	0.125	0	0	0	0	0.141	0.212	0	0.164	rtpR	EC:1.17.4.2	ribonucleoside-triphosphate reductase (thioredoxin)	M00053	map00230, map00240, map01100
K00528	36.842	28.874	7.196	21.613	19.461	6.083	10.053	7.347	3.788	11.645	7.349	14.647	7.596	2.936	24.732	42.883	3.139	4.98	12.294	9.366	12.348	12.723	10.13	30.719	14.862	26.614	15.255	7.37	3.761	5.012	3.974	10.409	8.275	18.275	36.708	6.21	2.805	4.168	5.005	5.002	fpr	EC:1.18.1.2 1.19.1.1	ferredoxin/flavodoxin---NADP+ reductase
K00529	0	0	0	0	0	0	0	0	0	0	0	0	0	0	0	0	0	0	0	0	0	0	0	0.115	0	0	0	0	0	0	0	0	0	0	0	0	0	0	0	0	hcaD	EC:1.18.1.3	3-phenylpropionate/trans-cinnamate dioxygenase ferredoxin reductase component	M00545	map00071, map00360, map01120, map01220
K00533	0	0	0	0.15	0	0	0	0	0	0	0	0	0	0	0	0	0	0	0	0	0	0	0	0	0	0	0	0	0	0	0	0	0	0	0	0	0	0	0	0	E1.12.7.2L	EC:1.12.7.2	ferredoxin hydrogenase large subunit
K00537	71.603	75.671	55.547	96.606	22.48	36.574	36.062	62.86	56.974	14.147	26.892	35.182	57.139	47.83	45.857	58.536	55.567	32.717	40.839	39.336	28.683	42.406	36.201	27.272	41.978	47.996	24.065	39.247	29.068	19.095	53.426	34.396	85.602	42.076	67.519	38.499	39.095	60.42	35.238	34.179	arsC1, arsC	EC:1.20.4.1	arsenate reductase (glutaredoxin)
K00540	47.034	34.899	48.2	13.754	28.474	30.121	102.406	41.31	40.08	37.181	53.482	34.659	59.978	19.643	83.435	46.23	26.46	24.066	37.434	23.663	34.548	25.84	35.147	40.471	26.812	64.528	55.002	27.63	23.084	22.068	43.547	29.958	48.469	82.765	39.628	22.379	38.238	61.505	44.261	30.772	fqr	EC:1.1.98.-	F420H(2)-dependent quinone reductase
K00545	0	0	0	0	0	0	0	0	0	0	0	0	0	0	0	0	0	0	0	0	0	0	0.273	0	0	0	0	0	0	0	0	0	0.103	0	0	0	0	0	0	0	COMT	EC:2.1.1.6	catechol O-methyltransferase		map00140, map00350, map00965, map01100, map04728
K00547	8.875	24.327	48.427	13.841	6.36	3.863	14.255	17.674	55.516	11.805	10.311	14.224	11.213	46.633	13.867	36.856	25.676	37.005	22.802	42.91	36.448	26.082	10.707	3.716	32.612	8.289	12.515	15.673	26.46	30.32	27.036	12.26	50.375	5.464	15.552	12.299	12.224	12.488	23.345	40.379	mmuM, BHMT2	EC:2.1.1.10	homocysteine S-methyltransferase		map00270, map01100, map01110
K00548	6.949	3.785	4.824	1.25	12.479	3.535	29.728	2.501	1.158	7.547	4.234	2.147	3.917	0.648	6.405	4.546	1.275	1.192	1.384	13.331	9.089	1.303	4.067	9.585	1.321	6.473	6.986	1.887	0.916	1.434	2.152	4.568	1.443	30.163	2.546	5.756	1.407	2.09	2.216	0.497	metH, MTR	EC:2.1.1.13	5-methyltetrahydrofolate--homocysteine methyltransferase	M00017	map00270, map00450, map00670, map01100, map01110, map01230
K00549	40.271	42.543	65.815	95.276	39.311	36.621	34.379	58.216	54.559	32.484	36.937	16.808	25.273	57.25	20.925	34.35	58.862	36.597	27.375	31.757	21.664	38.288	19.499	12.409	32.505	7.836	10.799	32.351	30.177	38.813	53.678	20.377	55.299	17.242	39.171	34.516	22.801	38.021	11.808	40.354	metE	EC:2.1.1.14	5-methyltetrahydropteroyltriglutamate--homocysteine methyltransferase	M00017	map00270, map00450, map01100, map01110, map01230
K00554	115.496	127.947	128.819	194.846	99.982	110.907	119.912	155.115	160.118	86.021	100.971	82.199	123.145	143.277	97.553	106.522	145.843	90.451	97.431	92.98	93.066	130.083	76.951	91.776	136.216	92.738	71.038	92.085	93.636	123.782	161.558	97.615	166.689	86.789	129.914	89.901	56.659	100.247	96.778	138.259	trmD	EC:2.1.1.228	tRNA (guanine37-N1)-methyltransferase
K00555	0	0	0	0	0	0	0	0	0	0	0	0	0	0	0	0	0	0	0	0	0	0	0.054	0	0	0	0	0	0	0.09	0	0	0.081	0	0	0	0	0	0	0	TRMT1, trm1	EC:2.1.1.215 2.1.1.216	tRNA (guanine26-N2/guanine27-N2)-dimethyltransferase
K00556	5.372	7.467	5.575	2.006	9.044	11.985	15.085	8.658	8.624	10.794	10.031	11.361	22.609	4.028	23.216	10.886	5.924	4.051	7.983	3.668	17.235	7.956	10.55	15.64	5.209	21.629	18.511	8.852	1.237	0.802	8.02	10.738	2.447	23.314	10.797	6.476	12.544	20.335	12.252	7.592	trmH	EC:2.1.1.34	tRNA (guanosine-2'-O-)-methyltransferase
K00557	41.965	48.421	15.872	82.704	21.858	49.11	38.502	53.078	43.795	21.916	25.04	21.349	61.351	13.276	32.858	28.123	13.482	16.875	36.82	12.922	9.346	42.483	9.495	40.785	35.706	42.535	25.165	31.699	2.172	12.425	55.507	30.681	18.316	31.067	79.134	27.395	23.054	46.904	36.532	32.101	trmA	EC:2.1.1.35	tRNA (uracil-5-)-methyltransferase
K00558	99.619	99.765	22.083	51.542	26.469	38.96	28.982	21.222	25.969	1.607	13.362	11.269	7.946	23.164	64.654	27.533	10.279	13.528	22.219	30.367	10.07	24.964	28.522	4.358	13.895	17.086	5.157	51.495	25.701	25.977	8.043	12.146	37.444	28.366	41.325	30.983	21.649	24.203	20.362	26.918	DNMT1, dcm	EC:2.1.1.37	DNA (cytosine-5)-methyltransferase 1	M00035	map00270, map01100, map05206
K00559	0	0	0	0	0	0	0	0	0	0	0	0	0	0	0	0	0	0	0	0	0	0	0	0	0	0	0	0	0	0	0	0	0.433	0	0	0	0	0	0	0	E2.1.1.41, SMT1, ERG6	EC:2.1.1.41	sterol 24-C-methyltransferase	M00102	map00100, map01100, map01110, map01130
K00560	195.906	148.376	114.249	202.478	110.584	156.977	125.355	178.933	99.755	72.034	106.103	112.018	133.083	117.837	129.95	161.984	120.99	126.607	80.258	99.872	87.952	169.169	73.63	92.473	119.971	106.326	115.942	137.448	89.135	91.229	137.721	95.269	191.308	137.42	152.206	106.322	95.458	146.634	79.599	125.083	thyA, TYMS	EC:2.1.1.45	thymidylate synthase	M00053	map00240, map00670, map01100, map01523
K00561	33.15	24.122	21.596	8.616	12.041	33.06	98.093	61.649	10.398	39.855	41.13	123.49	50.763	5.459	92.439	52.402	26.818	25.402	19.59	21.032	48.447	21.761	78.239	27.311	50.176	25.516	37.746	43.706	53.13	21.048	11.826	28.041	14.199	55.093	23.929	33.137	61.582	36.24	68.879	40.051	ermC, ermA	EC:2.1.1.184	23S rRNA (adenine-N6)-dimethyltransferase
K00563	21.758	31.635	29.526	23.03	6.356	12.242	14.751	19.646	18.925	2.906	18.164	8.655	8.864	25.974	6.029	16.404	32.318	21.349	9.028	22.258	9.459	11.901	24.918	2.926	7.7	4.638	5.677	17.815	33.46	22.496	20.71	12.536	51.302	3.295	5.994	11.002	7.338	10.909	18.313	11.859	rlmA1	EC:2.1.1.187	23S rRNA (guanine745-N1)-methyltransferase
K00564	34.525	42.535	29.64	70.144	30.258	57.963	31.681	55.594	45.848	19.758	36.297	26.027	44.971	18.364	23.355	30.492	14.375	28.532	28.109	21.974	9.696	37.805	4.965	23.325	24.923	28.33	23.587	34.806	9.842	18.41	46.461	30.448	38.03	20.702	72.19	28.666	11.142	44.54	26.095	30.252	rsmC	EC:2.1.1.172	16S rRNA (guanine1207-N2)-methyltransferase
K00565	0	0	0	0	0	0	0	0	0	0	0	0	0	0	0	0	0	0	0	0	0	0	0.192	0	0	0	0	0	0	0.16	0	0	0.096	0	0	0	0	0	0	0	RNMT	EC:2.1.1.56	mRNA (guanine-N7-)-methyltransferase		map03015
K00566	203.911	208.926	182.445	208.228	138.411	172.369	141.524	189.941	117.055	89.372	139.398	122.544	172.635	124.707	163.646	209.921	150.353	146.037	116.988	113.601	109.85	176.948	118.551	130.001	127.117	138.231	161.542	152.188	99.354	106.619	158.353	117.203	176.625	131.685	189.979	118.633	98.447	187.266	126.138	125.598	mnmA, trmU	EC:2.8.1.13	tRNA-uridine 2-sulfurtransferase		map04122
K00567	33.944	38.9	75.937	52.186	27.09	26.646	36.882	51.005	99.809	47.631	42.823	31.908	40.931	65.768	37.552	52.847	91.987	52.168	30.369	33.614	68.341	48.37	50.794	25.255	31.312	14.91	24.687	32.939	57.123	64.858	53.094	22.707	62.366	14.798	24.26	38.51	23.089	63.371	42.084	57.284	ogt, MGMT	EC:2.1.1.63	methylated-DNA-[protein]-cysteine S-methyltransferase
K00568	17.107	15.356	3.125	3.753	1.576	4.257	4.618	1.147	1.095	0.949	2.412	2.676	12.542	0.802	10.592	9.306	0.938	1.753	9.101	4.873	1.267	5.114	1.123	11.58	2.71	8.169	5.327	2.943	0	0	0.106	2.311	2.893	11.104	2.344	0.255	13.484	1.615	6.18	0.797	ubiG	EC:2.1.1.222 2.1.1.64	2-polyprenyl-6-hydroxyphenyl methylase / 3-demethylubiquinone-9 3-methyltransferase	M00117, M00117	map00130, map01100, map01110
K00571	56.49	36.24	48.937	28.846	30.145	28.234	54.233	29.212	59.028	32.184	27.231	27.92	37.462	72.599	39.703	37.461	77.832	36.315	28.209	39.654	32.556	22.39	38.87	19.185	22.003	25.767	14.912	30.295	72.132	50.1	62.679	31.048	70.736	21.147	17.686	28.959	19.036	45.495	26.501	35.716	E2.1.1.72	EC:2.1.1.72	site-specific DNA-methyltransferase (adenine-specific)
K00573	26.651	27.279	9.905	4.856	12.479	11.418	29.873	15.863	13.105	19.345	16.763	14.756	30.806	5.74	34.532	17.383	7.404	4.81	20.018	12.629	20.908	15.074	12.878	30.678	10.987	31.192	25.101	8.806	1.686	1.578	14.063	17.609	6.677	35.541	15.143	8.179	22.265	23.96	20.802	8.755	E2.1.1.77, pcm	EC:2.1.1.77	protein-L-isoaspartate(D-aspartate) O-methyltransferase
K00574	2.134	19.611	30.752	1.048	5.114	0.274	8.179	10.016	31.049	9.622	6.046	10.426	1.128	31.321	7.817	21.887	16.828	31.43	7.031	9.242	30.033	21.55	5.677	3.486	12.97	4.216	7.176	4.257	11.115	19.301	6.772	6.798	13.766	0.782	3.109	3.056	1.672	7.816	18.553	23.537	cfa	EC:2.1.1.79	cyclopropane-fatty-acyl-phospholipid synthase
K00575	0	0.159	5.39	0	0	0.271	5.737	0	0	0.523	2.144	1.439	2.209	0.104	3	0	1.661	0	0.294	0	3.13	1.439	4.935	1.23	0.43	0	1.744	0.212	0	0.959	0.562	0	0.089	0.361	0.901	0.91	0	0	1.463	0	cheR	EC:2.1.1.80	chemotaxis protein methyltransferase CheR		map02020, map02030
K00586	0	0	0	0	0	0	0	0	0	0	0	0	0	0	0	0	0	0	0	0	0	0	0	0	0	0	0	0	0	0.302	0	0	0.543	0	0	0	0	0	0	0	DPH5	EC:2.1.1.314	diphthine methyl ester synthase
K00588	0.25	0.214	0	0	0	1.176	1.666	1.191	0	0	0	0.558	1.477	0.248	1.995	0.854	0.217	0	0	0	0	0.331	0.349	0	0.566	1.165	0.9	0.917	0	0	0	0.671	0.62	0	0	0.317	3.619	2.537	0	0.992	E2.1.1.104	EC:2.1.1.104	caffeoyl-CoA O-methyltransferase	M00039, M00350	map00360, map00940, map00941, map00945, map01100, map01110
K00590	0.375	1.676	0	0.891	0.429	0.168	3.436	0	0	0.381	0.829	0	0.98	0.06	2.748	0	0	0.164	0.933	0	1.89	0.615	0	0.533	0.486	2.157	1.893	0.426	0	0.061	0	0.401	0.11	1.901	0.165	0.066	2.42	4.356	2.716	1.202	E2.1.1.113	EC:2.1.1.113	site-specific DNA-methyltransferase (cytosine-N4-specific)
K00591	0	0	0	0	0	0	0	0	0	0	0	0	0	0	0	0	0	0	0	0	0	0	0.195	0	0	0	0	0	0	0.082	0	0	0.147	0	0	0	0	0	0	0	COQ3	EC:2.1.1.114 2.1.1.64	polyprenyldihydroxybenzoate methyltransferase / 3-demethylubiquinol 3-O-methyltransferase	M00128, M00128	map00130, map01100, map01110
K00595	4.655	0.467	1.125	0.92	2.302	11.966	1.601	0.738	0	0	10.58	0.691	1.799	0.252	1.231	0.225	0	4.087	0.593	2.629	0.369	2.658	0	1.123	1.262	0.654	1.435	7.211	0.293	0.707	1.306	1.59	2.497	2.07	1.15	3.507	0.493	0.218	2.281	0.108	cobL	EC:2.1.1.132	precorrin-6Y C5,15-methyltransferase (decarboxylating)		map00860, map01100
K00598	0	0	0	0	0	0	0	0	0	0	0	0	0	0	0	0	0	0	0	0	0	0	0	0.103	0.358	0	0	0	0	0	0	0	0	0	0	0	0	0	0	0	tam	EC:2.1.1.144	trans-aconitate 2-methyltransferase
K00600	188.699	191.002	173.868	198.241	170.725	181.568	197.168	204.126	138.128	104.606	148.74	139.401	167.196	158.913	177.3	208.704	159.748	150.853	115.709	124.091	133.646	197.179	105.081	131.694	148.346	149.692	157.847	158.733	109.709	139.196	171.852	133.185	214.796	169.03	214.403	135.53	94.921	165.684	130.329	170.551	glyA, SHMT	EC:2.1.2.1	glycine hydroxymethyltransferase	M00140, M00141, M00346, M00532	map00260, map00460, map00630, map00670, map00680, map01100, map01110, map01120, map01130, map01200, map01230, map01523
K00602	198.639	189.506	192.662	210.992	147.232	167.237	137.188	201.902	188.618	99.973	126.946	154.828	154.257	196.653	203.762	210.145	190.118	161.69	117.447	148.528	151.157	213.617	115.637	128.095	162.796	147.989	156.976	145.381	119.148	215.634	169.303	127.441	197.768	148.377	186.327	145.71	124.906	179.495	125.961	228.716	purH	EC:2.1.2.3 3.5.4.10	phosphoribosylaminoimidazolecarboxamide formyltransferase / IMP cyclohydrolase	M00048	map00230, map00670, map01100, map01110, map01130, map01523
K00603	10.909	14.612	22.301	6.53	17.559	5.834	9.235	2.703	22.024	11.678	10.668	8.765	9.619	11.874	5.372	15.627	5.95	11.772	5.095	11.925	6.699	4.855	9.852	8.936	6.195	13.612	10.703	6.649	10.72	11.524	7.618	8.063	26.942	6.109	4.416	11.529	9.815	11.166	5.594	11.012	fctD	EC:2.1.2.5 6.3.3.2	glutamate formiminotransferase / 5-formyltetrahydrofolate cyclo-ligase		map00340, map00670, map01100
K00604	70.249	72.911	119.366	138.112	69.214	67.398	79.976	112.968	111.664	62.428	82.895	67.274	82.434	134.473	66.105	76.629	130.706	64.953	53.951	61.558	85.002	86.278	75.653	45.8	80.419	55.291	54.095	78.051	88.446	101.7	113.18	74.714	152.059	58.839	59.219	75.887	45.24	96.267	71.599	114.238	MTFMT, fmt	EC:2.1.2.9	methionyl-tRNA formyltransferase		map00670, map00970
K00605	127.754	100.264	50.816	106.149	80.328	100.492	39.342	90.064	36.573	39.904	62.253	57.969	56.926	35.352	91.693	97.695	62.299	81.938	49.884	61.533	45.706	124.134	36.217	64.322	53.002	67.638	81.13	94.587	45.808	41.556	50.76	48.507	64.612	71.964	96.079	81.787	62.356	75.627	31.872	50.413	gcvT, AMT	EC:2.1.2.10	aminomethyltransferase	M00532	map00260, map00630, map00670, map01100, map01110, map01130, map01200
K00606	66.29	67.413	45.042	50.662	71.183	58.356	76.706	54.522	38.652	84.533	50.504	50.526	68.96	38.044	121.912	61.375	63.319	34.248	58.977	34.419	50.522	44.538	60.811	81.998	43.357	95.462	71.557	45.877	41.773	42.89	58.04	62.184	40.056	86.476	64.897	58.268	58.016	88.671	41.998	53.046	panB	EC:2.1.2.11	3-methyl-2-oxobutanoate hydroxymethyltransferase	M00119	map00770, map01100, map01110
K00608	0	0	0	0	0	0	0.106	0	0	0	0	0	0	0	0	0	0	0	0	0	0	0	0	0	0.051	0	0	0	0	0	0	0	0	0	0	0	0	0	0	0	pyrBI	EC:2.1.3.2	aspartate carbamoyltransferase	M00051	map00240, map00250, map01100
K00609	175.459	152.447	118.198	131.808	99.79	137.608	130.73	154.256	92.422	77.854	118.333	91.867	103.548	140.641	152.936	150.809	109.101	122.822	78.592	111.054	133.762	167.763	112.408	98.233	160.783	105.013	130.312	153.487	101.299	109.936	111.303	107.466	175.113	141.23	122.563	87.762	93.219	110.858	88.337	134.969	pyrB, PYR2	EC:2.1.3.2	aspartate carbamoyltransferase catalytic subunit	M00051	map00240, map00250, map01100
K00610	17.554	20.334	25.389	7.448	5.243	6.303	7.409	4.58	5.144	5.164	12.297	14.041	14.921	17.799	20.789	35.057	31.52	7.003	11.672	10.438	8.776	13.36	18.25	17.719	15.626	9.342	6.534	7.09	6.361	22.363	4.798	7.88	10.93	9.932	8.692	11.235	25.266	4.673	10.256	8.083	pyrI		aspartate carbamoyltransferase regulatory subunit	M00051	map00240, map00250, map01100
K00611	70.929	51.279	61.398	95.1	24.32	46.848	44.022	62.413	65.063	23.12	51.748	32.71	47.134	60.283	42.212	36.697	38.668	46.096	26.208	43.42	38.04	48.566	22.691	28.039	52.692	33.361	32.723	35.694	26.17	56.056	63.477	40.993	93.994	42.717	43.997	27.878	34.257	46.077	37.899	76.111	OTC, argF, argI	EC:2.1.3.3	ornithine carbamoyltransferase	M00029, M00844	map00220, map01100, map01110, map01130, map01230
K00613	0	0.055	0.599	0	0	0	0	0	0.114	0	0	0.531	0	0	0	0	0.196	0	0	0.226	0	0	0.163	0.125	0.295	0	0	0.338	0	0.136	0	0.106	0	0	0	0	0	0	0	0	GATM	EC:2.1.4.1	glycine amidinotransferase	M00047	map00260, map00330, map01100
K00615	109.003	112.649	194.549	42.229	82.331	76.689	175.544	89.697	127.363	128.025	117.536	84.709	110.369	115.318	119.373	154.077	156.164	121.717	111.96	131.36	135.125	87.638	97.355	88.443	85.78	122.217	96.604	98.939	65.327	104.802	91.951	91.083	171.533	122.783	90.676	61.453	81.437	101.277	91.453	91.825	E2.2.1.1, tktA, tktB	EC:2.2.1.1	transketolase	M00004, M00007, M00165, M00165, M00167, M00167	map00030, map00710, map01051, map01100, map01110, map01120, map01130, map01200, map01230
K00616	134.568	140.28	117.104	159.988	115.745	136.028	154.755	147.921	123.551	121.419	115.823	90.806	146.214	95.825	148.377	139.126	83.561	118.395	113.668	96.355	101.065	141.384	86.736	113.372	139.841	149.148	126.291	118.178	58.307	91.407	148.808	112.045	110.066	155.195	164.353	94.079	103.891	160.5	112.976	112.737	E2.2.1.2, talA, talB	EC:2.2.1.2	transaldolase	M00004, M00007	map00030, map01100, map01110, map01120, map01130, map01200, map01230
K00618	0	0	0	0	0	0	0	0	0	0	0	0	0	0	0	0	0	0	0	0	0	0	0.051	0	0	0	0	0	0	0.086	0	0	0.077	0	0	0	0	0	0	0	ARG2	EC:2.3.1.1	amino-acid N-acetyltransferase	M00028	map00220, map01100, map01110, map01130, map01210, map01230
K00619	2.327	7.775	15.311	14.141	22.046	6.398	28.405	17.27	49.151	9.598	9.451	9.444	5.96	36.603	12.725	14.44	9.553	7.994	9.714	34.922	9.575	7.629	12.924	3.164	18.76	11.312	14.494	12.412	29.328	83.704	24.168	5.53	7.021	10.56	13.545	25.046	24.417	9.273	15.189	41.5	argA	EC:2.3.1.1	amino-acid N-acetyltransferase	M00028	map00220, map01100, map01110, map01130, map01210, map01230
K00620	33.611	23.194	30.721	13.003	10.769	20.733	19.898	11.527	25.65	3.951	23.622	18.722	20.418	47.315	24.546	25.023	19.103	20.666	12.352	22.15	21.388	21.984	12.26	17.241	29.596	16.268	14.542	17.25	21.161	34.501	12.281	18.05	69.054	16.073	11.937	9.324	28.43	10.79	28.478	44.606	argJ	EC:2.3.1.35 2.3.1.1	glutamate N-acetyltransferase / amino-acid N-acetyltransferase	M00028, M00028	map00220, map01100, map01110, map01130, map01210, map01230
K00621	0	0	0	0	0	0	0	0	0	0	0	0	0	0	0	0	0	0	0	0	0	0	0.271	0	0	0	0	0	0	0	0	0	0	0	0	0	0	0	0	0	GNPNAT1, GNA1	EC:2.3.1.4	glucosamine-phosphate N-acetyltransferase		map00520
K00624	0	0	0	0	0	0	0	0	0	0	0	0	0	0	0	0	0	0	0	0	0	0	0.154	0	0	0	0	0	0	0.213	0	0	0.184	0	0	0	0	0	0	0	E2.3.1.7	EC:2.3.1.7	carnitine O-acetyltransferase		map04146
K00625	34.887	34.656	79.424	22.204	13.252	10.07	20.468	18.709	25.503	9.856	34.193	28.862	13.816	39.125	13.027	56.971	69.024	26.214	17.401	25.955	19.943	16.669	36.467	11.413	12.718	7.059	9.151	13.237	37.948	42.368	23.558	15.896	66.913	4.549	12.311	18.591	10.374	18.884	19.453	23.623	E2.3.1.8, pta	EC:2.3.1.8	phosphate acetyltransferase	M00357, M00579	map00430, map00620, map00640, map00680, map00720, map01100, map01120, map01200
K00626	25.819	37.209	40.043	23.976	7.933	7.417	18.301	31.42	40.627	9.031	13.379	14.378	9.805	57.313	10.106	33.41	53.317	43.414	24.329	31.539	35.905	30.385	23.611	5.206	34.925	4.623	6.992	18.65	40.15	31.651	32.599	17.335	80.307	1.455	8.969	6.589	7.842	12.446	27.276	24.376	E2.3.1.9, atoB	EC:2.3.1.9	acetyl-CoA C-acetyltransferase	M00088, M00095, M00373, M00374, M00375, M00849	map00071, map00072, map00280, map00310, map00362, map00380, map00620, map00630, map00640, map00650, map00720, map00900, map01100, map01110, map01120, map01130, map01200, map01212, map02020
K00627	71.035	66.7	44.681	102.66	83.271	80.342	90.225	98.053	119.679	66.948	73.773	58.377	83.287	74.2	47.052	48.827	100.663	68.129	56.58	70.165	63.235	67.118	43.08	53.567	57.957	62.98	50.114	74.295	92.564	81.614	121.988	62.269	91.963	68.677	96.838	74.236	40.848	89.49	57.268	89.978	DLAT, aceF, pdhC	EC:2.3.1.12	pyruvate dehydrogenase E2 component (dihydrolipoamide acetyltransferase)	M00307	map00010, map00020, map00620, map01100, map01110, map01120, map01130, map01200
K00631	1.62	2.317	3.237	2.855	8.133	1.261	0	3.766	2.76	8.914	4.777	2.294	0	0.648	4.238	4.037	0.847	0.831	0	1.37	0.956	2.004	0.755	0	1.679	0	5.759	3.928	0	1.177	1.129	1.104	0.517	0.58	4.191	4.245	0.764	0	9.99	2.536	plsB	EC:2.3.1.15	glycerol-3-phosphate O-acyltransferase	M00089	map00561, map00564, map01100, map01110
K00632	0	0	0	0	0	0	0	0	0	0	0	0	0	0	0	0	0	0	0	0	0	0	0	0.469	0	0	0	0	0	0	0	0	0	0	0	0	0	0	0	0	fadA, fadI	EC:2.3.1.16	acetyl-CoA acyltransferase	M00087, M00113	map00071, map00280, map00281, map00362, map00592, map00642, map01100, map01110, map01120, map01130, map01212
K00633	0	0.227	0	0.124	0	0	0.321	0.125	0	0	0	0.412	0	0	0.135	0.69	0	0	0	0	0	0	1.406	0	1.066	0	0.241	0	0.876	0	0	0	0	0	0	0	0	0	0	0.571	lacA	EC:2.3.1.18	galactoside O-acetyltransferase
K00634	0.156	1.657	11.494	0.771	0.694	0	1.422	1.886	0.514	3.021	1.081	3.047	2.737	6.251	1.531	10.954	0.088	0.132	1.232	0.192	3.573	1.444	2.13	1.803	0.403	0.377	0.572	0.266	1.389	0.619	1.582	0.692	0.885	0.423	1.431	2.673	0.786	0.604	0.807	1.272	ptb	EC:2.3.1.19	phosphate butyryltransferase		map00650, map01100
K00637	0	0	0	0	0	0	0	0	0	0	0	0	0	0	0	0	0	0	0	0	0	0	0	0	0	0	0	0	0	0.162	0	0	0.11	0	0	0	0	0	0	0	SOAT	EC:2.3.1.26	sterol O-acyltransferase		map00100, map04979
K00638	0	0	0	0	0	0	0	0	0	0	0	0	0	0	0	0	0	0	0	0	0	0	0	0.192	0	0	0	0	0	0	0	0	0	0.64	0	0	0	0	0	0	catB	EC:2.3.1.28	chloramphenicol O-acetyltransferase type B
K00639	47.937	38.355	53.981	9.813	61.325	51.245	104.866	37.52	19.393	85.561	50.089	51.922	85.146	23.194	84.41	56.411	55.451	25.193	59.87	32.842	40.849	40.426	71.113	70.553	43.199	103.288	69.499	32.781	7.466	31.701	52.875	53.117	34.781	83.081	65.877	34.58	42.331	57.053	45.093	25.533	kbl, GCAT	EC:2.3.1.29	glycine C-acetyltransferase		map00260
K00640	85.97	102.421	111.279	175.656	81.855	92.696	95.088	156.344	136.256	65.41	96.469	81.172	106.006	116.456	78.189	83.082	132.251	98.607	85.823	99.04	103.379	97.462	71.071	61.185	76.957	82.765	66.814	75.66	73.274	82.367	128.796	82.82	134.104	84.462	122.449	82.725	54.388	109.211	87.356	102.999	cysE	EC:2.3.1.30	serine O-acetyltransferase	M00021	map00270, map00920, map01100, map01110, map01120, map01200, map01230, map05111
K00641	102.066	75.612	39.049	147.123	87.065	119.928	61.779	130.904	73.123	60.014	78.766	63.188	86.303	47.487	93.828	87.375	49.314	83.378	48.637	60.81	56.112	117.922	31.881	53.552	71.444	67.592	97.752	93.848	44.194	44.532	95.598	60.658	66.297	76.525	115.285	76.134	52.963	110.304	44.223	79.75	metX	EC:2.3.1.31 2.3.1.46	homoserine O-acetyltransferase/O-succinyltransferase		map00270, map00920, map01100, map01110, map01130
K00643	0	0	0	0	0	0	0	0	0	0	0	0	0	0	0	0	0	0	0	0	0	0	0.158	0	0	0	0	0	0	0.132	0	0	0.238	0	0	0	0	0	0	0	E2.3.1.37, ALAS	EC:2.3.1.37	5-aminolevulinate synthase		map00260, map00860, map01100, map01110
K00645	173.376	164.447	159.632	191.823	97.878	169.028	93.595	150.62	148.565	71.63	102.339	110.414	137.426	111.021	136.564	186.64	137.3	139.641	100.734	95.167	88.178	182.732	79.343	96.202	121.274	99.371	119.839	131.109	86.856	102.488	138.043	96.898	175.771	77.409	157.427	94.525	80.537	154.12	111.423	126.505	fabD, MCAT, MCT1	EC:2.3.1.39	[acyl-carrier-protein] S-malonyltransferase	M00082	map00061, map00333, map01100, map01130, map01212
K00646	1.015	0.099	0.659	0.118	0.095	1.935	1.467	0.295	0	0.164	6.937	0.116	1.412	0	0.235	0.16	0	5.019	0.278	2.114	0.551	1.193	0	0.901	0.133	1.14	0.97	5.721	0.191	0.307	0.87	0.333	1.492	1.094	0.937	2.229	0.54	0.362	1.797	0	pksF		malonyl-ACP decarboxylase
K00647	50.848	56.347	39.835	79.298	57.019	93.358	96.981	100.89	72.756	56.492	64.852	64.363	118.301	29.604	130.262	58.742	97.302	25.791	66.197	23.643	75.511	63.62	58.573	83.363	49.519	99.193	86.065	66.967	8.728	41.815	107.21	81.072	39.989	117.269	118.622	56.874	52.904	134.04	81.609	68.729	fabB	EC:2.3.1.41	3-oxoacyl-[acyl-carrier-protein] synthase I	M00083, M00572	map00061, map00780, map01100, map01212
K00648	231.77	208.666	172.585	224.814	195.477	208.253	169.483	213.288	181.614	156.852	144.173	148.806	220.38	181.306	257.591	237.207	182.911	157.366	115.844	137.441	158.298	220.312	129.672	176.051	149.506	198.976	210.002	183.297	136.568	163.865	217.767	153.341	248.547	194.787	197.016	150.236	124.27	261.634	135.166	186.803	fabH	EC:2.3.1.180	3-oxoacyl-[acyl-carrier-protein] synthase III	M00082, M00083	map00061, map01100, map01212
K00651	23.454	43.466	96.318	8.648	11.361	8.193	25.879	25.979	63.741	17.971	23.441	33.536	15.401	80.548	22.684	59.889	71.218	44.019	24.736	34.991	53.373	39.364	29.51	12.208	48.056	7.358	11.546	12.786	34.894	62.922	31.404	28.48	99.623	4.378	12.898	17.631	20.529	25.991	36.866	67.104	metA	EC:2.3.1.46 2.3.1.31	homoserine O-succinyltransferase/O-acetyltransferase	M00017	map00270, map00920, map01100, map01110, map01130, map01230
K00652	26.194	39.282	20.461	53.278	38.159	37.515	38.725	48.018	45.117	27.553	15.752	24.941	54.737	14.379	47.001	27.694	19.675	16.697	26.018	10.369	23.062	27.847	19.493	28.452	20.651	48.377	36.811	25.747	1.657	9.466	51.774	24.73	19.374	38.239	56.676	21.504	15.966	60.609	20.032	33.379	bioF	EC:2.3.1.47	8-amino-7-oxononanoate synthase	M00123, M00573, M00577	map00780, map01100
K00654	0	0	0	0	0	0	0	0	0	0	0	0	0	0	0	0	0	0	0	0	0	0	0.052	0	0	0	0	0	0	0.172	0	0	0.195	0	0	0	0	0	0	0	SPT	EC:2.3.1.50	serine palmitoyltransferase	M00094, M00099	map00600, map01100, map04071, map04138
K00655	114.844	103.24	82.022	137.431	112.983	88.597	88.201	119.834	117.799	89.085	90.274	69.535	113.269	102.102	100.53	77.03	141.758	80.369	77.684	91.333	88.731	88.257	70.319	82.326	68.24	91.485	81.815	84.784	102.962	80.717	129.299	79.008	109.158	107.856	78.46	84.354	90.017	116.083	79.682	90.345	plsC	EC:2.3.1.51	1-acyl-sn-glycerol-3-phosphate acyltransferase	M00089	map00561, map00564, map01100, map01110
K00656	13.961	32.718	70.044	5.367	16.065	3.11	8.835	25.451	71.332	37.041	14.666	15.664	16.092	50.632	9.875	34.345	29.142	42.97	25.458	32.899	43.831	39.434	21.355	10.538	31.15	6.451	14.45	16.195	35.176	44.054	26.988	21.16	53.198	11.03	9.267	8.434	16.568	13.621	36.329	43.394	E2.3.1.54, pflD	EC:2.3.1.54	formate C-acetyltransferase		map00620, map00640, map00650, map01100, map01120
K00657	5.88	12.677	21.539	3.749	12.087	10.371	16.487	10.777	9.645	15.53	14.38	25.011	18.154	13.063	25.705	22.085	46.305	3.186	14.072	8.208	20.188	9.077	27.686	20.375	8.912	20.238	17.485	7.435	7.128	10.072	12.973	8.303	14.01	24.816	12.161	16.008	11.425	21.163	14.87	6.444	speG, SAT	EC:2.3.1.57	diamine N-acetyltransferase	M00135	map00330, map01100, map04216
K00658	136.976	114.432	59.3	162.314	107.38	146.548	91.033	134.499	94.923	75.513	94.407	80.118	96.145	70.648	126.825	123.383	86.844	90.694	76.11	89.741	89.583	146.898	45.556	93.607	80.278	113.113	131.367	105.872	60.517	83.968	105.862	84.752	77.562	130.541	152.335	98.514	87.93	149.548	57.643	101.891	DLST, sucB	EC:2.3.1.61	2-oxoglutarate dehydrogenase E2 component (dihydrolipoamide succinyltransferase)	M00009, M00011, M00032	map00020, map00310, map00380, map01100, map01110, map01120, map01130, map01200
K00661	24.522	36.802	74.887	28.144	43.81	15.421	33.169	27.136	49.789	44.261	26.915	35.63	32.359	66.6	21.43	42.917	118.359	22.768	20.857	36.024	42.136	18.544	60.872	27.968	32.381	17.798	14.585	27.944	66.728	61.304	54.579	24.181	62.325	9.05	12.513	34.871	15.833	23.548	27.925	35.949	maa	EC:2.3.1.79	maltose O-acetyltransferase
K00662	1.914	0.57	0.21	0.999	0	0	0	0	0	0	0	0.219	0	0	0	0.962	0	0	0.099	0	0.446	0	0	0	0	0	0.475	0	0	0	0	0.354	0	0.258	0	0	0.459	0	0	0	aacC	EC:2.3.1.81	aminoglycoside 3-N-acetyltransferase
K00666	9.195	4.525	4.431	1.968	7.451	7.325	12.144	6.983	3.992	8.092	17.676	3.768	9.653	2.268	9.559	3.811	5.751	7.646	8.183	6.48	10.632	5.603	6.687	11.18	3.871	7.648	9.069	11.002	0.82	2.131	15.073	7.652	4.182	20.828	8.304	6.054	5.384	9.046	12.761	4.07	ACSF2	EC:6.2.1.-	fatty-acyl-CoA synthase
K00667	0	0	0	0	0	0	0	0	0	0	0	0	0	0	0	0	0	0	0	0	0	0	0.131	0	0	0	0	0	0	0.26	0	0	0.387	0	0	0	0	0	0	0	FAS2	EC:2.3.1.86	fatty acid synthase subunit alpha, fungi type	M00082, M00083	map00061, map01100, map01212
K00668	0	0	0	0	0	0	0	0	0	0	0	0	0	0	0	0	0	0	0	0	0	0	0.192	0	0	0	0	0	0	0.172	0	0	0.144	0	0	0	0	0	0	0	FAS1	EC:2.3.1.86	fatty acid synthase subunit beta, fungi type	M00082, M00083	map00061, map01100, map01212
K00671	0	0	0	0	0	0	0	0	0	0	0	0	0	0	0	0	0	0	0	0	0	0	0.068	0	0	0	0	0	0	0	0	0	0.254	0	0	0	0	0	0	0	NMT	EC:2.3.1.97	glycylpeptide N-tetradecanoyltransferase
K00673	0	0	0	0	0	0	0	0	0	0	0	0	0	0	0	0	0	0	0	0	0	0	0	0.212	0	0	0	0	0	0	0	0	0	0	0	0	0	0	0	0	astA	EC:2.3.1.109	arginine N-succinyltransferase		map00330, map01100
K00674	136.599	117.904	104.202	122.311	55.077	105.711	107.1	101.608	76.539	40.165	93.723	61.242	84.543	102.639	97.186	107.853	81.937	71.198	80.004	58.589	73.775	84.767	69.309	86.111	89.853	86.013	78.627	69.297	72.257	65.855	116.453	88.152	142.549	87.189	166.469	51.786	33.584	96.899	78.913	105.001	dapD	EC:2.3.1.117	2,3,4,5-tetrahydropyridine-2,6-dicarboxylate N-succinyltransferase	M00016	map00300, map01100, map01120, map01230
K00675	0	0	0	0.475	0	0	0	0	0	0	0	0	0	0	0	0	0	0	0	0	0	0	0	0.09	0	0	0	0	0	0	0	0	0	0	0	0	0	0	0	0	nhoA	EC:2.3.1.118	N-hydroxyarylamine O-acetyltransferase
K00677	206.066	187.219	152.586	205.925	99.043	164.801	116.488	153.934	93.306	66.416	109.213	123.369	152.966	65.397	209.339	212.982	107.418	118.129	115.592	85.262	89.617	217.264	71.504	133.093	120.594	155.588	159.287	140.674	21.064	61.535	117.558	105.404	123.743	137.184	200.781	95.887	87.477	172.353	109.007	94.181	lpxA	EC:2.3.1.129	UDP-N-acetylglucosamine acyltransferase	M00060	map00540, map01100, map01503
K00679	0	0	0	0	0	0	0	0	0	0	0	0	0	0	0	0	0	0	0	0	0	0	0.041	0	0	0	0	0	0	0.276	0	0	0.28	0	0	0	0	0	0	0	E2.3.1.158	EC:2.3.1.158	phospholipid:diacylglycerol acyltransferase		map00561, map01100
K00680	14.503	12.549	7.213	2.918	12.146	9.043	20.278	15.326	10.776	22.3	18.969	5.617	25.815	5.012	18.967	11.697	13.815	6.448	19.152	9.789	29.901	12.682	20.636	22.938	9.84	12.354	19.896	10.877	3.965	6.83	21.323	16.037	8.876	29.236	12.668	8.735	10.32	15.605	19.994	10.972	ytmI	EC:2.3.1.-	uncharacterized N-acetyltransferase
K00681	3.783	1.128	0.643	0.247	0.137	2.133	0.402	1.41	0.108	0.544	0.597	0.943	0.088	0	0.042	0.574	0.126	0.065	0.479	1.152	0.177	0.035	1.127	0.326	0.8	0.037	0.363	6.741	0	0.204	0.039	0.274	3.571	0	0.189	1.008	0.048	0	0	0	ggt	EC:2.3.2.2 3.4.19.13	gamma-glutamyltranspeptidase / glutathione hydrolase		map00430, map00460, map00480, map01100
K00684	8.019	7.5	6.802	4.806	19.256	18.441	17.95	9.763	9.166	10.268	22.958	10.849	19.034	4.719	18.347	9.958	7.773	12.858	12.39	20.73	28.632	9.86	9.196	18.461	7.35	21.518	19.604	20.619	0.698	1.542	12.234	12.1	3.914	27.049	10.796	12.513	11.572	18.742	13.054	4.097	aat	EC:2.3.2.6	leucyl/phenylalanyl-tRNA---protein transferase
K00685	0	0	0	0	0	0	0	0	0	0	0	0	0	0	0	0	0	0	0	0	0	0	0	0	0	0	0	0	0	0	0	0	0.198	0	0	0	0	0	0	0	ATE1	EC:2.3.2.8	arginyl-tRNA---protein transferase
K00687	6.002	5.135	5.537	4.985	1.528	1.711	1.786	2.267	20.233	1.721	4.724	3.741	2.368	4.401	4.547	5.261	4.656	5.052	2.489	7.936	4.121	3.8	2.085	0.528	1.703	2.214	2.019	2.291	8.971	5.546	3.171	4.064	11.756	2.365	2.169	4.197	5.16	8.349	4.46	9.666	pbp2B, penA		penicillin-binding protein 2B		map00550, map01100, map01501
K00688	26.466	29.603	26.141	28.252	16.835	7.658	15.443	21.675	8.905	14.235	15.603	4.271	3.297	22.417	1.971	15.962	28.735	20.189	12.2	34.801	11.656	13.267	3.211	3.212	11.258	5.359	10.478	15.161	2.925	13.112	2.602	4.205	47.928	10.592	10.838	11.085	0.568	2.657	6.899	1.718	PYG, glgP	EC:2.4.1.1	glycogen phosphorylase		map00500, map01100, map01110, map02026, map04217, map04910, map04922, map04931
K00689	1.444	1.705	5.903	0.772	0.163	0.675	2.714	1.366	5.21	0.421	0.875	4.488	1.569	21.365	3.353	3.248	6.48	4.505	0.226	2.483	9.694	3.824	0.822	0.399	11.131	1.027	0.444	1.021	8.072	11.298	5.762	6.423	26.182	0.43	0.855	0.658	0.537	2.498	6.905	21.713	E2.4.1.5	EC:2.4.1.5	dextransucrase		map00500, map02020
K00690	11.576	15.313	23.405	19.599	1.55	5.548	15.346	15.36	10.485	2.306	7.539	10.78	2.318	56.197	6.359	13.549	43.025	9.404	4.504	18.679	17.164	17.606	16.679	3.663	42.195	1.836	2.795	10.318	32.238	32.407	22.896	14.096	83.153	2.81	5.474	4.659	5.352	8.819	21.064	36.671	E2.4.1.7	EC:2.4.1.7	sucrose phosphorylase		map00500
K00691	4.798	1.94	1.517	14.869	0	19.189	7.061	6.754	1.345	1.336	0	3.578	9.406	1.545	12.39	22.928	3.47	1.449	3.871	0.671	2.554	2.124	2.276	1.682	8.106	6.211	7.89	4.162	0.81	1.867	2.615	3.146	3.528	1.906	4.599	1.668	4.786	9.941	0.763	6.072	mapA	EC:2.4.1.8	maltose phosphorylase		map00500, map01100
K00692	0	0.219	12.197	0	0.071	0	5.369	2.481	5.456	1.059	0	6.488	0.792	35.497	4.766	3.471	13.204	1.302	0.195	2.488	16.274	6.533	1.567	0.223	22.136	0.72	0	0.453	12.226	25.754	5.983	12.124	44.79	0.036	0.19	0	0.201	0.232	11.813	38.895	sacB	EC:2.4.1.10	levansucrase		map00500, map01100, map02020
K00694	4.367	2.347	0.751	1.328	7.247	4.381	5.43	7.483	0.137	1.445	11.693	2.99	4.777	5.028	0.735	0.457	0.358	12.812	3.537	20.343	7.064	5.5	0.795	3.38	2.388	7.14	6.344	13.084	0.208	1.279	2.761	5.236	3.037	11.133	1.416	6.565	2.624	1.75	2.066	0.405	bcsA	EC:2.4.1.12	cellulose synthase (UDP-forming)		map00500, map01100, map02026
K00697	0	0	0	0	0	0	0	0	0	0	0	0	0	0	0	0	0	0	0	0	0	0	0.063	0.049	0	0	0	0	0	0.212	0	0	0	0	0	0	0	0	0	0	otsA	EC:2.4.1.15 2.4.1.347	trehalose 6-phosphate synthase		map00500, map01100
K00698	0	0	0	0	0	0	0	0	0	0	0	0	0	0	0	0	0	0	0	0	0	0	0.235	0	0	0	0	0	0	0.993	0	0	0.576	0	0	0	0	0	0	0	CHS1	EC:2.4.1.16	chitin synthase		map00520
K00700	24.172	10.503	6.559	10.621	14.226	22.709	16.262	14.922	13.622	9.814	20.293	7.886	12.791	11.297	14.016	14.212	4.937	18.273	8.54	24.504	12.316	10.908	4.23	7.928	9.324	11.925	19.633	19.712	5.858	8.214	10.196	9.551	13.554	17.265	7.379	11.62	13.955	14.427	10.143	6.741	GBE1, glgB	EC:2.4.1.18	1,4-alpha-glucan branching enzyme	M00565	map00500, map01100, map01110
K00702	0	0.209	0	0	0	0	0.494	0	0	0	0	0.675	0	0	0.111	0.252	0.483	0	0	0	0	0	0.589	0	0.938	0	0	0	0.674	0.058	0	0	0	0	0	0	0	0	0.152	0	E2.4.1.20	EC:2.4.1.20	cellobiose phosphorylase		map00500, map01100
K00703	65.844	76.821	106.748	88.049	38.627	72.593	62.08	66.197	71.627	28.352	59.509	59.766	72.99	80.295	60.232	81.565	85.207	36.824	47.726	38.214	58.316	59.858	59.488	47.769	58.959	52.556	33.693	38.454	47.986	58.98	89.044	62.815	118.096	52.238	82.279	42.725	28.295	88.052	58.328	77.828	glgA	EC:2.4.1.21	starch synthase	M00565	map00500, map01100, map01110, map02026
K00705	63.145	54.13	47.049	91.22	20.752	43.55	26.872	57.641	49.454	9.305	39.921	29.179	28.333	53.784	20.895	38.025	52.456	51.644	25.935	46.15	19.13	49.383	28.645	9.635	30.463	16.072	17.982	36.298	40.658	37.846	57.303	34.096	94.764	13.756	32.931	26.725	17.404	33.846	28.554	36.183	malQ	EC:2.4.1.25	4-alpha-glucanotransferase		map00500, map01100, map01110
K00706	0	0	0	0	0	0	0	0	0	0	0	0	0	0	0	0	0	0	0	0	0	0	0.018	0	0	0	0	0	0	0.209	0	0	0.094	0	0	0	0	0	0	0	E2.4.1.34	EC:2.4.1.34	1,3-beta-glucan synthase		map00500, map04011
K00712	5.795	4.845	6.88	2.762	2.122	3.95	2.487	2.749	17.383	0.843	6.613	5.032	2.484	8.257	3.51	8.792	2.047	6.912	1.232	6.948	3.12	3.702	4.55	0.82	1.77	2.351	2.031	4.237	6.556	7.251	3.817	2.229	15.092	2.009	1.786	5.459	6.235	7.929	5.266	7.286	tagE	EC:2.4.1.52	poly(glycerol-phosphate) alpha-glucosyltransferase
K00720	11.18	9.435	9.036	1.829	3.829	3.326	1.677	1.478	5.976	3.24	5.563	5.227	1.279	5.407	2.954	12.915	0.391	9.216	1.653	6.223	2.763	1.91	0.755	0.615	2.103	1.881	3.406	2.93	0.316	4.349	1.004	2.606	8.976	2.206	4.201	4.257	2.632	5.301	0.71	3.236	UGCG	EC:2.4.1.80	ceramide glucosyltransferase	M00066	map00600, map01100
K00721	15.682	14.846	23.043	6.778	36.829	35.468	45.57	31.086	30.752	32.839	29.532	23.465	40.238	27.744	45.864	33.083	61.663	20.407	20.364	29.27	45.035	16.789	31.017	27.409	22.532	32.547	33.78	33.648	37.484	40.158	44.586	21.77	19.518	43.137	18.033	34.97	16.452	40.35	23.421	37.344	DPM1	EC:2.4.1.83	dolichol-phosphate mannosyltransferase		map00510, map01100
K00728	7.54	1.226	2.103	4.51	21.489	12.714	7.423	13.278	21.378	18.623	14.741	5.758	11.161	16.434	3.029	2.138	24.152	14.798	3.244	17.738	17.233	7.911	4.967	7.187	5.794	7.285	8.989	16.163	36.303	21.995	18.647	6.233	5.433	4.558	1.339	17.573	7.418	9.025	5.572	19.47	POMT, pmt	EC:2.4.1.109	dolichyl-phosphate-mannose-protein mannosyltransferase		map00514, map00515, map01100
K00729	0	0	0	0	0	0	0	0	0	0	0	0	0	0	0	0	0	0	0	0	0	0	0	0	0	0	0	0	0	0.249	0	0	0.075	0	0	0	0	0	0	0	ALG5	EC:2.4.1.117	dolichyl-phosphate beta-glucosyltransferase	M00055	map00510, map01100
K00737	0	0	0.906	0	0	0	1.128	0	0	0	0.637	0.702	0.353	0	0.775	0.417	1.061	0	0.987	0	2.116	0	4.081	0.083	0	0	0	0	0	0.09	0.239	0	0	0	0	0	0	0	0.9	0	MGAT3	EC:2.4.1.144	beta-1,4-mannosyl-glycoprotein beta-1,4-N-acetylglucosaminyltransferase	M00075	map00510, map01100
K00748	140.808	134.147	87.055	152.503	39.331	125.735	68.629	89.978	82.146	55.589	63.444	86.416	75.036	58.993	128.424	119.944	74.842	96.524	68.686	38.385	74.059	173.855	43.032	67.701	94.408	101.291	46.258	36.448	15.336	44.595	85.332	70.044	99.533	60.194	127.113	49.057	64.673	106.862	69.31	68.901	lpxB	EC:2.4.1.182	lipid-A-disaccharide synthase	M00060	map00540, map01100
K00752	0	0	5.901	0	0	0	0.741	0	0	0	0.54	0.56	0.421	0.075	0.292	0	0.94	0	0	0	0.625	0	2.294	0	0	0	0	0	0	0.728	0.204	0	0	0	0	0.205	0	0	0	0	hasA	EC:2.4.1.212	hyaluronan synthase
K00754	2.303	4.363	2.957	1.306	2.495	4.038	9.812	5.75	3.515	9.108	4.446	2.944	5.436	1.582	6.413	4.641	4.413	2.743	8.028	2.034	10.46	4.734	6.918	10.8	3.282	3.861	6.468	4.838	1.086	3.923	1.787	7.248	2.748	5.392	2.404	3.992	2.536	6.894	6.397	3.118	bshA	EC:2.4.1.-	L-malate glycosyltransferase
K00756	27.246	32.119	53.881	19.589	8.546	6.253	15.055	16.653	41.863	8.187	16.794	18.417	12.975	55.435	11.526	39.334	51.024	34.479	23.409	33.974	26.73	28.519	22.758	5.107	20.374	4.565	10.052	13.817	29.51	40.902	29.912	15.707	81.883	3.14	11.04	11.608	13.464	14.32	24.018	18.847	pdp	EC:2.4.2.2	pyrimidine-nucleoside phosphorylase		map00240, map01100
K00757	12.565	12.399	23.986	4.683	35.544	15.558	34.737	19.491	11.78	31.066	16.196	25.939	39.985	9.38	36.652	30.638	30.764	5.039	12.985	4.339	18.66	11.012	23.804	26.262	11.962	38.637	30.761	16.603	2.793	9.917	22.013	13.247	10.97	43.371	19.691	20.359	15.368	36.347	17.758	8.285	udp, UPP	EC:2.4.2.3	uridine phosphorylase		map00240, map00983, map01100
K00758	6.209	1.437	1.144	1.823	8.89	12.149	5.562	7.771	0	1.495	13.796	2.656	3.236	6.981	1.711	0.487	0.709	13.288	3.598	18.45	12.635	6.498	0.067	4.154	1.147	6.985	9.611	15.24	0.087	1.672	3.212	5.046	3.065	31.412	1.457	7.056	2.569	2.264	3.024	0.326	deoA, TYMP	EC:2.4.2.4	thymidine phosphorylase		map00240, map00983, map01100, map05219
K00759	112.499	100.376	111.386	134.215	102.059	112.409	122.945	116.987	107.305	61.399	105.151	94.474	112.795	113.937	105.773	97.979	134.064	72.614	73.859	81.1	111.54	80.288	80.908	79.925	108.29	91.536	85.948	84.571	80.898	110.762	122.794	87.239	165.152	117.713	114.313	86.139	59.628	116.547	95.978	127.491	APRT, apt	EC:2.4.2.7	adenine phosphoribosyltransferase		map00230, map01100
K00760	71.949	69.655	109.084	116.43	57.729	47.491	46.336	88.442	91.548	36.516	59.742	48.431	47.084	105.947	48.231	59.308	113.489	60.852	37.521	68.138	67.827	69.309	55.069	26.898	66.855	26.582	35.189	60.017	80.181	91.062	93.334	50.788	157.866	34.813	46.557	68.51	38.228	66.268	41.096	108.215	hprT, hpt, HPRT1	EC:2.4.2.8	hypoxanthine phosphoribosyltransferase		map00230, map00983, map01100, map01110
K00761	232.369	213.748	169.045	205.565	176.075	174.944	195.168	185.613	143.937	139.347	145.978	139.353	189.476	145.74	206.123	227.909	162.704	164.336	156.694	146.172	138.236	187.921	123.28	163.63	149.904	188.219	175.866	155.328	104.501	118.24	163.718	136.076	194.785	187.76	223.921	134.01	120.861	182.958	127.131	145.817	upp, UPRT	EC:2.4.2.9	uracil phosphoribosyltransferase		map00240, map01100
K00762	225.074	211.305	197.528	238.056	146.271	166.086	109.12	201.175	155.001	91.578	129.927	128.031	132.501	183.022	152.611	210.475	172.29	163.737	110.957	158.203	144.885	206.708	108.646	117.754	158.848	132.876	151.738	138.407	114.521	162.26	157.574	125.638	220.384	129.698	158.178	130.1	118.414	164.454	110.312	179.98	pyrE	EC:2.4.2.10	orotate phosphoribosyltransferase	M00051	map00240, map01100
K00763	60.174	56.465	111.42	55.194	64.718	51.906	93.303	77.552	57.03	56.994	97.344	56.461	72.684	82.677	73.087	68.091	120.942	54.837	48.574	63.409	69.939	48.402	89.85	54.32	59.074	50.788	60.493	66.911	84.025	85.833	79.566	51.954	95.119	78.793	44.928	64.578	48.062	65.36	53.164	76.084	pncB, NAPRT1	EC:6.3.4.21	nicotinate phosphoribosyltransferase		map00760, map01100
K00764	82.061	100.186	140.307	101.299	87.183	82.958	96.966	115.645	123.905	62.858	88.161	63.83	117.103	97.902	89.652	100.819	80.938	91.558	72.104	86.178	95.708	82.631	43.666	63.055	76.792	83.576	77.721	76.661	64.261	77.622	96.382	64.049	103.185	87.559	92.716	85.059	75.209	103.354	74.096	93.718	purF, PPAT	EC:2.4.2.14	amidophosphoribosyltransferase	M00048	map00230, map00250, map01100, map01110, map01130
K00765	44.323	27.752	41.281	69.62	11.405	20.573	29.054	48.135	23.906	9.586	41.445	18.016	33.908	47.983	30.101	30.488	23.292	25.593	12.697	26.019	26.639	22.746	35.597	17.651	30.662	18.296	18.889	33.9	22.707	31.59	21.244	22.339	68.405	24.297	18.258	19.544	24.775	25.225	27.726	42.284	hisG	EC:2.4.2.17	ATP phosphoribosyltransferase	M00026	map00340, map01100, map01110, map01230
K00766	66.863	68.558	96.862	94.161	34.468	59.16	54.126	84.842	129.423	39.109	49.989	46.524	60.086	138.602	37.136	60.256	114.157	75.81	64.204	51.803	80.917	85.322	38.023	39.849	79.387	41.292	27.135	53.397	88.722	90.587	99.983	58.478	148.468	29.42	67.727	48.284	41.914	67.307	69.109	114.871	trpD	EC:2.4.2.18	anthranilate phosphoribosyltransferase	M00023	map00400, map01100, map01110, map01130, map01230
K00767	0.249	2.67	15.631	1.912	1.327	0.9	6.587	2.733	0.397	3.9	4.878	11.881	9.108	7.465	8.217	11.337	31.807	0.209	4.094	2.432	4.583	2.916	17.366	5.478	1.519	0.241	1.038	1.698	1.697	7.219	4.389	3.437	3.075	1.358	1.438	8.815	1.881	2.967	3.418	1.342	nadC, QPRT	EC:2.4.2.19	nicotinate-nucleotide pyrophosphorylase (carboxylating)	M00115	map00760, map01100
K00768	17.193	33.237	61.236	3.866	7.361	8.067	17.699	20.495	48.386	12.638	12.598	23.715	10.796	41.518	13.199	39.07	33.039	41.524	20.432	26.334	37.367	26.534	14.209	6.357	20.997	8.906	12.884	10.798	15.538	33.112	20.396	12.938	52.766	4.019	10.599	8.607	12.316	14.623	25.055	27.393	E2.4.2.21, cobU, cobT	EC:2.4.2.21	nicotinate-nucleotide--dimethylbenzimidazole phosphoribosyltransferase	M00122	map00860, map01100
K00769	2.8	4.049	4.944	3.153	12.587	2.672	14.498	11.465	1.811	17.261	8.611	6.03	10.218	3.103	4.356	5.74	4.261	0.384	19.419	1.144	5.361	3.413	2.797	18.127	5.71	10.094	14.239	4.672	0.747	2.201	13.736	9.636	1.271	12.95	5.257	6.302	0.257	10.29	11.059	4.577	gpt	EC:2.4.2.22	xanthine phosphoribosyltransferase		map00230, map01100, map01110
K00772	62.797	42.7	18.612	60.515	23.447	55.165	13.682	34.147	4.687	3.643	18.088	31.472	22.488	0.665	43.072	52.945	3.155	31.668	21.807	15.278	5.477	66.753	9.271	32.867	22.683	26.974	38.035	37.19	1.142	3.038	11.509	18.523	25.42	25.126	47.068	18.21	27.569	34.848	21.392	11.069	mtaP, MTAP	EC:2.4.2.28	5'-methylthioadenosine phosphorylase	M00034	map00270, map01100
K00773	196.366	176.783	141.347	211.883	120.617	164.403	142.685	169.768	111.248	83.158	130.253	120.372	136.181	104.792	156.604	190.019	130.916	124.061	99.48	112.533	83.678	176.567	95.29	113.615	116.896	118.551	136.453	149.144	97.687	100.645	150.386	116.929	167.606	130.14	189.539	115.088	85.161	153.426	100.731	110.286	tgt, QTRT1	EC:2.4.2.29	queuine tRNA-ribosyltransferase
K00782	124.009	75.068	45.908	72.954	54.996	93.306	42.725	78.489	33.179	46.149	52.558	50.397	66.128	34.138	59.182	83.615	56.979	68.895	39.999	56.602	53.955	108.057	30.759	58.868	45.027	52.29	69.305	84.145	40.807	46.009	47.005	43.628	53.522	45.763	70.023	53.453	45.574	73.055	32.882	37.276	lldG		L-lactate dehydrogenase complex protein LldG
K00783	188.245	156.087	117.066	222.703	87.244	165.531	84.492	161.641	84.365	41.928	85.15	101.215	123.64	105.759	138.599	155.38	106.435	104.258	78.426	65.025	64.469	206.001	60.435	86.604	135.013	133.403	117.565	123.242	36.351	83.751	123.739	109.458	192.293	104.201	181.452	84.564	74.68	157.944	83.53	114.294	rlmH	EC:2.1.1.177	23S rRNA (pseudouridine1915-N3)-methyltransferase
K00784	40.258	40.997	55.942	28.779	48.637	20.115	44.086	43.625	32.66	30.675	47.681	40.892	37.421	84.578	29.276	45.969	87.138	40.163	28.122	37.398	47.572	34.564	51.828	35.072	37.188	30.934	30.544	37.023	49.208	54.681	61.232	42.579	105.655	45.535	31.415	25.763	19.312	31.833	44.642	55.307	rnz	EC:3.1.26.11	ribonuclease Z		map03013
K00785	1.097	0	0	34.763	0.979	0.372	0	15.438	0	0	3.093	0	0	0.174	5.519	0.621	0	0	0.749	0.096	0.295	2.388	0	0.082	1.26	0.075	0	0.62	0	0	0.079	0.836	0	0	5.024	0.097	0	0	0	0	lst	EC:2.4.99.-	beta-galactosamide-alpha-2,3-sialyltransferase
K00786	4.404	4.658	11.255	1.638	1.315	2.498	1.499	1.28	5.052	0.757	1.802	5.08	1.789	3.019	2.053	7.805	0	5.844	1.325	5.818	2.078	2.236	0.976	0.333	0.914	1.632	2.806	1.6	0.748	3.242	3.765	2.532	5.485	1.552	4.248	3.483	2.135	3.988	1.003	0.91	E2.4.-.-	EC:2.4.-.-	glycosyltransferase
K00787	0	0	0	0	0	0	0	0	0	0	0	0	0	0	0	0	0	0	0	0	0	0	0.09	0	0	0	0	0	0	0.075	0	0	0	0	0	0	0	0	0	0	FDPS	EC:2.5.1.1 2.5.1.10	farnesyl diphosphate synthase	M00366, M00367	map00900, map01100, map01110, map01130, map05164, map05166
K00788	140.67	135.431	106.245	210.581	53.65	126.972	82.402	140.111	80.983	45.128	83.103	89.704	78.368	104.652	97.98	145.523	115.719	109.654	67.574	55.544	63.922	158.278	57.648	65.188	100.541	71.549	56.275	101.111	47.869	53.157	106.724	65.034	114.651	63.471	123.477	86.107	67.578	103.087	58.904	84.553	thiE	EC:2.5.1.3	thiamine-phosphate pyrophosphorylase	M00127	map00730, map01100
K00789	173.59	163.539	166.088	143.448	102.297	118.052	191.587	137.745	132.698	114.856	117.891	119.428	150.69	134.736	166.854	177.185	144.222	114.598	119.036	104.428	130.123	141.018	117.986	133.483	158.023	161.523	127.099	107.114	95.448	125.074	151.323	124.676	186.139	152.694	173.119	90.082	85.612	128.464	119.081	177.864	metK	EC:2.5.1.6	S-adenosylmethionine synthetase	M00034, M00035, M00368, M00609	map00270, map01100, map01110, map01230
K00790	112.454	130.66	211.865	146.962	86.692	101.932	146.73	163.58	183.663	91.092	131.715	119.05	120.862	251.515	95.377	151.875	236.916	133.329	98.754	134.111	193.88	133.956	147.357	81.377	186.348	79.82	78.662	109.929	160.192	183.898	179.375	129.862	298.354	88.209	142.486	97.198	79.016	117.821	138.035	217.035	murA	EC:2.5.1.7	UDP-N-acetylglucosamine 1-carboxyvinyltransferase		map00520, map00550, map01100
K00791	74.09	90.328	115.329	99.158	56.735	53.797	81.801	89.32	124.82	59.104	62.878	76.406	90.158	146.754	81.069	95.278	168.782	81.413	66.642	72.499	101.461	91.41	67.15	61.453	96.808	66.01	45.641	55.982	93.765	118.935	115.779	70.609	148.103	57.97	62.953	60.19	53.339	92.519	82.575	115.164	miaA, TRIT1	EC:2.5.1.75	tRNA dimethylallyltransferase		map00908, map01100, map01110
K00793	112.242	92.18	64.013	69.705	60.094	89.346	50.952	73.673	49.574	37.264	52.346	72.592	72.868	21.629	94.691	101.14	46.687	66.603	57.896	41.562	35.557	111.398	44.773	62.962	68.475	57.064	80.158	72.525	8.686	28.731	49.711	52.36	53.199	72.366	95.261	56.459	48.577	74.175	43.59	45.935	ribE, RIB5	EC:2.5.1.9	riboflavin synthase	M00125	map00740, map01100, map01110
K00794	123.124	113.242	75.377	163.041	108.571	155.891	90.131	133.963	74.162	70.776	76.701	88.309	121.127	48.482	126.479	126.334	84.658	79.094	64.542	50.593	57.38	139.492	51.155	79.342	87.898	101.53	109.503	104.696	44.084	66.421	121.521	78.806	77.626	102.769	171.834	95.99	78.004	143.861	78.816	96.199	ribH, RIB4	EC:2.5.1.78	6,7-dimethyl-8-ribityllumazine synthase	M00125	map00740, map01100, map01110
K00795	14.256	14.758	7.209	62.217	4.886	17.914	21.214	40.453	32.28	13.983	15.098	10.034	22.82	9.361	14.425	6.117	12.259	10.906	8.668	2.554	8.616	26.523	4.12	6.442	20.91	7.795	11.944	16.345	1.488	7.833	34.113	17.425	10.452	12.911	27.125	11.582	3.108	23.141	9.26	19.632	ispA	EC:2.5.1.1 2.5.1.10	farnesyl diphosphate synthase	M00364	map00900, map01100, map01110, map01130
K00796	135.441	89.204	101.513	126.814	100.907	87.654	95.245	127.714	114.606	70.792	100.033	79.674	93.543	158.628	94.714	91.699	106.276	76.43	76.758	119.187	89.948	96.16	43.975	62.135	86.742	92.853	87.466	79.568	101.735	155.776	139.753	79.097	110.923	101.522	110.427	91.442	115.269	115.255	76.241	127.28	folP	EC:2.5.1.15	dihydropteroate synthase	M00126, M00841	map00790, map01100
K00797	39.764	55.805	81.546	42.864	34.187	21.04	47.165	57.135	62.622	26.384	40.348	36.691	23.097	91.977	33.253	53.7	60.115	39.577	49.063	83.691	34.162	38.275	42.616	30.133	32.576	30.189	37.149	30.997	64.267	145.37	55.544	38.414	72.29	33.146	29.083	38.254	75.885	29.789	39.328	83.824	speE, SRM	EC:2.5.1.16	spermidine synthase	M00034, M00133	map00270, map00330, map00410, map00480, map01100
K00798	16.794	15.405	48.467	7.957	10.131	16.642	12.13	10.924	13.389	4.113	41.224	22.482	11.137	20.802	8.14	33.967	106.035	28.995	19.653	37.794	19.634	14.043	50.196	13.686	5.219	7.834	14.004	14.567	4.536	22.193	13.149	9.979	38.847	9.08	9.262	15.592	8.67	15.418	15.376	8.541	MMAB, pduO	EC:2.5.1.17	cob(I)alamin adenosyltransferase	M00122	map00860, map01100
K00799	61.97	46.644	15.604	63.325	27.978	64.423	8.292	43.728	4.653	5.676	16.866	35.241	25.979	1.052	36.755	59.157	1.733	45.66	13.708	15.592	3.016	73.438	7.822	22.532	32.605	24.599	47.096	61.324	2.999	11.999	14.397	22.898	33.099	20.482	51.056	22.375	19.576	51.323	14.245	16.137	GST, gst	EC:2.5.1.18	glutathione S-transferase		map00480, map00980, map00982, map00983, map01524, map05200, map05204, map05225, map05418
K00800	115.63	133.857	133.111	151.53	77.345	120.142	85.924	102.996	103.186	52.799	79.4	89.544	107.215	99.916	106.496	126.84	127	92.208	76.942	66.76	74.357	115.168	64.085	76.398	105.074	88.123	68.28	93.881	80.115	87.044	121.544	88.021	148.138	65.985	147.398	77.141	71.769	128.449	87.244	108.719	aroA	EC:2.5.1.19	3-phosphoshikimate 1-carboxyvinyltransferase	M00022	map00400, map01100, map01110, map01130, map01230
K00801	0	0	0	0	0	0	0	0	0	0	0	0	0	0	0	0	0	0	0	0	0	0	0	0	0	0	0	0	0	0.057	0	0	0	0	0	0	0	0	0	0	FDFT1	EC:2.5.1.21	farnesyl-diphosphate farnesyltransferase		map00100, map00909, map01100, map01110, map01130
K00803	6.926	2.328	1.237	2.098	9.441	9.889	6.444	9.716	0	1.717	13.549	3.026	4.942	5.267	2.008	0.419	0.73	11.802	3.463	18.77	10.535	5.951	0.157	3.572	2.079	7.28	10.035	12.661	0.34	2.014	4.106	4.107	3.387	15.283	2.123	7.087	2.31	1.735	2.503	0.255	AGPS, agpS	EC:2.5.1.26	alkyldihydroxyacetonephosphate synthase		map00565, map01100, map04146
K00805	16.246	6.689	22.243	4.329	28.356	11.58	19.119	13.709	23.183	28.556	18.077	11.005	14.292	18.757	8.07	10.641	36.894	18.53	5.388	22.898	27.065	9.644	22.358	9.944	8.276	8.01	10.953	16.149	38.662	29.52	23.671	10.636	5.584	10.419	4.112	23.385	9.51	10.121	8.302	19.109	hepST	EC:2.5.1.30	heptaprenyl diphosphate synthase		map00900, map01110
K00806	158.741	152.019	116.773	207.183	89.452	168.268	102.369	152.202	90.52	50.245	96.804	108.322	124.434	107.055	134.344	159.376	114.024	126.316	86.889	83.94	79.377	172.748	79.313	91.481	122.291	104.716	126.019	140.69	40.979	82.121	135.585	107.001	183.508	107.124	165.674	89.232	74.452	163.373	98.828	120.831	uppS	EC:2.5.1.31	undecaprenyl diphosphate synthase		map00900, map01110
K00809	26.614	15.592	12.436	4.301	23.507	23.449	67.702	14.006	13.68	48.187	24.196	22.878	37.157	4.389	57.208	22.37	12.866	6.749	31.096	8.669	23.01	16.353	31.755	44.015	21.939	64.068	28.304	14.606	1.668	6.91	32.509	30.989	10.233	69.261	39.759	10.492	30.805	37.216	26.133	14.402	DHPS, dys	EC:2.5.1.46	deoxyhypusine synthase
K00812	42.085	54.894	106.679	11.411	39.356	31.838	65.735	58.343	65.494	46.854	66.119	60.699	68.705	65.624	93.493	97.049	104.597	46.101	59.406	36.165	81.87	49.084	55.695	48.817	51.959	55.422	53.801	30.491	20.79	56.483	69.323	49.987	65.362	64.129	45.861	33.404	42.781	69.806	64.097	56.971	aspB	EC:2.6.1.1	aspartate aminotransferase		map00220, map00250, map00270, map00330, map00350, map00360, map00400, map00401, map00950, map00960, map01100, map01110, map01130, map01210, map01230
K00813	147.731	119.865	36.322	168.454	62.762	123.365	42.472	103.694	39.603	16.449	51.338	66.497	63.955	13.065	101.781	108.24	14.235	65.096	49.334	35.657	19.142	151.436	14.322	76.851	77.018	83.596	93.09	103.306	2.393	20.673	68.808	61.901	56.978	65.092	150.63	54.919	42.003	103.533	49.075	50.818	aspC	EC:2.6.1.1	aspartate aminotransferase		map00220, map00250, map00270, map00330, map00350, map00360, map00400, map00401, map00950, map00960, map01100, map01110, map01130, map01210, map01230
K00814	0	0	0	0	0	0	0	0	0	0	0	0	0	0	0	0	0	0	0	0	0	0	0.058	0	0	0	0	0	0	0.241	0	0	0.043	0	0	0	0	0	0	0	GPT, ALT	EC:2.6.1.2	alanine transaminase	M00171	map00220, map00250, map00710, map01100, map01120, map01200, map01210, map01230
K00817	67.722	80.071	136.748	176.242	72.144	65.872	77.496	157.767	150.33	67.082	95.48	76.856	91.164	166.284	75.5	88.817	123.209	103.587	70.425	96.741	118.688	116.098	51.887	45.044	117.35	47.802	67.67	91.596	92.158	137.664	112.102	87.878	162.561	59.166	89.921	84.564	84.2	108.94	79.971	148.223	hisC	EC:2.6.1.9	histidinol-phosphate aminotransferase	M00026, M00026	map00340, map00350, map00360, map00400, map00401, map00960, map01100, map01110, map01130, map01230
K00818	0	0	0	0	0	0	0	0.39	0	0	0	0	0	0	0	0.118	0	0	0	0	0	0	1.056	0	0	0	0	0	0	0	0	0	0	0	0	0	0	0	0	0.227	E2.6.1.11, argD	EC:2.6.1.11	acetylornithine aminotransferase	M00028	map00220, map01100, map01110, map01130, map01210, map01230
K00819	20.46	7.363	8.221	5.672	20.609	29.026	46.315	22.38	5.568	14.314	30.326	18.063	25.154	10.101	34.442	14.434	10.679	15.914	20.792	15.089	14.744	15.4	12.716	24.444	15.467	34.942	28.45	24.606	0.921	3.461	22.517	19.292	11.566	48.625	27.581	13.52	18.031	22.572	15.293	9.24	rocD, OAT	EC:2.6.1.13	ornithine--oxo-acid transaminase		map00330, map01100, map01110, map01130
K00820	85.489	98.206	164.334	128.584	79.423	64.855	95.389	119.747	140.893	58.856	89.53	78.105	74.901	158.028	67.558	98.758	148.082	111.376	65.957	101.67	108.519	96.78	72.656	37.217	99.816	51.571	53.214	71.677	103.447	117.762	126.753	75.181	179.771	56.659	71.954	72.641	66.431	96.294	77.259	128.393	glmS, GFPT	EC:2.6.1.16	glutamine---fructose-6-phosphate transaminase (isomerizing)		map00250, map00520, map01100, map01130, map04931
K00821	33.981	37.863	64.379	10.957	15.648	21.266	29.139	29.397	60.215	12.084	29.779	25.011	27.028	79.788	31.796	43.054	42.884	50.26	30.75	41.161	55.706	40.341	12.925	17.459	52.585	21.059	24.467	23.293	30.892	55.511	26.16	27.351	91.27	13.67	15.16	12.056	26.837	17.68	48.643	67.22	argD	EC:2.6.1.11 2.6.1.17	acetylornithine/N-succinyldiaminopimelate aminotransferase	M00016, M00028, M00845	map00220, map00300, map01100, map01110, map01120, map01130, map01210, map01230
K00823	0	0.613	10.425	0	0.179	0	6.877	0.435	0.16	1.723	2.496	3.332	1.243	0.781	1.186	2.05	5.133	0	1.141	0.189	3.721	0	11.187	2.807	0.188	0	0.448	0.281	1.18	2.116	0.211	1.178	0.632	0.213	0.371	1.069	0.257	0.247	2.819	0.723	puuE	EC:2.6.1.19	4-aminobutyrate aminotransferase	M00027	map00250, map00410, map00640, map00650, map01100, map01120
K00824	4.563	19.871	50.966	1.413	5.374	0.656	17.728	21.624	40.15	16.409	10.871	11.05	12.923	36.729	12.98	28.493	24.201	30.515	22.527	15.088	33.425	23.085	7.051	6.224	27.082	4.694	13.22	6.854	12.873	23.845	16.6	10.28	38.046	3.502	7.621	3.979	6.541	9.053	25.755	24.901	dat	EC:2.6.1.21	D-alanine transaminase		map00310, map00330, map00360, map00472, map00473, map01100
K00826	225.878	211.567	151.382	179.042	141.75	162.408	136.742	197.229	145.927	91.915	130.334	119.817	151.837	112.974	189.032	203.766	134.514	170.717	116.702	139.799	126.346	202.34	90.147	128.871	114.724	146.32	172.391	147.868	76.499	97.297	150.79	112.757	176.193	157.094	173.594	117.254	118.956	181.901	104.223	109.621	E2.6.1.42, ilvE	EC:2.6.1.42	branched-chain amino acid aminotransferase	M00019, M00036, M00119, M00570	map00270, map00280, map00290, map00770, map01100, map01110, map01130, map01210, map01230
K00830	0	0	0	0	0	0	0	0	0	0	0	0	0	0	0	0	0	0	0	0	0	0	0	0	0	0	0	0	0	0	0	0	0.227	0	0	0	0	0	0	0	AGXT	EC:2.6.1.44 2.6.1.45 2.6.1.51	alanine-glyoxylate transaminase / serine-glyoxylate transaminase / serine-pyruvate transaminase	M00346, M00532	map00250, map00260, map00630, map00680, map01100, map01110, map01120, map01130, map01200, map04146
K00831	75.954	73.546	81.999	79.015	53.469	77.649	87.201	75.067	60.091	32.453	62.719	54.269	100.372	76.39	81.506	74.709	66.584	41.514	55.404	36.556	55.298	63.24	43.815	68.608	68.403	82.376	70.544	52.016	20.493	57.032	84.003	63.815	88.706	79.389	97.755	53.529	41.911	86.875	71.245	87.637	serC, PSAT1	EC:2.6.1.52	phosphoserine aminotransferase	M00020, M00124	map00260, map00680, map00750, map01100, map01120, map01130, map01200, map01230
K00832	25.153	33.81	46.137	6.104	9.214	16.863	17.142	17.585	36.762	9.142	23.007	13.033	21.286	33.06	23.926	34.704	30.153	39.689	25.546	27.302	28.786	30.059	14.52	19.194	24.962	15.019	16.659	17.015	9.879	23.56	13.368	14.959	38.622	12.44	11.623	8.318	26.721	10.322	32.331	22.317	tyrB	EC:2.6.1.57	aromatic-amino-acid transaminase	M00024, M00025, M00034, M00040	map00270, map00350, map00360, map00400, map00401, map00950, map00960, map01100, map01110, map01130, map01230
K00833	123.773	133.899	96.102	128.151	50.915	100.224	62.389	107.501	88.966	57.509	49.52	81.901	72.921	56.056	110.041	130.125	82.276	94.429	74.417	53.449	81.359	135.766	60.886	77.648	77.574	73.012	99.513	91.225	22.086	61.9	87.959	64.629	85.543	52.894	142.227	46.782	50.471	98.949	63.645	74.253	bioA	EC:2.6.1.62	adenosylmethionine---8-amino-7-oxononanoate aminotransferase	M00123, M00573, M00577	map00780, map01100
K00835	120.278	86.428	24.693	96.377	32.751	75.751	17.757	52.581	6.307	6.639	30.944	40.41	28.678	6.003	74.295	88.627	3.207	51.944	30.449	28.785	16.628	106.059	10.672	52.74	48.215	52.533	69.9	64.789	2.361	10.628	20.027	33.529	44.727	48.396	80.382	30.38	27.034	55.222	20.239	23.543	avtA	EC:2.6.1.66	valine--pyruvate aminotransferase		map00290, map01100, map01110, map01130
K00836	6.167	1.885	0	13.112	0	11.442	0	1.756	0	0	1.049	2.318	0	0.11	0.054	12.406	0	0.383	0.155	0	0	7.702	0	1.474	11.756	0.571	0	4.209	0	0	0	2.199	1.423	2.273	13.99	0	0	0	0	10.429	ectB, dat	EC:2.6.1.76	diaminobutyrate-2-oxoglutarate transaminase	M00033	map00260, map01100, map01120, map01210, map01230
K00837	6.952	5.796	2.491	0.205	3.183	1.388	1.938	0.201	0.267	0.851	1.021	1.038	1.067	0.156	1.478	5.287	0.314	1.53	0.785	1.603	1.217	0.173	0.638	0.245	0.461	0.762	0.742	0.212	0	0.213	0.236	0.413	1.104	0.443	0.91	0.91	0.352	0.495	0.319	0	ISS1, VAS1	EC:2.6.1.-	aromatic aminotransferase		map00270, map00380, map01100
K00838	0	0	0	0	0	0	0	0	0	0	0	0	0	0	0	0	0	0	0	0	0	0	0.062	0	0	0	0	0	0	0.051	0	0	0.093	0	0	0	0	0	0	0	ARO8	EC:2.6.1.57 2.6.1.39 2.6.1.27 2.6.1.5	aromatic amino acid aminotransferase I / 2-aminoadipate transaminase	M00024, M00025, M00030, M00034	map00130, map00270, map00300, map00350, map00360, map00380, map00400, map00401, map00950, map00960, map01100, map01110, map01130, map01210, map01230
K00840	0	0	0	0	0	0	0	0	0	0	0	0	0	0	0	0	0	0	0	0	0	0	0	0.117	0	0	0	0	0	0	0	0	0	0	0	0	0	0	0	0	astC	EC:2.6.1.81	succinylornithine aminotransferase		map00330, map01100
K00841	35.957	32.237	34.053	34.818	9.122	14.765	18.64	24.032	27.722	3.956	21.017	15.467	10.862	43.865	8.452	27.186	41.288	29.051	14.263	31.702	12.314	15.621	29.368	3.92	10.986	4.634	6.419	18.683	42.438	28.515	34.477	17.93	69.468	5.179	9.127	14.282	10.026	17.955	18.53	15.592	patA	EC:2.6.1.-	aminotransferase	M00525	map00300, map01100, map01110, map01230
K00842	2.371	1.787	4.323	0.243	1.083	0.173	1.869	0.501	1.587	0.622	3.136	0.99	0.253	0.934	0.484	4.308	0.749	3.316	0.643	4.095	1.763	0.41	1.064	0.465	0.068	0.214	1.536	1.311	1.184	1.585	0.782	1.277	4.736	0.678	0.456	0.135	0.907	0.157	0.191	0.796	E2.6.1.-E, patB	EC:2.6.1.-	aminotransferase
K00844	0	0	6.65	0	0	0	1.773	0	0	0	1.565	1.926	0.959	0.235	1.66	0	2.703	0	0.661	0	3.567	0	5.742	0.492	0	0	0	0	0	1.192	0.372	0	0.375	0.214	0.215	0.382	0	0	0.747	0	HK	EC:2.7.1.1	hexokinase	M00001, M00549	map00010, map00051, map00052, map00500, map00520, map00521, map00524, map01100, map01110, map01120, map01130, map01200, map04066, map04910, map04930, map04973, map05230
K00845	116.805	83.278	66.558	84.903	51.848	83.081	22.685	63.16	14.39	16.983	48.149	63.093	53.615	17.107	68.572	101.767	38.658	71.971	42.47	45.41	14.525	114.701	32.302	55.351	61.168	70.322	75.843	76.697	10.943	35.684	33.567	39.161	56.211	41.842	82.747	43.926	56.103	56.366	33.858	28.865	glk	EC:2.7.1.2	glucokinase	M00001, M00549	map00010, map00052, map00500, map00520, map00521, map00524, map01100, map01110, map01120, map01130, map01200
K00847	67.496	72.778	99.29	103.681	76.915	95.419	95.928	99.76	80.107	68.557	84.663	92.962	116.043	115.168	97.049	91.639	166.233	54.54	66.242	65.048	100.802	79.378	81.308	78.231	95.093	80.856	68.774	78.056	98.205	97.268	131.448	88.731	126.751	77.028	96.207	82.316	41.614	115.812	86.372	114.098	E2.7.1.4, scrK	EC:2.7.1.4	fructokinase		map00051, map00500, map00520, map01100
K00848	6.663	1.806	10.709	2.197	5.612	5.905	8.577	5.917	0	2.793	13.709	3.677	5.079	6.165	2.398	1.957	7.272	11.922	4.076	25.522	5.78	4.568	5.807	7.965	2.188	6.166	6.944	11.732	1.908	4.376	2.162	4.17	7.294	3.489	1.519	5.986	2.691	3.171	3.483	0.091	rhaB	EC:2.7.1.5	rhamnulokinase		map00040, map00051, map01120
K00849	88.265	67.499	90.848	50.673	58.723	78.37	80.411	68.96	61.384	60.62	94.626	70.377	67.744	121.398	76.043	76.381	141.535	60.197	59.334	83.91	90.277	61.107	74.807	62.948	85.096	49.978	56.829	75.843	100.413	99.981	98.444	72.525	148.978	57.561	67.066	60.466	62.605	60.826	72.155	93.82	galK	EC:2.7.1.6	galactokinase	M00554, M00632	map00052, map00520, map01100
K00850	72.826	92.023	129.38	101.911	51.607	83.351	94.236	92.249	95.441	46.809	79.771	69.974	88.33	104.92	65.012	97.016	81.044	72.649	70.164	65.537	90.634	82.461	58.394	57.966	82.985	64.729	58.356	55.544	52.804	83.557	98.594	74.273	138.351	54.347	103.969	51.868	37.767	74.368	75.098	111.652	pfkA, PFK	EC:2.7.1.11	6-phosphofructokinase 1	M00001, M00345	map00010, map00030, map00051, map00052, map00680, map01100, map01110, map01120, map01130, map01200, map01230, map03018, map04152, map05230
K00851	0.723	5.18	17.459	0.993	0	0.253	7.252	18.429	17.474	2.684	2.132	7.576	5.5	29.134	4.118	0.767	22.177	11.545	0.536	1.915	52.69	17.52	17.9	1.129	59.33	1.084	1.085	15.724	11.122	8.402	14.613	17.804	6.18	0.111	13.501	0.443	6.848	3.726	14.145	28.534	E2.7.1.12, gntK, idnK	EC:2.7.1.12	gluconokinase		map00030, map01100, map01110, map01120, map01130, map01200
K00852	65.501	49.047	8.98	60.295	7.264	68.927	8.818	12.898	1.032	0.558	24.121	38.346	1.653	0.79	41.301	45.15	2.454	40.827	12.36	4.494	0.619	81.922	6.309	20.52	37.12	23.278	1.933	8.88	2.159	5.44	16.005	21.768	36.11	1.454	59.815	13.935	21.099	29.075	18.108	16.612	rbsK, RBKS	EC:2.7.1.15	ribokinase		map00030
K00853	5.727	1.623	0.657	0.732	9.093	12.787	3.343	7.794	0	1.161	11.536	3.404	3.185	5.794	1.115	0.624	0.441	13.257	3.342	13.631	4.964	3.591	0.269	4.312	1.795	7.619	6.713	10.923	0.242	1.527	2.941	3.61	2.666	5.296	1.25	4.065	1.678	1.553	2.364	0.225	araB	EC:2.7.1.16	L-ribulokinase		map00040, map01100
K00854	7.691	1.161	1.307	4.068	3.232	14.546	6.368	2.387	0	0	19.401	1.644	3.185	0.778	2.366	0.475	0.679	11.854	0.594	14.31	9.698	4.458	0.78	4.865	5.891	2.729	3.504	16.654	1.311	0.845	2.947	3.929	3.927	12.357	2.252	6.356	3.002	0.294	3.845	1.365	xylB, XYLB	EC:2.7.1.17	xylulokinase	M00014	map00040, map01100
K00855	0	0	0	0	0	0	0	0	0	0	0	0	0	0	0	0	0	0	0	0	0	0	0	0.087	0	0	0	0	0	0	0	0	0	0	0	0	0	0	0	0	PRK, prkB	EC:2.7.1.19	phosphoribulokinase	M00165, M00166	map00710, map01100, map01120, map01200
K00857	61.486	67.024	84.452	102.563	36.179	66.219	65.733	85.539	73.463	30.61	60.891	51.646	75.913	83.662	50.23	62.892	90.989	51.934	56.518	47.522	54.293	62.698	53.161	49.602	72.087	51.297	34.323	57.496	49.972	61.177	104.665	71.078	121.261	66.923	97.451	49.153	23.305	81.938	65.28	82.304	tdk, TK	EC:2.7.1.21	thymidine kinase		map00240, map00983, map01100
K00858	61.345	83.524	124.053	93.317	86.578	80.619	89.054	104.787	118.728	70.655	85.953	70.166	100.961	119.738	84.806	81.805	110.761	75.431	72.247	77.899	96.978	79.698	51.81	67.201	96.782	68.445	69.434	71.673	65.589	98.461	107.027	70.831	133.779	77.813	100.519	77.531	57.85	102.154	83.649	114.458	ppnK, NADK	EC:2.7.1.23	NAD+ kinase		map00760, map01100
K00859	46.571	55.841	88.786	84.533	42.243	53.527	62.748	87.237	68.977	48.876	55.357	54.598	76.699	92.934	58.504	56.367	120.009	36.821	48.322	45.751	69.209	65.503	52.686	55.336	78.794	54.24	35.472	56.416	62.511	88.102	80.065	61.464	113.34	49.547	67.002	58.926	23.349	86.969	60.729	102.726	coaE	EC:2.7.1.24	dephospho-CoA kinase	M00120	map00770, map01100
K00860	0	0	0	0	0	0	0	0	0	0	0	0	0	0	0	0	0	0	0	0	0	0	0	0	0	0	0	0	0	0.15	0	0	0.271	0	0	0	0	0	0	0	cysC	EC:2.7.1.25	adenylylsulfate kinase	M00176, M00176	map00230, map00920, map01100, map01120
K00863	0.212	0.327	0	0.699	0.063	0.222	0.092	0.156	1.127	0	0.162	0.708	0	0.236	0	0.141	0.546	0.179	0.075	0.087	0	0.197	0.149	0	0.174	0	0	0	0	0.123	0	0	2.187	0	0.145	0.515	0	0	0	0	DAK, TKFC	EC:2.7.1.28 2.7.1.29 4.6.1.15	triose/dihydroxyacetone kinase / FAD-AMP lyase (cyclizing)	M00344	map00051, map00561, map00680, map01100, map01120, map01200, map04622
K00864	72.483	98.064	115.641	147.792	94.709	91.48	95.608	141.151	148.586	57.009	96.115	83.795	82.307	141.893	56.879	81.511	123.233	89.562	62.221	131.05	78.64	76.544	73.917	49.731	82.034	56.871	62.207	78.72	105.103	200.979	141.706	77.601	122.449	86.628	103.724	105.253	100.578	87.023	57.747	139.354	glpK, GK	EC:2.7.1.30	glycerol kinase		map00561, map01100, map03320, map04626
K00865	21.343	14.896	32.95	15.075	3.798	15.04	15.547	9.477	20.672	5.265	22.846	14.438	8.456	17.295	12.772	24.127	40.498	16.843	6.781	14.702	12.643	13.163	19.983	10.396	18.751	3.501	5.955	24.851	12.019	20.327	12.316	9.297	41.686	4.202	8.019	16.257	8.359	11.402	12.523	11.833	glxK, garK	EC:2.7.1.165	glycerate 2-kinase		map00260, map00561, map00630, map01100, map01120, map01130
K00866	0	0	0	0	0	0	0	0	0	0	0	0	0	0	0	0	0	0	0	0	0	0	0	0	0	0	0	0	0	0.119	0	0	0	0	0	0	0	0	0	0	CKI1	EC:2.7.1.32	choline kinase	M00090	map00564, map01100
K00867	31.971	32.011	40.86	94.85	51.241	35.911	30.517	70.849	84.856	30.784	39.385	29.416	40.654	68.789	28.56	20.655	49.464	45.279	22.958	39.685	45.169	46.501	14.263	15.661	47.237	27.13	24.105	37.228	52.168	56.177	72.445	34.193	82.251	29.727	39.613	48.77	30.547	59.795	24.554	76.177	coaA	EC:2.7.1.33	type I pantothenate kinase	M00120	map00770, map01100
K00868	53.735	55.618	80.62	101.823	22.871	53.104	38.893	72.008	68.524	11.836	54.868	44.398	40.523	81.771	32.748	60.848	84.789	53.61	33.561	47.539	32.743	55.794	51.709	20.612	36.447	22.183	22.87	38.431	40.884	63.391	70.139	36.444	92.985	20.515	40.852	40.931	18.258	55.369	33.751	48.565	pdxK, pdxY	EC:2.7.1.35	pyridoxine kinase		map00750, map01100
K00869	41.755	38.42	44.478	33.58	25.224	40.49	39.343	38.697	42.045	16.741	41.229	23.099	38.176	49.53	37.892	38.382	49.394	39.686	27.63	40.119	34.084	28.279	32.331	24.525	29.002	37.073	34.082	36.461	33.775	26.979	38.546	28.743	79.461	31.026	18.52	24.937	25.371	47.049	26.973	18.924	E2.7.1.36, MVK, mvaK1	EC:2.7.1.36	mevalonate kinase	M00095, M00849	map00900, map01100, map01110, map01130, map04146
K00871	0	0	0	0	0	0	0	0	0	0	0	0	0	0	0	0	0	0	0	0	0	0	0.069	0	0	0	0	0	0	0.086	0	0	0.052	0	0	0	0	0	0	0	PHKG	EC:2.7.11.19	phosphorylase kinase gamma subunit		map04020, map04910, map04922
K00872	54.775	85.444	124.516	113.327	66.95	61.2	74.625	105.627	116.793	49.955	74.636	54.392	77.572	128.54	54.469	78.543	108.319	83.444	61.887	72.332	75.198	79.808	52.912	37.612	74.797	49.676	41.97	63.446	84.576	94.817	107.852	63.307	160.065	36.867	90.691	69.082	42.136	80.445	83.002	114.431	thrB1	EC:2.7.1.39	homoserine kinase	M00018	map00260, map01100, map01110, map01120, map01230
K00873	213.526	192.914	175.348	193.67	109.839	147.851	118.966	159.791	131.49	107.182	129.995	120.455	126.776	109.641	189.909	204.69	137.612	156.643	123.518	128.876	101.642	196.17	112.521	133.292	146.424	131.609	145.298	138.434	76.357	99.01	136.13	115.753	188.518	141.994	166.683	109.781	117.369	152.697	105.757	121.207	PK, pyk	EC:2.7.1.40	pyruvate kinase	M00001, M00002, M00049, M00050	map00010, map00230, map00620, map01100, map01110, map01120, map01130, map01200, map01230, map04922, map04930, map05165, map05203, map05230
K00874	1.544	5.517	0.498	4.44	0.262	3.641	6.113	3.225	4.004	0.069	8.784	4.564	2.766	0.168	0.89	0.935	1.296	5.394	0.158	3.684	6.385	1.804	3.181	1.637	2.64	1.302	1.574	6.679	10.958	3.87	2.812	1.591	1.687	1.426	1.729	3.099	1.036	0.362	2.147	0.214	kdgK	EC:2.7.1.45	2-dehydro-3-deoxygluconokinase	M00061, M00308, M00631	map00030, map01100, map01120, map01200
K00876	58.546	82.35	124.529	113.875	30.53	41.184	61.749	79.555	80.782	30.797	64.594	66.633	54.372	120.548	47.063	80.478	152.09	50.402	45.501	42.943	58.313	71.912	87.023	34.453	59.363	28.009	22.702	37.668	72.637	99.924	104.153	63.55	165.635	36.577	54.644	43.945	26.685	71.845	60.33	85.495	udk, UCK	EC:2.7.1.48	uridine kinase		map00240, map00983, map01100
K00877	0	0	0	0	0	0	0	0	0	0	0	0	0	0	0	0	0	0	0	0	0	0	0.104	0	0	0	0	0	0	0.086	0	0	0.037	0	0	0	0	0	0	0	THI20	EC:2.7.1.49 2.7.4.7 3.5.99.2	hydroxymethylpyrimidine/phosphomethylpyrimidine kinase / thiaminase	M00127	map00730, map01100
K00878	39.315	34.506	15.336	96.154	12.435	35.518	22.899	61.523	47.197	7.036	28.78	19.448	18.055	42.055	17.124	15.494	43.705	34.65	22.783	17.751	12.743	41.117	11.125	7.87	29.806	14.849	10.979	27.659	15.159	20.248	61.22	27.222	53.467	13.056	30.533	19.107	8.662	44.36	14.985	31.948	thiM	EC:2.7.1.50	hydroxyethylthiazole kinase	M00127	map00730, map01100
K00879	0	0	0	0.202	0	0	0	0	0	0	0	0	0	0	0	0	0	0	0	0	0	0	0	0.148	0	0	0	0	0	0	0	0	0	0	0	0	0	0	0	0	fucK	EC:2.7.1.51	L-fuculokinase		map00051, map01120
K00880	0	1.838	13.259	2.896	0.039	5.023	3.425	0	6.557	15.542	0.05	0	0.156	2.128	3.552	0	0.756	0.11	5.354	1.752	1.374	0.361	5.512	6.617	0	2.338	1.011	1.431	0.116	3.85	0.044	0	0.133	4.231	0.266	1.004	6.254	1.677	0	0.083	lyxK	EC:2.7.1.53	L-xylulokinase		map00040, map00053
K00881	0	0.129	0	0	0	0	0.365	0	0	0	0	0.625	0	0	0	0	0.788	0	0	0	0	0	0.096	0	0.347	0	0	0	0.81	0	0	0	0	0	0	0	0	0	0.06	0	alsK	EC:2.7.1.55	allose kinase		map00051, map01120
K00882	70.655	92.962	113.977	121.207	57.513	59.58	68.6	99.77	137.708	58.098	55.056	50.944	69.687	94.588	42.919	94.494	113.646	79.791	56.976	62.235	74.791	76.963	46.337	37.783	66.596	38.498	33.047	49.724	87.912	87.361	119.659	66.046	113.478	28.038	88.168	56.233	32.894	80.884	71.63	94.535	fruK	EC:2.7.1.56	1-phosphofructokinase		map00051
K00884	19.302	28.703	11.381	63.629	16.404	41.102	21.703	42.42	32.848	12.756	17.482	15.733	36.73	9.567	14.819	15.726	6.909	11.569	20.824	4.012	3.29	30.062	2.226	21.906	22.931	25.671	11.659	19.754	1.103	8.46	38.49	22.874	8.322	18.017	52.618	15.972	5.244	32.671	17.043	21.919	NAGK, nagK	EC:2.7.1.59	N-acetylglucosamine kinase		map00520, map01100
K00885	18.24	28.72	10.751	73.38	18.672	47.239	27.281	38.485	31.473	12.668	17.684	17.729	41.011	8.854	21.107	14.551	9.751	9.94	19.638	3.711	3.652	30.512	3.879	21.472	25.101	27.877	13.53	22.582	0.932	11.334	40.825	24.49	11.35	16.462	68.847	24.656	5.416	40.707	27.397	24.035	nanK	EC:2.7.1.60	N-acylmannosamine kinase		map00520, map01100
K00886	10.269	7.791	13.339	16.555	42.426	24.222	17.3	33.884	22.179	19.672	26.166	11.329	19.934	27.015	11.877	2.595	23.522	29.429	13.508	32.344	24.677	13.593	8.341	10.973	4.613	16.108	18.315	24.506	33.847	24.678	23.584	11.178	15.857	19.053	8.897	30.886	20.952	18.607	9.059	23.546	ppgK	EC:2.7.1.63	polyphosphate glucokinase	M00001, M00549	map00010, map00520, map01100, map01110, map01120, map01130, map01200
K00887	22.872	20.03	37.274	19.808	6.569	5.261	19.534	17.46	24.354	3.67	10.765	15.917	7.382	69.669	9.204	24.169	42.653	20.389	11.338	19.869	20.466	21.461	23.31	2.248	28.278	4.46	3.801	11.869	47.529	45.901	34.822	28.466	111.103	3.776	7.66	10.836	10.822	10.734	27.988	48.356	dgkA	EC:2.7.1.66	undecaprenol kinase		map00550
K00888	0	0	0	0	0	0	0	0	0	0	0	0	0	0	0	0	0	0	0	0	0	0	0.146	0	0	0	0	0	0	0.146	0	0	0.164	0	0	0	0	0	0	0	PI4KA	EC:2.7.1.67	phosphatidylinositol 4-kinase A	M00130	map00562, map01100, map04011, map04070
K00889	0	0	0	0	0	0	0	0	0	0	0	0	0	0	0	0	0	0	0	0	0	0	0.123	0	0	0	0	0	0	0.1	0	0	0.139	0	0	0	0	0	0	0	PIP5K	EC:2.7.1.68	1-phosphatidylinositol-4-phosphate 5-kinase	M00130	map00562, map01100, map04011, map04070, map04072, map04139, map04144, map04666, map04810, map05231
K00891	129.489	142.505	111.022	140.676	55.562	125.973	70.219	82.879	73.353	41.021	76.875	90.158	92.974	51.255	115.808	132.613	85.798	97.926	65.55	45.054	57.899	138.412	43.408	72.946	93.193	91.227	53.572	51.398	23.301	44.077	87.24	82.784	106.149	62.15	137.021	64.115	64.111	99.591	87.873	58.694	E2.7.1.71, aroK, aroL	EC:2.7.1.71	shikimate kinase	M00022	map00400, map01100, map01110, map01130, map01230
K00892	0	0	0	0	0	0	0	0	0	0	0	0	0	0	0	0	0	0	0	0	0	0	0	0.325	0	0	0	0	0	0	0	0	0	0	0	0	0	0	0	0	gsk	EC:2.7.1.73	inosine kinase		map00230
K00895	7.444	4.859	15.577	2.561	9.415	13.996	9.348	8.536	1.481	7.2	19.238	12.671	10.401	17.548	8.008	12.994	31.731	12.193	5.516	23.791	16.252	8.687	14.289	8.403	6.112	4.724	9.238	12.981	5.579	17.691	7.243	7.403	6.444	10.934	4.148	13.442	4.169	4.539	6.857	7.175	pfp, PFP	EC:2.7.1.90	diphosphate-dependent phosphofructokinase		map00010, map00030, map00051, map01100, map01110, map01120, map01130
K00897	4.243	4.514	13.571	1.552	1.401	2.52	3.822	1.145	16.978	0.872	5.507	4.318	2.757	8.308	2.064	6.674	2.724	4.624	1.687	4.427	1.497	3.586	1.272	0.398	1.512	1.27	2.212	4.715	6.088	10.137	3.419	2.327	10.932	0.899	1.069	5.205	8.203	8.094	3.267	4.372	aphA	EC:2.7.1.95	kanamycin kinase
K00899	0.118	0	0	0.065	0	0	0	0	0	0.06	0.068	0	0	0	0	0.177	0.267	0.25	0	0	0.166	0	0.081	0	0.073	0	0	0	0	0.068	0	0	0.119	0	0	0	0	0	0	0	mtnK	EC:2.7.1.100	5-methylthioribose kinase	M00034	map00270, map01100
K00900	0	0	0	0	0	0	0	0	0	0	0	0	0	0	0	0	0	0	0	0	0	0	0.174	0	0	0	0	0	0	0.146	0	0	0.131	0	0	0	0	0	0	0	E2.7.1.105, PFK	EC:2.7.1.105	6-phosphofructo-2-kinase		map00051
K00901	46.896	40.656	25.091	8.288	33.034	32.741	55.312	35.903	14.403	21.987	28.779	27.713	61.392	9.296	66.451	39.604	11.489	12.138	30.329	13.791	20.637	20.761	15.232	32.061	14.321	50.843	37.268	27.402	3.076	3.045	31.802	23.738	22.316	52.203	50.793	23.649	30.009	50.998	57.65	16.703	dgkA, DGK	EC:2.7.1.107	diacylglycerol kinase (ATP)		map00561, map00564, map01100, map01110, map04070, map04072, map05231
K00906	17.706	16.881	3.555	3.617	1.4	4.08	3.193	0.803	1.608	1.085	2.2	1.839	12.173	0.739	11.423	9.119	0.536	2.073	8.367	5.592	0.754	5.326	1.356	12.997	3.033	12.08	5.14	2.536	0	0	0.335	2.175	2.529	10.843	4.139	0.314	16.72	1.663	8.233	1.42	aceK	EC:2.7.11.5 3.1.3.-	isocitrate dehydrogenase kinase/phosphatase
K00912	34.112	52.625	81.187	64.488	22.246	35.099	36.255	61.046	77.982	26.463	35.094	40.708	51.231	46.421	46.642	70.299	68.068	47.354	38.339	30.274	48.465	58.988	31.414	26.344	45.607	30.346	25.945	29.005	16.42	33.691	60.817	33.387	55.876	32.382	52.182	25.63	25.044	63.869	40.238	43.414	lpxK	EC:2.7.1.130	tetraacyldisaccharide 4'-kinase	M00060	map00540, map01100
K00914	0	0	0	0	0	0	0	0	0	0	0	0	0	0	0	0	0	0	0	0	0	0	0.168	0	0	0	0	0	0	0.14	0	0	0.148	0	0	0	0	0	0	0	PIK3C3, VPS34	EC:2.7.1.137	phosphatidylinositol 3-kinase		map00562, map01100, map04070, map04136, map04138, map04140, map04145, map04371, map05152, map05167
K00916	0	0	0	0	0	0	0	0	0	0	0	0	0	0	0	0	0	0	0	0	0	0	0	0	0	0	0	0	0	0.127	0	0	0	0	0	0	0	0	0	0	CTK1	EC:2.7.11.22 2.7.11.23	CTD kinase subunit alpha
K00917	21.902	29.67	45.236	14.721	5.009	5.978	13.97	17.313	33.363	5.056	18.038	18.815	8.764	52.194	8.686	25.545	40.334	17.968	13.311	22.943	21.867	13.866	25.554	2.795	27.459	6.018	2.992	9.849	44.843	37.234	24.552	17.329	90.738	4.547	5.494	6.325	9.028	9.417	24.493	46.63	lacC	EC:2.7.1.144	tagatose 6-phosphate kinase		map00052, map01100
K00919	34.527	51.283	103.644	81.499	77.37	32.243	52.946	84.441	104.525	58.938	53.209	49.674	54.77	119.558	44.907	53.893	109.711	73.334	42.473	49.949	81.81	68.081	40.123	30.755	80.984	39.767	38.191	45.854	69.722	91.181	86.074	58.163	104.804	45.161	46.911	62.289	37.646	60.895	53.103	109.352	ispE	EC:2.7.1.148	4-diphosphocytidyl-2-C-methyl-D-erythritol kinase	M00096	map00900, map01100, map01110, map01130
K00924	0	0	0	0	0	0	1.96	0	0	0	0	0	0	0	0	0	0	0	0	0	0	0	0	0	0	0	0	0	0	0	0	0	0	8.482	0	0	0	0	0	0	E2.7.1.-	EC:2.7.1.-	kinase
K00925	273.736	221.246	180.967	283.952	162.351	207.789	136.046	233.113	158.458	99.168	147.318	149.914	142.781	186.653	225.136	255.078	175.015	206.696	123.712	151	157.659	287.653	98.252	125.379	178.62	173.463	204.539	207.551	119.8	174.913	180.48	150.893	285.682	162.982	209.638	140.79	122.504	217.819	129.583	185.394	ackA	EC:2.7.2.1	acetate kinase	M00357, M00579	map00430, map00620, map00640, map00680, map00720, map01100, map01120, map01200
K00926	23.598	33.429	55.829	17.897	8.469	16.952	23.226	20.151	60.204	13.871	18.6	16.702	15.324	35.632	16.331	44.614	34.213	41.706	31.143	24.184	31.659	31.208	10.667	23.49	37.194	18.305	12.639	19.902	22.892	35.036	23.608	22.786	57.392	11.976	15.603	12.761	14.789	22.599	29.254	34.012	arcC	EC:2.7.2.2	carbamate kinase		map00220, map00230, map00910, map01100, map01120, map01200
K00927	126.203	130.204	135.874	127.367	104.576	112.094	162.024	124.713	122.712	122.203	111.709	108.611	144.919	128.66	126.182	128.434	141.268	73.026	96.967	85.458	100.996	99.57	117.663	105.784	106.273	128.541	95.223	87.176	95.753	119.923	146.231	112.818	170.372	126.401	149.286	84.517	70.83	132.918	106.965	140.834	PGK, pgk	EC:2.7.2.3	phosphoglycerate kinase	M00001, M00002, M00003, M00165, M00166, M00308, M00552	map00010, map00710, map01100, map01110, map01120, map01130, map01200, map01230
K00928	164.224	152.365	136.434	170.732	92.957	115.825	94.516	151.321	141.639	69.249	91.206	91.766	97.812	113.688	127.947	146.917	134.88	133.992	85.181	106.881	115.201	158.349	73.116	77.445	103.938	87.169	108.102	112.393	84.827	111.447	135.17	88.502	164.97	122.918	133.985	79.981	58.909	137.505	81.921	105.499	lysC	EC:2.7.2.4	aspartate kinase	M00016, M00017, M00018, M00033, M00525, M00526, M00527	map00260, map00261, map00270, map00300, map01100, map01110, map01120, map01130, map01210, map01230
K00929	0.324	3.234	15.557	0.928	0.98	0.204	2.024	1.858	0.683	3.644	4.565	8.695	5.288	5.603	5.194	11.214	27.584	0.11	3.284	1.923	5.887	3.305	9.161	5.099	0.804	0.566	0.969	1.33	1.434	6.33	4.143	2.817	2.95	0.442	2.067	8.692	1.801	3.712	3.52	1.242	buk	EC:2.7.2.7	butyrate kinase		map00650, map01100
K00930	33.219	27.826	39.851	12.331	13.922	24.615	25.775	19.335	39.136	6.986	23.306	18.141	21.702	58.786	22.22	26.822	25.559	31.977	20.171	29.923	34.503	28.196	9.406	20.268	36.886	18.838	21.745	23.095	25.428	36.097	17.131	20.011	71.65	23.665	12.634	12.783	22.696	11.739	31.462	51.399	argB	EC:2.7.2.8	acetylglutamate kinase	M00028	map00220, map01100, map01110, map01130, map01210, map01230
K00931	53.798	74.605	97.024	90.663	34.16	61.25	64.022	80.785	94.452	30.766	58.594	47.192	57.688	101.834	34.834	69.311	78.367	69.494	47.546	50.609	56.11	75.94	43.33	31.121	69.248	37.037	32.515	55.763	52.395	73.176	89.48	57.907	136.643	25.172	81.118	39.273	21.393	60.48	61.984	88.64	proB	EC:2.7.2.11	glutamate 5-kinase	M00015	map00330, map00332, map01100, map01130, map01230
K00932	0	0	0	0	0	0	0	0	0	0	0	0	0	0	0	0	0	0	0	0	0	0	0	0.059	0	0	0	0	0	0	0	0	0	0	0	0	0	0	0	0	tdcD	EC:2.7.2.15	propionate kinase		map00640, map01100
K00936	39.328	24.489	44.843	28.737	51.17	36.234	37.301	37.623	55.905	33.868	55.747	29.144	36.045	46.403	36.789	36.381	37.209	51.302	25.356	50.94	42.388	24.04	17.159	25.018	29.769	29.596	34.393	42.371	38.693	42.67	51.974	25.363	75.374	47.684	24.982	48.465	36.402	48.402	27.516	41.324	pdtaS	EC:2.7.13.3	two-component system, sensor histidine kinase PdtaS	M00839
K00937	8.239	5.292	12.269	7.896	16.733	21.57	19.148	21.561	10.151	12.902	19.105	11.549	19.204	20.766	15.691	6.085	16.578	17.506	5.858	30.445	29.554	10.297	11.149	9.026	8.054	12.184	20.216	18.969	12.142	19.819	11.931	11.562	8.647	16.953	2.21	13.896	9.861	14.131	5.516	8.116	ppk	EC:2.7.4.1	polyphosphate kinase		map00190, map03018
K00938	30.151	24.225	31.927	25.506	8.085	22.483	17.167	17.935	22.714	3.362	30.406	14.376	11.556	40.955	10.103	23.91	34.5	26.174	10.561	47.453	17.797	15.91	27.119	4.658	8.078	6.184	8.341	27.521	33.736	25.532	27.1	13.217	62.917	6.589	8.204	32.09	12.125	17.002	25.967	19.185	E2.7.4.2, mvaK2	EC:2.7.4.2	phosphomevalonate kinase	M00095	map00900, map01100, map01110, map01130
K00939	194.343	173.836	183.67	185.348	84.472	135.27	105.157	153.818	151.88	68.762	93.939	106.926	91.864	152.405	143.099	181.632	144.927	150.756	98.966	104.203	123.427	186.276	98.759	97.405	139.258	94.802	96.758	121.507	109.982	139.767	138.29	102.158	220.62	105.276	128.254	80.399	72.514	118.468	100.026	160.434	adk, AK	EC:2.7.4.3	adenylate kinase	M00049	map00230, map00730, map01100, map01110, map01130
K00940	59.75	74.461	60.989	107.985	117.32	69.892	100.453	110.219	113.47	132.625	111.041	71.846	76.578	46.664	80.993	45.551	97.348	39.577	137.853	89.078	95.077	76.552	105.148	136.698	74.181	71.506	96.386	89.246	193.271	60.315	139.267	111.537	71.944	104.602	97.911	103.782	121.5	106.186	111.075	90.606	ndk, NME	EC:2.7.4.6	nucleoside-diphosphate kinase	M00049, M00050, M00052, M00053, M00053	map00230, map00240, map00983, map01100, map01110, map01130, map04016
K00941	75.97	87.721	104.419	135.325	57.554	60.568	64.938	119.588	116.499	59.812	74.412	49.66	67.984	110.343	61.408	70.423	130.068	90.582	62.972	61.531	78.43	78.195	47.634	43.866	66.449	46.278	46.3	72.317	58.936	76.108	106.452	53.295	98.492	48.082	57.41	59.84	55.906	69.445	54.731	82.618	thiD	EC:2.7.1.49 2.7.4.7	hydroxymethylpyrimidine/phosphomethylpyrimidine kinase	M00127	map00730, map01100
K00942	97.299	91.437	101.384	122.477	69.236	61.455	83.487	99.324	97.159	61.952	73.915	59.816	88.283	80.39	80.634	84.295	115.541	65.377	66.571	70.407	63.269	65.283	76.007	65.925	49.885	74.803	57.609	64.533	75.844	66.779	110.766	61.802	103.455	73.673	62.047	70.787	57.111	98.588	60.901	78.064	E2.7.4.8, gmk	EC:2.7.4.8	guanylate kinase	M00050	map00230, map01100
K00943	75.724	68.624	59.781	116.721	43.435	61.88	53.854	83.364	105.912	46.527	49.679	45.219	61.173	98.474	42.31	55.139	100.247	52.225	31.503	54.65	54.012	70.538	39.302	33.592	73.291	29.01	32.21	62.399	88.328	89.421	93.779	57.222	131.525	29.263	57.443	44.88	36.43	66.253	48.264	106.693	tmk, DTYMK	EC:2.7.4.9	dTMP kinase	M00053	map00240, map01100
K00945	76.528	92.045	117.055	111.328	95.544	80.786	81.286	123.663	126.239	64.614	82.334	80.336	102.877	134.739	96.283	92.668	131.743	90.963	76.489	73.75	98.251	93.424	76.291	61.506	85.963	71.472	65.11	71.742	89.822	100.585	127.943	78.473	166.33	73.117	95.995	86.853	61.232	117.712	92.507	113.429	cmk	EC:2.7.4.25	CMP/dCMP kinase	M00052	map00240, map01100
K00946	111.523	101.604	56.281	137.273	74.005	122.483	70.068	90.398	62.348	47.603	75.527	74.591	78.78	41.838	108.962	90.117	66.649	79.549	53.662	36.819	47.891	140.268	37.065	61.852	76.432	79.972	53.039	58.713	35.299	37.992	92.604	65.414	70.008	69.464	113.928	74.69	73.403	111.949	58.818	65.919	thiL	EC:2.7.4.16	thiamine-monophosphate kinase	M00127	map00730, map01100
K00948	253.616	226.212	227.65	226.874	151.61	208.957	195.327	216.032	160.214	87.985	152.858	162.877	166.857	244.174	192.741	251.215	211.752	201.733	135.837	198.969	163.293	218.547	126.371	134.939	203.618	165.247	177.222	176.408	162.095	200.046	207.6	164.755	346.112	202.496	219.005	143.004	125.759	207.373	145.995	230.972	PRPS, prsA	EC:2.7.6.1	ribose-phosphate pyrophosphokinase	M00005	map00030, map00230, map01100, map01110, map01120, map01130, map01200, map01230
K00949	32.28	33.356	53.733	29.792	7.079	11.242	17.703	23.91	14.022	7.267	22.128	26.112	11.896	43.281	12.492	30.961	76.109	24.787	17.856	23.681	15.107	20.596	33.441	9.693	20.793	3.002	7.612	22.456	35.764	34.824	29.946	17.016	72.597	5.934	9.123	20.285	10.401	16.247	20.401	10.402	thiN, TPK1, THI80	EC:2.7.6.2	thiamine pyrophosphokinase		map00730, map01100
K00950	50.015	56.791	81.398	101.386	62.236	46.227	50.989	80.92	67.432	52.483	65.378	39.891	67.488	57.755	52.348	49.02	98.72	73.445	53.373	49.658	51.714	58.442	45.751	38.054	52.704	43.252	32.777	48.415	55.743	57.395	79.703	44.998	68.54	48.556	50.484	64.501	54.904	61.395	31.012	66.616	folK	EC:2.7.6.3	2-amino-4-hydroxy-6-hydroxymethyldihydropteridine diphosphokinase	M00126, M00841	map00790, map01100
K00951	19.981	12.346	17.926	8.173	55.252	23.75	23.195	17.78	14.718	37.737	21.594	13.616	18.161	27.302	11.946	16.182	7.16	21.531	10.969	31.722	17.355	12.966	16.769	25.111	10.216	30.344	30.626	19.858	4.26	5.54	11.642	15.73	25.795	24.881	14.714	21.388	11.351	16.251	5.278	8.356	relA	EC:2.7.6.5	GTP pyrophosphokinase		map00230
K00952	2.138	0.283	1.183	0	0.261	0.212	1	0	0.147	0.138	2.059	0.342	0.176	0	0	0	0	1.023	0	0.378	0	0.142	0	0	0	0.148	0.327	0	0	0.176	0.156	0	2.056	0.418	0.632	0.375	0.193	0	0	0	nadM	EC:2.7.7.1	nicotinamide-nucleotide adenylyltransferase		map00760, map01100
K00953	0	0	0	0	0	0	0	0	0	0	0	0	0	0	0	0	0	0	0	0	0	0	0.194	0	0	0	0	0	0	0	0	0	0.438	0	0	0	0	0	0	0	FLAD1	EC:2.7.7.2	FAD synthetase	M00125	map00740, map01100, map01110
K00954	179.873	163.168	165.397	216.684	141.132	185.837	152.791	201.179	155.815	97.852	133.396	135.417	188.992	153.185	166.1	197.984	179.66	161.452	120.864	109.347	118.814	193.679	91.036	117.746	173.973	148.466	158.478	156.118	108.368	142.17	180.746	128.126	230.611	139.787	215.9	125.722	107.142	206.417	130.984	176.626	E2.7.7.3A, coaD, kdtB	EC:2.7.7.3	pantetheine-phosphate adenylyltransferase	M00120	map00770, map01100
K00955	0	0	0	0.083	0	0	0	0	0	0	0	0	0	0	0	0	0	0	0	0	0	0	0	0	0	0	0	0	0	0	0	0	0	0	0	0	0	0	0	0	cysNC	EC:2.7.7.4 2.7.1.25	bifunctional enzyme CysN/CysC	M00176	map00230, map00261, map00450, map00920, map01100, map01120, map01130
K00956	29.565	25.079	34.577	8.954	17.604	20.783	25.836	16.47	12.998	11.209	23.158	14.885	35.921	5.825	45.345	31.459	8.599	8.785	20.978	14.05	18.769	15.705	21.829	32.296	9.782	36.645	32.321	11.756	3.059	3.037	22.049	14.914	13.064	50.454	24.819	9.48	31.322	33.152	25.761	11.166	cysN	EC:2.7.7.4	sulfate adenylyltransferase subunit 1	M00176, M00596	map00230, map00261, map00450, map00920, map01100, map01120, map01130
K00957	46.166	29.706	48.953	11.166	38.224	40.288	101.893	28.082	19.185	79.61	53.157	34.355	69.518	8.012	90.136	42.429	26.295	14.697	53.719	14.245	32.755	23.924	61.861	67.225	32.56	90.623	53.842	21.479	6.337	10.515	44.12	44.542	21.632	109.125	50.492	15.408	47.065	50.053	47.353	26.29	cysD	EC:2.7.7.4	sulfate adenylyltransferase subunit 2	M00176, M00176, M00596	map00230, map00261, map00450, map00920, map01100, map01120, map01130
K00958	0.057	0.851	1.13	0.316	0.542	0.181	9.014	5.066	1.871	2.112	4.582	1.66	3.136	2.311	2.927	0.856	1.617	0.73	0.825	0.071	3.318	2.081	1.97	1.313	3.43	0.22	2.929	1.783	0.562	0.198	0.993	1.539	0.178	1.665	1.008	1.475	0.941	0.39	3.257	2.67	sat, met3	EC:2.7.7.4	sulfate adenylyltransferase	M00176, M00596	map00230, map00261, map00450, map00920, map01100, map01120, map01130
K00962	26.055	24.372	24.055	7.899	16.14	16.99	45.244	14.549	8.418	26.742	18.837	15.494	16.544	19.27	18.293	29.219	6.655	6.344	6.842	22.414	19.245	10.158	15.771	9.06	19.255	12.65	17.074	7.477	7.014	2.553	12.27	15.73	12.251	39.477	30.358	9.293	11.834	6.208	9.408	6.625	pnp, PNPT1	EC:2.7.7.8	polyribonucleotide nucleotidyltransferase	M00394	map03018
K00963	80.131	96.185	98.04	117.663	68.932	61.462	82.137	107.573	126.552	73.931	64.92	55.005	73.535	96.468	48.273	69.315	117.992	81.693	69.756	68.495	92.706	79.188	67.171	47.089	80.826	57.217	53.932	65.793	92.053	77.23	113.388	58.769	119.884	46.255	99.88	55.102	42.338	72.883	75.284	81.834	UGP2, galU, galF	EC:2.7.7.9	UTP--glucose-1-phosphate uridylyltransferase	M00129, M00361, M00362, M00549	map00040, map00052, map00500, map00520, map01100, map01130
K00965	58.392	54.048	51.959	96.401	22.782	42.733	53.061	69.086	66.486	30.968	37.368	40.352	53.529	84.043	39.222	49.837	76.276	38.561	37.248	32.5	47.767	53.96	40.085	28.977	67.675	30.226	22.1	40.89	46.367	56.992	80.682	56.226	113.092	32.884	47.272	32.281	19.295	60.192	42.223	75.414	galT, GALT	EC:2.7.7.12	UDPglucose--hexose-1-phosphate uridylyltransferase	M00362, M00554, M00632	map00052, map00520, map01100, map04917
K00966	0	0	0	0.086	0	0	0	0	0	0	0	0	0	0	0	0	0	0	0	0	0	0	0	0	0	0	0	0	0	0.073	0	0	0.149	0	0	0	0	0	0	0	GMPP	EC:2.7.7.13	mannose-1-phosphate guanylyltransferase	M00114, M00361, M00362	map00051, map00520, map01100, map01110
K00967	0	0	0	0	0	0	0	0	0	0	0	0	0	0	0	0	0	0	0	0	0	0	0.09	0	0	0	0	0	0	0.075	0	0	0	0	0	0	0	0	0	0	PCYT2	EC:2.7.7.14	ethanolamine-phosphate cytidylyltransferase	M00092	map00440, map00564, map01100
K00968	0	0	0	0	0	0	0	0	0	0	0	0.245	0	0	0	0	0.494	0	0	0	0	0	0	0	0	0	0	0	0	0	0	0.389	0	0	0	0	0	0	0	0	PCYT1	EC:2.7.7.15	choline-phosphate cytidylyltransferase	M00090	map00440, map00564, map01100, map05231
K00969	76.102	61.543	89.544	68.147	66.727	59.039	76.318	72.576	65.389	41.292	61.147	62.406	64.957	122.319	71.654	65.291	117.944	59.68	49.057	79.161	85.45	56.461	63.812	45.711	53.909	59.868	48.427	56.965	80.42	80.963	78.525	62.155	132.975	73.457	36.624	57.582	57.869	63.316	66.845	87.481	nadD	EC:2.7.7.18	nicotinate-nucleotide adenylyltransferase	M00115	map00760, map01100
K00970	80.175	77.549	41.231	139.498	64.252	95.819	43.695	92.472	75.013	37.131	62.863	61.019	40.234	72.833	62.94	51.299	48.642	76.139	47.018	71.748	61.877	128.762	18.342	37.949	79.63	52.678	42.325	45.459	46.774	57.853	88.786	66.474	71.599	44.322	91.087	59.35	64.152	79.123	34.139	81.861	pcnB	EC:2.7.7.19	poly(A) polymerase		map03018
K00971	39.314	23.357	36.706	24.799	62.075	33.57	44.52	43.612	37.532	63.557	41.992	44.417	55.027	32.745	67.794	27.244	92.258	36.883	42.309	33.727	43.824	23.299	56.635	43.136	24.491	62.968	39.143	37.049	38.668	47.418	47.466	34.905	31.564	65.668	30.083	54.082	48.297	54.984	35.293	41.397	manC, cpsB	EC:2.7.7.13	mannose-1-phosphate guanylyltransferase	M00114, M00361, M00362	map00051, map00520, map01100, map01110
K00972	0	0	0	0.185	0	0	0	0	0	0	0	0	0	0	0	0	0	0	0	0	0	0	0.249	0	0	0	0	0	0	0.052	0	0	0.14	0	0	0	0	0	0	0	UAP1	EC:2.7.7.23 2.7.7.83	UDP-N-acetylglucosamine/UDP-N-acetylgalactosamine diphosphorylase	M00361, M00362	map00520, map01100, map01130
K00973	156.589	128.275	80.59	93.286	72.461	111.481	90.543	80.04	64.534	46.026	63.394	79.418	79.848	74.543	130.465	146.324	59.198	87.779	63.748	63.473	58.415	127.185	45.405	93.746	92.46	97.672	105.121	92.616	58.77	76.849	78.264	69.399	113.113	100.725	113.774	62.329	74.111	102.111	66.95	88.468	E2.7.7.24, rfbA, rffH	EC:2.7.7.24	glucose-1-phosphate thymidylyltransferase	M00793	map00521, map00523, map00525, map01130
K00974	103.911	77.037	64.567	137.798	41.708	72.931	47.783	85.992	59.822	19.659	49.859	50.936	51.249	78.043	54.655	68.882	61.404	56.356	41.89	37.881	38.348	91.97	39.589	45.194	63.016	58.061	55.677	57.36	40.358	61.075	71.245	56.554	125.249	37.387	63.122	38.397	33.549	72.625	59.384	72.565	cca	EC:2.7.7.72 3.1.3.- 3.1.4.-	tRNA nucleotidyltransferase (CCA-adding enzyme)		map03013
K00975	69.43	96.836	132.86	98.818	109.902	76.482	83.367	93.616	118.529	113.055	121.604	80.668	66.785	85.578	70.209	86.099	107.19	68.301	125.772	104.207	122.439	85.755	120.895	119.202	91.726	55.246	88.662	92.505	190.687	87.704	131.782	126.379	134.739	88.033	87.262	105.496	103.856	94.088	124.584	107.137	glgC	EC:2.7.7.27	glucose-1-phosphate adenylyltransferase	M00565	map00500, map00520, map01100, map01110, map02026
K00978	16.461	5.502	12.739	4.26	9.697	27.036	18.767	13.905	4.046	14.315	25.816	2.732	9.38	2.762	24.216	7.65	9.63	10.228	17.317	6.29	11.496	4.853	14.689	19.1	4.782	20.335	20.109	21.076	1.771	3.41	11.567	14.361	4.953	21.59	11.775	11.24	9.134	20.648	7.414	3.198	rfbF	EC:2.7.7.33	glucose-1-phosphate cytidylyltransferase		map00500, map00520, map01100
K00979	110.11	99.049	105.834	129.566	48.19	93.493	54.95	118.845	85.116	40.297	58.661	72.163	81.569	47.632	92.296	108.705	76.912	95.705	62.575	44.382	72.534	129.606	47.772	62.858	75.334	71.494	76.663	62.28	14.621	50.515	74.814	60.519	77.643	81.841	118.35	59.618	55.851	110.781	56.798	61.504	kdsB	EC:2.7.7.38	3-deoxy-manno-octulosonate cytidylyltransferase (CMP-KDO synthetase)	M00063	map00540, map01100
K00980	16.545	13.584	12.947	17.584	55.143	10.735	18.679	24.214	32.176	39.211	14.217	10.101	19.89	24.167	12.551	11.005	25.283	16.605	13.179	15.222	22.611	7.058	11.907	13.175	11.964	20.095	18.4	11.49	38.794	18.46	23.311	12.944	16.802	14.848	10.842	38.345	19.213	17.046	6.742	26.738	tagD	EC:2.7.7.39	glycerol-3-phosphate cytidylyltransferase		map00564
K00981	220.783	240.078	175.054	272.143	144.678	223.577	156.198	220.329	191.72	99.809	149.269	142.193	209.837	129.551	186.513	218.529	157.595	156.692	147.914	120.929	113.345	232.557	96.182	157.107	159.544	173.785	158.811	179.428	87.561	118.944	193.448	140.81	197.524	150.258	263.191	143.239	132.006	242.062	151.803	146.617	E2.7.7.41, CDS1, CDS2, cdsA	EC:2.7.7.41	phosphatidate cytidylyltransferase	M00093	map00564, map01100, map01110, map04070
K00982	121.586	89.185	33.631	108.214	69.596	99.085	30.156	82.116	27.184	44.08	53.045	49.289	41.19	31.396	86.899	91.822	26.965	79.666	40.463	53.125	39.14	115.362	18.656	58.884	49.864	69.596	83.771	85.525	30.931	32.454	41.871	46.435	56.047	59.96	90.578	63.322	45.477	66.664	27.565	43.103	glnE	EC:2.7.7.42 2.7.7.89	[glutamine synthetase] adenylyltransferase / [glutamine synthetase]-adenylyl-L-tyrosine phosphorylase
K00983	2.869	3.603	0	48.211	0.429	1.162	0.14	26.874	24.196	0.217	4.269	0	0	0	4.988	0.629	0	0.173	3.193	0.633	0.1	3.543	0	1	7.485	0.207	0	0.761	0.334	0	0	0.333	0.106	0	16.882	1.149	0	0.052	0.092	0	neuA	EC:2.7.7.43	N-acylneuraminate cytidylyltransferase		map00520, map01100
K00984	0	0	0	0	0	0	0	0	0	0	0	0	0	0	0.19	0	0	0	2.614	0	0.193	3.255	0	0.39	0	0	0	2.376	0	0	0	0	0	0.43	0.098	0	0.355	0.132	0.293	0	aadA	EC:2.7.7.47	streptomycin 3"-adenylyltransferase
K00986	1.607	6.495	5.862	0.869	20.541	1.48	1.036	1.043	1.314	6.15	2.392	3.394	8.535	0	0	5.641	2.734	0	4.243	1.825	5.068	0	3.276	16.626	0	25.047	8.183	0	0.738	0.794	3.09	1.58	0.709	4.835	0.204	2.589	1.488	3.464	0	1.653	ltrA	EC:2.7.7.49	RNA-directed DNA polymerase
K00987	0	0	0	0	0	0	0	0	0	0	0	0	0	0	0	0	0	0	0	0	0	0	0.079	0	0	0	0	0	0	0.066	0	0	0.06	0	0	0	0	0	0	0	CEG1	EC:2.7.7.50	mRNA guanylyltransferase
K00989	49.895	69.995	85.772	99.41	79.565	64.309	64.416	97.662	105.56	58.848	66.427	43.915	78.367	79.029	42.523	72.519	60.146	71.276	54.503	76.156	68.893	68.607	28.921	39.487	65.653	50.404	49.301	63.796	55.059	68.76	100.275	55.849	71.323	61.44	98.68	66.127	34.312	68.318	65.854	66.418	rph	EC:2.7.7.56	ribonuclease PH
K00990	66.505	47.02	14.645	63.325	26.908	64.866	13.767	48.075	5.691	12.703	19.612	33.401	20.273	1.067	42.602	55.731	2.384	43.544	15.144	17.797	2.739	88.537	6.822	20.98	35.599	29.875	45.854	58.445	1.207	10.855	16.552	21.671	35.307	22.081	61.904	25.498	21.171	44.614	14.061	18.311	glnD	EC:2.7.7.59	[protein-PII] uridylyltransferase		map02020
K00991	124.093	145.646	122.166	144.783	63.22	105.805	68.476	99.123	102.221	68.027	64.278	92.096	88.245	77.185	94.622	146.632	133.793	99.83	86.483	47.605	84.248	136.495	55.669	74.53	126.198	69.747	38.29	53.521	56.848	78.114	123.931	73.218	108.733	33.824	146.241	72.019	62.442	97.934	77.336	84.916	ispD	EC:2.7.7.60	2-C-methyl-D-erythritol 4-phosphate cytidylyltransferase	M00096	map00900, map01100, map01110, map01130
K00992	84.951	68.371	8.887	64.317	7.928	71.74	9.916	14.467	2.215	2.477	16.077	35.622	9.047	1.356	46.771	55.366	0.371	40.508	25.209	7.044	0.514	95.435	1.963	36.451	35.852	34.051	5.847	4.243	0	0	15.594	22.799	32.763	9.243	68.66	12.144	31.771	31.164	20.235	16.225	murU	EC:2.7.7.99	N-acetyl-alpha-D-muramate 1-phosphate uridylyltransferase		map00520, map01100
K00995	131.827	125.186	88.122	187.442	126.681	156.773	154.158	169.061	171.146	83.391	90.402	81.287	161.352	114.03	144.396	117.005	89.752	79.827	106.199	91.887	75.286	102.605	41.885	105.87	114.276	171.289	116.39	98.086	79.152	161.561	174.073	98.066	73.623	122.225	180.99	104.955	97.896	175.58	97.877	152.455	pgsA, PGS1	EC:2.7.8.5	CDP-diacylglycerol---glycerol-3-phosphate 3-phosphatidyltransferase		map00564, map01100
K00996	4.223	10.944	27.371	0.203	2.46	0.73	3.959	12.444	27.493	4.524	3.846	7.451	3.696	25.367	6.098	18.392	14.347	25.714	13.983	13.458	13.837	10.893	2.024	2.239	10.616	2.183	3.095	6.082	6.79	15.363	7.426	4.859	28.43	0.565	4.409	2.086	5.103	5.08	11.122	14.997	rfbP	EC:2.7.8.6	undecaprenyl-phosphate galactose phosphotransferase
K00997	32.797	39.257	77.979	47.763	77.314	35.457	38.263	65.1	86.289	49.861	53.618	28.483	38.932	98.743	31.038	35.183	57.549	46.203	26.238	67.175	43.256	36.273	18.786	18.33	42.92	34.934	36.427	49.278	86.943	97.226	60.473	37.681	116.38	30.609	19.063	51.001	55.646	37.151	28.923	114.827	acpS	EC:2.7.8.7	holo-[acyl-carrier protein] synthase		map00770
K00998	16.624	15.993	4.636	68.487	4.645	22.146	7.06	34.98	36.167	5.27	8.674	8.932	13.972	8.806	10.524	5.45	9.985	10.263	6.264	2.584	3.087	29.187	0.533	4.201	20.002	6.42	3.433	15.512	1.303	8.437	33.157	15.821	10.514	7.043	26.431	8.955	1.779	28.052	3.996	20.547	pssA	EC:2.7.8.8	CDP-diacylglycerol---serine O-phosphatidyltransferase	M00093	map00260, map00564, map01100, map01110
K01000	205.537	190.231	143.52	208.574	128.549	168.281	151.708	151.027	117.235	120.491	117.724	154.036	143.29	136.668	196.634	191.726	148.874	112.491	113.433	118.499	102.944	194.747	113.225	137.839	151.649	138.626	132.212	124.583	100.185	134.775	147.568	129.501	199.654	138.143	168.197	108.902	112.751	155.522	100.979	139.777	mraY	EC:2.7.8.13	phospho-N-acetylmuramoyl-pentapeptide-transferase		map00550, map01100, map01502
K01001	0	0	0	0	0	0	0	0	0	0	0	0	0	0	0	0	0	0	0	0	0	0	0.061	0	0	0	0	0	0	0.102	0	0	0.138	0	0	0	0	0	0	0	ALG7	EC:2.7.8.15	UDP-N-acetylglucosamine--dolichyl-phosphate N-acetylglucosaminephosphotransferase	M00055	map00510, map01100
K01002	0	0	0	0.15	0	0	0	0	0	0	0	0	0	0	0	0	0	0	0	0	0	0	0	0	0	0	0	0	0	0	0	0	0	0	0	0	0	0	0	0	mdoB	EC:2.7.8.20	phosphoglycerol transferase
K01006	2.118	5.689	9.57	1.479	16.532	2.457	11.242	4.554	2.871	11.354	5.515	7.469	6.295	11.708	2.432	3.588	6.163	4.926	4.859	20.409	13.843	2.487	10.612	8.955	4.812	11.259	11.824	3.09	3.877	2.761	4.348	6.992	5.512	17.062	2.212	8.069	2.358	2.978	2.44	3.013	ppdK	EC:2.7.9.1	pyruvate, orthophosphate dikinase	M00169, M00171, M00172, M00173	map00620, map00710, map00720, map01100, map01120, map01200
K01007	111.783	84.56	35.589	78.33	33.04	71.227	26.959	56.409	20.335	8.916	29.578	36.253	30.09	11.459	68.074	85.48	5.567	52.935	26.969	33.146	18.93	92.668	15.833	41.815	42.079	48.871	69.232	62.105	9.724	21.523	23.727	32.016	57.194	55.85	70.972	31.977	31.091	57.412	21.814	23.455	pps, ppsA	EC:2.7.9.2	pyruvate, water dikinase	M00173, M00374	map00620, map00680, map00720, map01100, map01120, map01200
K01008	15.943	40.124	43.475	72.927	10.956	20.509	16.022	50.262	75.386	14.726	12.012	17.266	20.021	45.753	18.684	32.295	32.048	44.644	20.862	17.815	33.84	47.543	4.953	9.32	40.756	12.342	15.364	14.488	14.16	34.077	43.235	21.946	36.453	9.365	33.954	11.835	10.267	38.07	24.448	45.548	selD, SEPHS	EC:2.7.9.3	selenide, water dikinase		map00450, map01100
K01011	6.468	1.836	0.483	0.285	9.38	12.365	3.044	1.615	0	0.265	10.106	2.028	3.769	0.194	1.61	0.259	0.097	5.837	2.266	4.577	0.485	3.683	0.119	1.992	2.356	7.031	7.81	8.833	0.231	0.391	1.835	1.151	2.556	2.474	1.335	4.755	0.545	0.586	3.057	0.165	TST, MPST, sseA	EC:2.8.1.1 2.8.1.2	thiosulfate/3-mercaptopyruvate sulfurtransferase		map00270, map00920, map01100, map01120, map04122
K01012	144.835	117.83	112.369	137.066	83.166	130.828	113.404	137.419	104.356	105.87	97.759	78.848	123.935	63.171	148.211	105.031	67.865	103.869	96.42	65.678	100.488	138.502	79.431	101.207	110.601	149.434	126.712	94.544	17.223	50.865	116.962	97.054	96.811	126.993	143.648	59.66	69.633	141.63	80.316	77.622	bioB	EC:2.8.1.6	biotin synthase	M00123, M00573, M00577	map00780, map01100
K01023	0.57	3.619	3.959	0.394	2.203	1.771	20.861	19.218	5.526	15.229	15.389	3.513	15.296	6.596	10.712	1.572	4.534	1.424	4.396	0.755	11.61	6.103	6.205	4.225	9.436	3.376	14.481	7.562	1.386	0.782	7.721	6.961	2.269	11.354	6.653	3.521	2.358	2.386	7.635	4.837	assT	EC:2.8.2.22	arylsulfate sulfotransferase
K01027	0	0	0	0	0	0	0	0	0	0	0	0	0	0	0	0	0	0	0	0	0	0	0.06	0	0	0	0	0	0	0	0	0	0.181	0	0	0	0	0	0	0	OXCT	EC:2.8.3.5	3-oxoacid CoA-transferase		map00072, map00280, map00650
K01034	5.196	3.754	4.031	1.65	1.389	2.784	0.609	0.681	1.215	0.422	0.92	0.707	1.183	0	0.886	1.896	0.921	0.286	0.544	2.835	0.386	0.191	1.658	0.759	1.096	0.823	1.319	0.354	1.098	1.669	0.538	0.64	1.915	0.16	2.33	2.078	0.394	0.1	0.62	0.479	atoD	EC:2.8.3.8 2.8.3.9	acetate CoA/acetoacetate CoA-transferase alpha subunit		map00310, map00627, map00640, map00650, map01100, map01120, map02020
K01035	14.061	8.843	3.475	0.384	5.645	2.304	1.202	0	0.332	3.526	1.468	2.189	2.513	0.258	1.516	9.081	0	2.989	0.971	2.977	2.695	0.427	1.42	0.845	0.856	2.34	0.965	0.647	0	0.264	0.467	0.822	1.893	0.157	2.627	1.549	1.16	1.324	0.697	0	atoA	EC:2.8.3.8 2.8.3.9	acetate CoA/acetoacetate CoA-transferase beta subunit		map00310, map00627, map00640, map00650, map01100, map01120, map02020
K01039	10.581	6.587	2.522	1.04	3.369	4.685	2.85	0.321	0.557	1.564	2.275	2.107	2.172	0.163	1.751	10.304	0.164	1.902	1.835	1.438	1.907	0.27	0.394	0.383	1.804	0.987	1.161	0.166	0	0.167	1.109	0.904	1.428	0.397	1.644	1.778	1.101	0.278	0.188	0	gctA	EC:2.8.3.12	glutaconate CoA-transferase, subunit A		map00643, map00650, map01120
K01040	13.111	7.962	1.924	0.499	4.431	3.688	2.115	0.8	0.423	1.854	1.892	2.32	2.28	0.102	1.293	9.945	0.409	1.458	1.425	2.571	1.104	0.169	0.748	1.05	0.45	2.103	1.936	0	0	0.521	0.717	0.467	0.931	0.124	1.403	2.892	1.603	0.608	0.47	0	gctB	EC:2.8.3.12	glutaconate CoA-transferase, subunit B		map00643, map00650, map01120
K01042	28.533	24.474	8.184	76.873	6.435	37.75	19.956	52.304	44.046	11.309	23.652	14.989	26.97	9.759	14.147	13.394	15.175	13.181	9.003	8.799	8.776	36.641	5.357	7.439	26.068	9.457	9.261	24.996	2.535	8.2	40.722	18.236	12.949	11.422	41.295	18.178	4.416	36.037	9.287	26.156	selA	EC:2.9.1.1	L-seryl-tRNA(Ser) seleniumtransferase		map00450, map00970
K01046	0	0.295	0	0	0	0	0.829	0	0	0	0	0.61	0	0	0.15	0	0.513	0	0	0	0	0	0.188	0	1.465	0	0	0	0.604	0.203	0	0	0.271	0	0	0	0	0	0.157	0	lip, TGL2	EC:3.1.1.3	triacylglycerol lipase	M00098	map00561, map01100
K01048	19.901	15.614	4.895	75.882	9.176	21.57	7.291	36.391	30.773	7.717	10.413	7.809	15.398	9.576	11.014	7.985	11.923	9.426	6.971	2.391	4.628	25.316	1.268	6.028	32.11	7.126	2.924	19.088	1.861	8.898	34.945	16.065	16.82	7.948	30.023	14.293	2.855	24.884	9.926	20.33	pldB	EC:3.1.1.5	lysophospholipase		map00564
K01051	0	0	0	0	0	0	0	0	0	0	0	0	0	0	0	0	0	0	0	0	0	0	0	0.055	0	0	0	0	0	0	0	0	0	0	0	0	0	0	0	0	E3.1.1.11	EC:3.1.1.11	pectinesterase	M00081	map00040, map01100
K01052	0	0	0	0	0	0	0	0	0	0	0	0	0	0	0	0	0	0	0	0	0	0	0.111	0	0	0	0	0	0	0.231	0	0	0	0	0	0	0	0	0	0	LIPA	EC:3.1.1.13	lysosomal acid lipase/cholesteryl ester hydrolase		map00100, map04142, map04979
K01054	0	0	0	0	0	0	0	0	0	0	0	0	0	0	0	0	0	0	0	0	0	0	0	0	0	0	0	0	0	0	0	0	0.241	0	0	0	0	0	0	0	MGLL	EC:3.1.1.23	acylglycerol lipase	M00098	map00561, map01100, map04714, map04723, map04923
K01055	4.281	1.549	0.593	1.356	5.278	7.475	3.464	5.331	0	0.947	13.663	2.626	3.71	1.83	0.968	0.265	0.608	8.732	1.826	15.827	6.188	2.571	0	2.946	1.107	3.588	6.056	9.428	0.157	0.507	1.758	3.287	2.518	4.644	1.183	3.068	0.446	0.952	2.741	0.169	pcaD	EC:3.1.1.24	3-oxoadipate enol-lactonase	M00568	map00362, map01100, map01120, map01220
K01056	140.268	150.155	134.74	145.935	97.583	133.151	92.051	119.376	107.393	80.804	100.628	91.205	100.497	121.388	97.078	143.583	123.602	104.934	77.561	70.705	84.042	139.729	83.924	94.843	122.802	87.895	58.871	68.484	85.937	107.466	133.017	101.006	191.117	58.322	151.89	82.26	47.077	111.63	93.656	138.012	PTH1, pth, spoVC	EC:3.1.1.29	peptidyl-tRNA hydrolase, PTH1 family
K01057	41.459	52.647	50.744	86.398	32.474	43.61	30.831	70.014	96.653	35.863	26.755	27.466	41.705	57.211	31.951	42.653	57.55	63.614	31.229	46.247	52.153	62.697	8.126	31.501	72.379	33.883	23.425	33.274	43.225	52.902	68.036	34.645	45.897	26.555	41.715	29.866	34.805	47.428	37.674	62.757	PGLS, pgl, devB	EC:3.1.1.31	6-phosphogluconolactonase	M00004, M00006, M00008	map00030, map01100, map01110, map01120, map01130, map01200
K01058	19.498	21.086	8.021	4.384	6.404	11.019	20.206	9.041	5.942	12.079	12.527	4.561	20.456	5.375	22.76	14.168	7.782	4.336	16.936	9.684	14.649	9.184	10.978	25.878	10.214	15.011	18.799	10.31	0.992	1.625	5.918	11.618	5.942	15.9	9.476	4.545	16.75	9.971	16.159	7.867	pldA	EC:3.1.1.32 3.1.1.4	phospholipase A1/A2		map00564, map00565, map00590, map00591, map00592, map01100, map01110
K01060	14.878	20.783	26.408	12.601	4.365	7.785	7.497	14.572	6.885	1.721	5.488	8.765	4.471	29.555	3.98	16.24	28.866	15.723	8.025	18.075	12.99	8.489	20.666	2.7	4.416	1.889	5.298	7.69	26.971	19.635	25.975	10.047	32.737	2.726	3.653	9.167	2.287	4.962	11.579	4.166	cah	EC:3.1.1.41	cephalosporin-C deacetylase		map00311, map01130
K01061	0	0	0	0	0	0	0	0	0	0	0	0	0	0	0	0	0	0	0	0	0	0	0	0	0	0	0	0	0	0.224	0	0	0.403	0	0	0	0	0	0	0	E3.1.1.45	EC:3.1.1.45	carboxymethylenebutenolidase		map00361, map00364, map00623, map01100, map01120
K01066	0	0	0	0	0	0	0	0	0	0	0	0	0	0	0	0	0	0	0	0	0	0	0	0.076	0	0	0	0	0	0	0	0	0	0	0	0	0	0	0	0	aes	EC:3.1.1.-	acetyl esterase
K01067	0	0	0	0	0	0	0	0	0	0	0	0	0	0	0	0	0	0	0	0	0	0	0	0	0	0	0	0	0	0	0	0	0.043	0	0	0	0	0	0	0	E3.1.2.1, ACH1	EC:3.1.2.1	acetyl-CoA hydrolase		map00620
K01069	117.204	141.654	138.166	166.912	50.325	95.06	75.837	111.123	157.406	47.841	78.149	68.142	108.346	120.72	77.716	121.604	115.235	114.49	89.643	73.334	72.662	122.79	52.406	73.078	94.327	70.609	48.037	68.147	48.982	79.201	124.605	74.771	143.996	48.827	119.702	54.549	65.793	104.399	93.977	96.249	gloB, gloC, HAGH	EC:3.1.2.6	hydroxyacylglutathione hydrolase		map00620
K01070	76.505	80.338	12.207	56.117	6.545	49.852	7.986	12.123	0.502	1.336	12.437	29.841	1.91	0.884	61.435	64.109	1.279	32.095	20.28	6.649	0.164	69.776	4.57	40.102	37.863	31.223	11.851	6.054	0	1.306	23.665	24.503	28.605	10.942	58.437	12.839	21.376	26.345	14.624	10.035	frmB, ESD, fghA	EC:3.1.2.12	S-formylglutathione hydrolase		map00680, map01120, map01200
K01071	21.408	20.982	24.615	19.509	4.03	7.809	10.169	16.262	18.139	1.847	11.52	10.933	7.796	28.493	5.334	16.43	27.626	15.816	12.486	16.764	8.974	12.324	20.203	2.612	7.939	2.761	3.61	10.136	29.776	20.355	21.673	11.474	56.82	2.616	7.79	8.148	6.739	9.538	14.491	10.651	MCH	EC:3.1.2.21	medium-chain acyl-[acyl-carrier-protein] hydrolase		map00061, map01100
K01073	0	0	0	0	0	0	0	0	0	0	0	0	0	0	0	0.47	0	0	0	0	0	0	0.431	0	0.225	0	0	0.179	0	2.508	0	0	0	0	0	0	0	0	0	0.173	E3.1.2.20	EC:3.1.2.20	acyl-CoA hydrolase
K01077	7.355	5.446	4.334	2.994	10.633	10.139	13.659	10.827	6.693	14.18	12.734	7.183	15.758	3.582	23.54	9.776	9.796	3.696	12.748	4.281	16.58	7.645	11.07	14.332	8.184	10.984	15.66	8.774	1.05	2.483	18.267	10.517	6.538	24.284	11.732	8.503	5.998	18.808	14.353	9.677	E3.1.3.1, phoA, phoB	EC:3.1.3.1	alkaline phosphatase	M00126	map00730, map00790, map01100, map02020
K01078	0	0	0	0	0	0	0	0	0	0	0	0	0	0	0	0	0	0	0	0	0	0	0.331	0	0	0	0	0	0	0.553	0	0	0.546	0	0	0	0	0	0	0	PHO	EC:3.1.3.2	acid phosphatase		map00730, map00740, map01100
K01079	52.618	68.269	58.743	88.188	30.802	46.324	40.294	69.326	59.495	18.164	48.19	29.119	65.121	39.042	46.073	58.114	34.931	43.329	35.309	32.869	17.133	58.47	16.18	32.367	40.156	39.844	34.651	43.873	11.937	25.293	57.068	31.065	46.579	37.505	54.682	32.199	30.642	51.698	43.416	44.951	serB, PSPH	EC:3.1.3.3	phosphoserine phosphatase	M00020	map00260, map00680, map01100, map01120, map01130, map01200, map01230
K01081	30.442	22.889	31.209	9.307	18.852	28.59	23.284	17.773	19.513	13.971	40.9	22.509	32.711	19.581	23.738	26.568	36.897	28.602	17.93	21.535	19.361	19.609	22.878	25.265	12.902	24.735	22.242	28.787	8.908	16.481	15.24	17.199	26.682	17.801	12.912	27.538	23.6	20.398	21.807	8.754	E3.1.3.5	EC:3.1.3.5	5'-nucleotidase		map00230, map00240, map00760, map01100, map01110
K01082	19.468	18.924	5.254	71.87	6.437	19.806	20.848	43.643	43.039	4.97	14.067	10.794	20.786	10.738	11.372	7.547	13.017	10.81	9.366	3.56	6.616	30.979	5.097	5.872	24.638	6.033	6.728	16.85	1.936	10.77	38.59	18.532	11.214	7.495	34.276	11.373	3.532	36.512	8.268	26.381	cysQ, MET22, BPNT1	EC:3.1.3.7	3'(2'), 5'-bisphosphate nucleotidase		map00920, map01100, map01120
K01085	28.058	33.042	20.715	72.922	29.524	49.584	44.881	56.303	27.183	27.66	32.242	29.417	59.439	4.069	49.777	30.456	40.51	6.461	37.06	11.763	19.33	30.547	19.522	38.196	31.472	39.797	33.455	28.016	1.447	9.09	56.185	34.621	19.779	38.435	62.646	28.879	11.652	57.752	38.207	21.449	agp	EC:3.1.3.10	glucose-1-phosphatase		map00010, map01120
K01087	0	0	0	0	0	0	0	0	0	0	0	0	0	0	0	0	0	0	0	0	0	0	0	0.192	0	0	0	0	0	0	0	0	0	0	0	0	0	0	0	0	otsB	EC:3.1.3.12	trehalose 6-phosphate phosphatase		map00500, map01100
K01089	9.457	5.243	4.697	66.149	3.962	4.245	5.933	42.01	0	3.266	4.159	0.424	17.312	0	6.983	3.201	3.244	8.601	0.601	1.64	2.077	6.365	0.261	1.463	7.001	3.475	1.776	14.593	0.056	0.57	5.728	5.743	7.897	7.986	6.304	12.318	0.16	22.552	1.43	4.994	hisB	EC:4.2.1.19 3.1.3.15	imidazoleglycerol-phosphate dehydratase / histidinol-phosphatase	M00026	map00340, map01100, map01110, map01230
K01090	0.239	0.074	0	1.228	0.071	0.376	0	0.879	0	0	0	0	0	0	0.262	0.159	0	0.337	0	0.788	0	0.148	0	0.388	0.692	0	0	0.303	0.142	0	0.243	0	0.165	0.218	0.405	0.88	0	0	0	0.076	E3.1.3.16	EC:3.1.3.16	protein phosphatase
K01091	176.876	177.656	134.302	200.92	52.943	134.369	104.814	111.957	119.607	50.887	80.264	113.316	91.038	101.646	131.175	153.907	157.001	113.655	94.483	67.687	73.729	187.839	64.311	91.95	144.029	94.631	53.355	66.74	65.384	88.622	123.893	102.277	186.279	41.596	179.892	62.463	80.663	117.319	115.863	118.494	gph	EC:3.1.3.18	phosphoglycolate phosphatase		map00630, map01100, map01110, map01130
K01092	144.757	138.525	54.228	157.623	56.779	124.575	54.305	96.568	62.766	34.208	52.61	64.533	74.929	38.74	104.293	118.659	46.49	68.415	63.935	49.634	17.852	125.711	37.222	88.33	88.768	83.788	78.572	99.226	34.437	36.179	80.527	69.176	98.551	63.245	151.814	47.547	52.987	107.926	61.135	56.703	E3.1.3.25, IMPA, suhB	EC:3.1.3.25	myo-inositol-1(or 4)-monophosphatase	M00131	map00521, map00562, map01100, map01130, map04070
K01093	0	0	0	0	0	0	0	0	0	0	0	0	0	0	0	0	0	0	0	0	0	0	0	0.269	0	0	0	0	0	0	0	0	0	0	0	0	0	0	0	0	appA	EC:3.1.3.26 3.1.3.2	4-phytase / acid phosphatase		map00562, map00740, map01100
K01095	82.533	91.805	13.854	117.679	21.783	102.238	37.113	58	33.632	10.031	33.412	57.445	36.797	12.957	67.827	56.713	11.223	42.01	37.203	3.393	6.952	109.13	5.638	41.339	57.325	42.031	13.224	20.393	2.008	6.672	57.415	44.887	44.927	11.835	124.116	24.846	30.841	71.829	36.194	35.181	pgpA	EC:3.1.3.27	phosphatidylglycerophosphatase A		map00564, map01100
K01096	11.147	14.66	3.727	54.761	2.403	9.361	5.394	26.137	31.544	2.339	4.793	6.172	11.579	6.497	9.265	3.751	4.172	4.879	4.421	1.956	1.596	17.087	1.487	2.64	14.264	7.184	1.47	6.191	0.858	5.128	18.596	12.628	5.155	3.698	18.143	6.409	2.171	17.687	2.723	11.997	pgpB	EC:3.1.3.27 3.1.3.81 3.1.3.4 3.6.1.27	phosphatidylglycerophosphatase B		map00564, map01100
K01098	0	0	0	0	0	0	0	0	0	0	0	0	0	0	0	0	0	0	0	0	0	0	0.231	0	0	0	0	0	0	0.145	0	0	0.043	0	0	0	0	0	0	0	CET1	EC:3.6.1.-	polynucleotide 5'-triphosphatase
K01101	29.357	24.531	15.211	18.562	6.68	7.071	11.372	17.645	6.24	5.207	7.317	10.488	7.551	25.283	4.735	17.445	30.364	15.331	9.331	13.24	9.861	12.309	21.29	2.214	6.254	2.119	1.888	7.01	21.217	12.617	16.343	12.335	35.838	3.179	8.782	5.982	2.006	8.395	10.644	4.795	E3.1.3.41	EC:3.1.3.41	4-nitrophenyl phosphatase		map00627, map01120
K01102	0	0	0	0	0	0	0	0	0	0	0	0	0	0	0	0	0	0	0	0	0	0	0.359	0	0	0	0	0	0	0.086	0	0	0.231	0	0	0	0	0	0	0	PDP	EC:3.1.3.43	pyruvate dehydrogenase phosphatase
K01104	149.437	145.975	164.566	148.086	63.122	103.756	77.659	133.252	129.863	48.797	79.006	108.836	60.257	153.959	91.977	175.151	136.523	174.765	80.144	117.352	90.977	188.023	72.621	57.962	118.145	64.231	104.713	130.06	82.544	105.183	105.124	76.677	258.815	37.927	99.242	69.427	65.758	127.036	91.633	94.205	E3.1.3.48	EC:3.1.3.48	protein-tyrosine phosphatase
K01111	0	0	0	0	0	0	0	0	0	0	0	0	0	0	0	0	0	0	0	0	0	0	0.411	0	0	0	0	0	0	0.238	0	0	0	0	0	0	0	0	0	0	E3.1.3.68	EC:3.1.3.68	2-deoxyglucose-6-phosphatase
K01115	0	0	0	0	0	0	0	0	0	0	0	0	0	0	0	0	0	0	0	0	0	0	0.197	0	0	0	0	0	0	0.096	0	0	0.135	0	0	0	0	0	0	0	PLD1_2	EC:3.1.4.4	phospholipase D1/2		map00564, map00565, map01100, map01110, map04014, map04024, map04071, map04072, map04144, map04666, map04724, map04912, map04928, map05231
K01118	12.25	17.065	5.417	74.587	22.189	19.374	9.954	53.017	56.917	21.783	7.372	11.129	24.158	22.065	10.44	6.974	40.463	15.653	9.496	4.775	4.467	32.082	8.844	6.793	27.211	7.914	4.998	11.659	41.515	33.105	35.476	17.124	12.14	11.25	26.368	17.153	4.592	27.516	6.176	34.386	acpD, azoR	EC:1.7.1.17	FMN-dependent NADH-azoreductase
K01119	29.907	26.989	28.127	78.96	17.096	40.632	14.374	44.93	43.852	20.911	34.999	24.409	24.287	22.376	21.921	20.452	40.047	30.329	14.44	17.074	11.567	36.087	10.279	13.601	28.037	15.248	16.787	28.272	3.991	18.102	40.801	23.367	32.38	11.332	46.543	27.947	6.932	40.995	17.35	26.874	cpdB	EC:3.1.4.16 3.1.3.6	2',3'-cyclic-nucleotide 2'-phosphodiesterase / 3'-nucleotidase		map00230, map00240
K01120	0	0	0	0	0	0	0	0	0	0	0	0	0	0	0	0	0	0	0	0	0	0	0.156	0	0	0	0	0	0	0.206	0	0	0.335	0	0	0	0	0	0	0	cpdP	EC:3.1.4.17	3',5'-cyclic-nucleotide phosphodiesterase		map00230
K01126	64.866	70.384	76.088	51.054	93.718	70.05	70.804	93.753	119.167	58.389	80.74	54.778	54.004	130.196	54.214	72.006	90.311	90.534	51.01	131.179	89.75	58.391	54.094	47.755	52.849	67.041	73.567	80.894	109.216	164.786	92.387	57.33	99	66.646	47.915	77.444	96.164	72.761	52.442	105.814	E3.1.4.46, glpQ, ugpQ	EC:3.1.4.46	glycerophosphoryl diester phosphodiesterase		map00564
K01129	109.628	120.338	73.816	145.373	77.199	130.256	62.909	100.137	91.779	55.664	69.669	100.534	77.999	76.318	94.234	98.41	73.9	106.362	80.342	63.146	68.747	149.444	30.163	78.103	108.681	81.473	48.153	57.169	49.993	55.368	94.636	77.583	103.483	56.973	134.899	64.778	73.034	101.302	73.783	91.517	dgt	EC:3.1.5.1	dGTPase		map00230
K01130	0.765	1.769	14.908	0.981	1.075	0.201	3.024	2.656	1.099	2.958	3.149	3.044	4.102	7.661	2.19	10.104	0.192	0.252	2.378	0.315	4.582	2.53	5.915	4.736	0.581	0.369	1.09	0.436	2.315	0.908	3.414	0.792	2.554	0.348	1.492	4.08	0.697	1.315	0.88	1.221	E3.1.6.1, aslA	EC:3.1.6.1	arylsulfatase		map00140, map00600
K01138	0	0	0	0	0	0	0	0	0	0	0	0	0	0	0	0	0	0	0	0	0	0	0	0.361	0	0	0	0	0	0	0	0	0	0	0	0	0	0	0	0	K01138	EC:3.1.6.-	uncharacterized sulfatase
K01139	14.835	18.335	9.253	66.525	11.313	19.729	7.644	39.482	32.829	14.878	9.74	12.127	19.767	9.089	14.183	8.882	9.467	10.207	7.961	2.72	5.097	28.318	2.494	5.19	22.815	8.481	10.905	10.196	1.021	8.782	33.858	15.278	7.811	9.8	29.514	13.926	3.559	27.237	8.45	20.981	spoT	EC:2.7.6.5 3.1.7.2	GTP diphosphokinase / guanosine-3',5'-bis(diphosphate) 3'-diphosphatase		map00230
K01141	10.662	14.968	4.383	55.165	4.024	16.886	6.153	27.384	29.251	3.698	6.032	6.198	11.38	7.964	8.949	4.895	7.512	8.896	5.312	1.672	2.317	23.399	0.449	2.943	17.304	5.497	2.172	5.79	0.457	6.663	25.984	13.292	6.07	6.236	24.035	7.374	2.356	22.966	3.503	17.101	sbcB, exoI	EC:3.1.11.1	exodeoxyribonuclease I		map03430
K01142	243.579	217.103	177.818	232.449	169.482	173.282	131.847	213.416	174.661	107.115	151.272	126.564	173.511	181.915	183.397	215.433	148.115	183.976	125.317	134.277	137.684	224.1	94.428	127.303	145.682	150.142	160.212	155.917	144.355	141.429	182.081	120.77	201.145	166.621	166.029	152.09	145.819	180.262	129.019	160.315	E3.1.11.2, xthA	EC:3.1.11.2	exodeoxyribonuclease III		map03410
K01144	1.072	2.975	3.129	0	3.364	1.103	5.169	1.8	3.474	9.975	5.677	2.244	4.074	1.153	2.813	1.865	4.942	1.262	6.501	2.42	11.36	2.991	8.768	11.58	1.325	2.211	4.276	3.276	1.248	0.855	4.077	6.467	2.46	5.788	2.358	2.858	3.09	3.302	6.483	2.324	E3.1.11.5	EC:3.1.11.5	exodeoxyribonuclease V
K01146	0	0	0	0	0	0	0	0	0	0	0	0	0	0	0	0	0	0	0	0	0	0	0	0.103	0	0	0	0	0	0	0	0	0	0	0	0	0	0	0	0	xni		protein Xni
K01147	136.736	119.311	32.171	106.501	50.481	98.654	32.758	63.703	8.95	17.321	39.754	54.47	48.463	5.798	102.318	113.659	3.007	57.156	48.403	35.782	18.12	120.919	15.7	79.163	59.503	74.218	86.641	73.453	2.162	13.136	23.02	46.12	48.201	58.683	118.867	39.461	53.997	64.908	44.112	28.896	rnb	EC:3.1.13.1	exoribonuclease II
K01150	0	0	0	0	0	0	0	0	0	0	0	0	0	0	0	0	0	0	0	0	0	0	0	0.222	0	0	0	0	0	0	0	0	0	0	0	0	0	0	0	0	endA	EC:3.1.21.1	deoxyribonuclease I
K01151	8.991	5.738	39.241	3.505	6.855	11.589	12.798	4.882	1.944	2.027	29.188	6.419	5.208	3.877	4.986	15.578	6.014	14.251	4.498	12.385	12.991	6.224	14.555	6.122	3.154	5.002	8.798	12.575	4.834	6.994	4.257	5.496	8.539	2.49	4.925	7.442	4.101	2.207	6.251	1.419	nfo	EC:3.1.21.2	deoxyribonuclease IV		map03410
K01153	36.312	26.108	17.168	22.433	19.402	17.188	15.436	7.86	44.725	29.318	16.307	15.519	25.288	12.31	12.252	25.003	5.373	30.231	19.527	9.301	27.313	10.861	14.399	18.549	7.901	17.254	6.906	11.628	8.624	13.81	14.25	21.689	18.78	26.222	23.785	23.73	6.288	23.568	29.126	4.089	hsdR	EC:3.1.21.3	type I restriction enzyme, R subunit
K01154	16.624	9.371	6.455	22.347	11.141	17.001	11.35	31.867	7.476	7.368	7.767	2.543	3.825	13.345	6.034	16.904	7.059	7.539	5.025	5.273	6.018	5.531	3.955	12.969	6.226	6.285	1.949	9.753	5.049	9.413	4.945	8.607	34.049	16.748	11.905	9.122	7.099	16.531	6.305	5.677	hsdS	EC:3.1.21.3	type I restriction enzyme, S subunit
K01155	9.453	65.171	83.298	1.549	81.204	0.603	82.836	3.445	3.36	0.7	76.098	1.594	1.92	12.282	7.367	9.16	1.319	69.977	9.692	15.586	1.817	0.824	1.81	0.538	2.02	5.514	1.154	3.249	2.4	3.17	1.227	1.939	0.766	0.749	2.395	10.25	1.166	26.357	2.562	1.312	E3.1.21.4	EC:3.1.21.4	type II restriction enzyme
K01156	4.277	4.855	9.653	0.703	7.803	3.836	10.168	2.3	4.915	5.185	4.483	0.785	21.569	0.349	2.989	8.661	31.204	1.345	4.507	1.907	3.364	1.427	7.158	4.15	5.214	11.935	6.141	0	2.113	1.715	5.064	3.21	0.786	13.319	3.55	5.902	8.144	1.198	8.501	9.816	res	EC:3.1.21.5	type III restriction enzyme
K01159	160.822	145.94	113.379	151.7	89.78	146.704	113.5	100.18	101.576	75.885	90.427	101.619	97.739	59.95	114.625	140.948	105.764	101.009	87.85	59.452	90.956	159.195	51.517	90.947	121.157	95.844	74.789	62.738	50.26	65.785	115.886	84.471	97.598	66.513	152.923	70.835	69.703	110.228	77.263	100.671	ruvC	EC:3.1.22.4	crossover junction endodeoxyribonuclease RuvC		map03440
K01160	0	0	0	0	0	0.874	1.088	0	0	2.867	0.26	0	0	6.415	0.914	0	0	0	1.59	0	0	6.127	1.145	0	0.689	17.092	0	0	0	0	0.282	0	0	3.03	1.431	0.34	0	0	0	0	rusA	EC:3.1.22.4	crossover junction endodeoxyribonuclease RusA
K01161	18.483	22.242	4.258	145.299	5.827	33.1	24.319	38.033	44.772	2.349	9.024	10.894	26.704	7.132	14.046	4.935	11.793	12.21	8.118	4.404	2.865	28.039	0.327	5.949	26.511	11.827	2.747	5.652	2.331	13.371	46.239	18.01	7.727	13.831	33.706	15.136	4.807	33.172	6.835	22.21	E3.1.25.1	EC:3.1.25.1	deoxyribonuclease (pyrimidine dimer)
K01163	2.784	24.48	68.284	2.888	5.485	0.781	21.57	17.531	44.913	12.846	12.245	20.353	10.843	40.993	17.106	36.968	63.23	36.92	22.484	23.132	41.328	29.744	21.157	8.458	26.739	4.758	9.039	7.304	16.179	33.865	20.05	13.351	39.967	2.598	7.313	9.542	10.675	11.934	25.716	25.775	K01163		uncharacterized protein
K01166	20.056	18.96	5.032	77.767	5.797	27.955	8.708	35.392	34.44	2.367	8.246	10.696	20.008	9.301	10.133	4.812	10.235	8.948	7.526	1.438	2.542	24.835	1.428	3.728	20.664	7.303	2.469	13.156	1.313	10.139	37.159	16.422	10.818	10.046	26.647	11.466	4.609	27.889	3.632	26.058	RNASET2	EC:4.6.1.19	ribonuclease T2
K01173	1.292	5.919	23.408	1.162	3.553	1.422	6.102	4.396	0.952	5.96	5.687	15.988	8.998	21.584	9.345	23.491	26.46	0.587	6.433	1.803	12.52	6.053	13.211	8.485	2.916	0.074	1.671	2.419	3.955	7.243	7.722	4.602	4.893	0.641	4.272	11.59	3.3	6.701	3.84	3.351	ENDOG		endonuclease G, mitochondrial		map04210
K01174	0.998	0.403	0.497	0.122	0.396	0	0.29	0	0.106	0.211	1.93	0.621	0.255	0	0	1.098	0	1.127	0.117	0.68	0	0	0.305	0.117	0.138	0	0.237	0	0	0	0.113	0	2.181	0.151	0	0.408	0	0	0	0	nuc	EC:3.1.31.1	micrococcal nuclease
K01175	14.917	17.43	3.041	61.171	5.179	15.545	6.865	36.06	29.705	2.38	7.039	6.974	16.058	6.903	6.376	5.144	9.926	8.968	6.693	3.044	2.449	25.16	1.199	3.345	18.686	6.566	1.394	11.375	1.081	5.89	28.76	14.057	9.798	5.2	28.249	9.301	2.373	27.455	2.185	23.129	ybfF	EC:3.1.-.-	esterase
K01176	14.465	14.512	49.082	5.465	8.057	7.44	20.303	6.874	22.061	17.327	23.82	23.725	11.298	41.784	16.604	27.359	55.103	14.458	14.861	19.595	33.737	14.296	26.729	15.889	22.679	6.235	10.478	16.718	21.185	39.698	19.54	22.407	69.6	12.912	9.345	13.383	12.25	15.016	24.071	44.007	AMY, amyA, malS	EC:3.2.1.1	alpha-amylase		map00500, map01100, map04973
K01179	5.752	9.179	10.445	2.388	11.078	5.867	22.043	8.658	11.688	29.026	16.868	13.094	18.219	3.463	18.619	8.463	17.631	3.97	24.779	8.455	33.114	13.045	30.197	33.55	9.32	11.494	18.297	10.037	5.023	3.537	16.392	21.282	5.561	26.73	9.102	9.207	11.188	15.393	20.546	9.209	E3.2.1.4	EC:3.2.1.4	endoglucanase		map00500, map01100
K01180	0	0	0	0	0	0	0	0	0	0	0	0	0	0	0	0	0	0	0	0	0	0	0.184	0	0	0	0	0	0	0.182	0	0	0.145	0	0	0	0	0	0	0	E3.2.1.6	EC:3.2.1.6	endo-1,3(4)-beta-glucanase
K01182	13.709	8.736	14.96	22.885	52.721	23.956	13.591	35.13	27.355	39.027	28.417	12.247	21.133	26.987	13.012	5.338	41.462	29.528	16.158	33.575	29.347	13.642	11.973	11.617	20.133	17.167	21.436	35.028	42.296	28.004	29.426	13.782	28.212	24.239	10.615	38.682	26.4	19.658	10.827	32.65	IMA, malL	EC:3.2.1.10	oligo-1,6-glucosidase		map00052, map00500, map01100
K01183	0	0	0	0	0	0	0	0	0	0	0	0	0	0	0	0	0	0	0	0	0	0	0.144	0	0	0	0	0	0	0.744	0	0	0.42	0	0	0	0	0	0	0	E3.2.1.14	EC:3.2.1.14	chitinase		map00520, map01100
K01185	5.767	7.242	13.702	4.264	46.254	14.598	36.82	10.923	17.541	31.519	10.211	28.838	35.88	19.514	18.937	23.522	54.422	6.249	9.031	14.997	29.953	4.01	57.528	13.428	11.56	9.974	10.505	10.718	46.32	33.395	41.632	11.924	11.97	9.32	14.821	24.603	8.165	16.395	13.126	27.001	E3.2.1.17	EC:3.2.1.17	lysozyme
K01186	7.062	8.497	18.138	5.776	8.719	9.713	16.894	13.936	8.641	13.035	14.013	15.869	20.032	9.041	27.396	17.674	35.364	3.469	13.354	5.839	19.709	9.035	22.567	13.587	6.946	12.92	13.831	8.581	7.76	9.776	17.403	15.024	8.681	19.174	10.415	13.924	11.06	20.034	16.194	12.232	NEU1	EC:3.2.1.18	sialidase-1		map00511, map00600, map04142
K01187	8.432	3.376	27.515	5.568	10.829	13.974	12.854	12.272	1.358	6.614	20.949	51.948	17.588	16.459	23.546	16.394	30.968	12.376	8.623	19.8	24.034	10.635	16.266	13.387	9.843	7.837	11.138	20.14	4.416	12.725	8.564	10.167	9.584	7.498	4.678	15.212	5.493	7.27	6.482	2.015	malZ	EC:3.2.1.20	alpha-glucosidase		map00052, map00500, map01100
K01190	21.61	16.239	38.122	17.526	23.094	32.085	44.778	34.07	23.537	31.894	33.947	26.075	44.174	27.884	57.042	44.197	25.752	15.043	30.665	15.118	40.976	19.277	31.092	36.75	17.591	31.821	41.718	23.383	9.643	11.901	41.218	28.629	30.065	50.319	29.425	24.22	38.464	53.623	32.961	28.844	lacZ	EC:3.2.1.23	beta-galactosidase		map00052, map00511, map00600, map01100
K01191	1.573	1.27	0.717	1.287	0.325	0.335	0.932	1.306	5.926	2.907	0	6.86	4.974	1.761	4.185	0.572	5.2	1.474	0.154	0.781	5.281	1.525	13.866	2.129	0.325	1.545	1.303	0.541	19.055	0.956	18.938	8.168	4.523	1.537	0.459	0.569	3.222	6.029	8.96	4.341	MAN2C1	EC:3.2.1.24	alpha-mannosidase		map00511
K01192	0	0.343	0	0	0	0.196	0.878	0	0	0	0	1.037	0	0	0.051	0.116	0.548	0	0	0	0	0	0.35	0	1.379	0	0	0	0.682	0.186	0	0	0.18	0	0	0	0	0	0.199	0	E3.2.1.25, MANBA, manB	EC:3.2.1.25	beta-mannosidase		map00511, map04142
K01193	66.421	61.351	100.096	109.873	72	55.869	62.101	92.433	95.122	51.479	75.915	61.775	58.505	125.808	47.229	67.427	165.577	68.541	52.199	63.913	63.686	67.52	61.097	34.111	62.287	40.154	31.804	67.478	93.55	101.213	96.411	61.78	147.551	40.829	54.152	74.823	46.233	73.667	59.424	102.143	INV, sacA	EC:3.2.1.26	beta-fructofuranosidase		map00052, map00500, map01100
K01194	0.398	1.153	4.402	0	0.044	0	3.445	0.055	0.191	1.021	1.558	43.979	7.373	0.28	14.682	4.721	25.463	0.253	2.312	1.473	5.506	1.205	6.286	4.599	4.689	0.097	0	6.167	0.044	9.965	2.129	5.17	4.26	0.27	0.103	4.031	1.321	4.488	1.98	0.715	TREH, treA, treF	EC:3.2.1.28	alpha,alpha-trehalase		map00500, map01100
K01195	0	0.296	0	0	0	0	0.625	0	0	0	0	0.963	0	0	0.105	0.128	0.431	0	0	0	0	0	0.176	0.075	1.268	0	0	0	0.596	0.109	0	0	0	0	0	0	0	0	0	0	uidA, GUSB	EC:3.2.1.31	beta-glucuronidase	M00014, M00076, M00077, M00078, M00129	map00040, map00531, map00860, map00944, map00983, map01100, map01110, map04142
K01197	0	0	4.19	0.286	0	0	2.326	0	0	0	1.24	1.588	0.666	0.25	0.978	0.622	2.059	0	0.659	0	3.131	0	3.674	0.231	0	0	0.031	0	0	0.358	0.181	0	0	0.182	0.138	0.164	0	0	0.753	0	hya	EC:3.2.1.35	hyaluronoglucosaminidase	M00076, M00077	map00531, map01100
K01198	0	0.702	0	0.924	0	0	1.249	0	0	0	0	1.381	0	0	0.132	0	1.925	0	0	0	0	0	0.329	0	2.274	0	0.086	0	1.888	0.228	0	0	0	0	0	0	0	0	0.137	0.528	xynB	EC:3.2.1.37	xylan 1,4-beta-xylosidase		map00520, map01100
K01200	6.021	7.391	5.695	5.946	1.75	3.822	3.774	3.302	23.396	1.81	5.7	6.673	2.934	7.677	3.756	8.22	7.014	9.633	1.714	6.031	4.737	4.459	3.305	1.953	12.6	2.648	2.189	6.209	11.471	9.424	5.579	3.938	22.661	1.944	2.975	4.608	8.348	9.577	7.225	11.072	pulA	EC:3.2.1.41	pullulanase		map00500, map01100, map01110
K01201	5.765	4.5	4.532	2.478	6.615	7.177	16.898	8.747	6.429	11.943	11.033	5.219	13.315	2.421	15.64	8.7	10.337	2.501	9.433	3.526	12.858	5.918	9.834	11.837	5.5	9.908	10.484	5.576	1.91	2.697	13.412	9.706	5.069	17.77	6.876	4.744	6.002	12.608	10.381	8.641	GBA, srfJ	EC:3.2.1.45	glucosylceramidase		map00511, map00600, map01100, map04142
K01206	17.94	36.23	71.826	27.924	26.249	18.258	39.368	34.433	38.389	16.106	39.872	74.114	38.577	61.8	36.649	51.086	113.727	35.236	30.528	54.465	43.625	33.255	58.913	23.599	20.5	21.751	28.809	50.392	54.95	63.245	34.237	33.674	54.644	32.331	12.333	38.481	25.613	28.632	38.459	21.406	FUCA	EC:3.2.1.51	alpha-L-fucosidase		map00511
K01207	25.051	45.819	48.139	76.331	12.776	36.801	28.44	65.064	83.982	21.636	32.523	26.987	37.349	56.329	27.562	38.554	44.968	61.599	33.345	29.227	47.053	59.324	8.694	13.712	49.875	17.724	22.695	30.315	12.191	38.522	58.065	32.241	61.011	17.444	42.971	22.601	19.268	43.535	35.372	52.381	nagZ	EC:3.2.1.52	beta-N-acetylhexosaminidase	M00628	map00520, map00531, map01100, map01501
K01208	11.795	5.776	11.681	3.828	1.741	4.475	3.357	1.837	13.037	2.019	3.438	7.207	4.773	6.242	2.991	10.719	10.677	6.788	2.494	6.069	8.983	3.477	6.742	0.938	1.517	1.95	1.57	4.149	17.557	9.617	15.638	5.761	21.3	1.952	2.282	3.357	3.316	9.254	7.332	8	cd, ma, nplT	EC:3.2.1.54 3.2.1.133 3.2.1.135	cyclomaltodextrinase / maltogenic alpha-amylase / neopullulanase		map00500, map01100
K01209	0	0.282	0	1.817	0	0	0.683	0	0	0	0	1.296	0	0	0.191	0.131	0.88	0.036	0	0	0	0	0.473	0.138	0.919	0	0.523	0	0.7	0.1	0	0	0.932	0	0	0	0	0	0.075	0.587	abfA	EC:3.2.1.55	alpha-L-arabinofuranosidase		map00520
K01210	0	0	0	0	0	0	0	0	0	0	0	0	0	0	0	0	0	0	0	0	0	0	0.33	0	0	0	0	0	0	0.602	0	0	0.139	0	0	0.081	0	0	0	0	E3.2.1.58	EC:3.2.1.58	glucan 1,3-beta-glucosidase		map00500
K01212	0	0.07	0	0.291	0	0	0	0.125	0.108	0	0	0	0	0	0	0.038	0	0.224	0	0.14	0	0.878	0	0	0.047	0	0	0.086	0	0.087	0	0	0.117	0	0	0	0	0	0	0.036	sacC, levB	EC:3.2.1.65	levanase		map00500
K01214	5.849	1.524	0.725	1.871	8.236	13.614	4.652	7.026	0	1.106	13.681	2.051	4.366	3.242	1.982	0.486	0.728	10.925	2.022	14.59	9.005	5.214	0.074	2.558	1.54	7.363	9.21	14.131	0.313	1.023	2.361	3.602	2.984	5.406	1.809	7.86	1.869	1.684	2.61	0.31	ISA, treX	EC:3.2.1.68	isoamylase	M00565	map00500, map01100, map01110
K01215	18.072	18.03	21.305	20.974	5.066	5.741	15.168	17.496	21.806	1.5	8.464	14.464	5.788	68.047	4.815	12.537	51.048	13.635	10.665	15.454	22.684	17.454	17.125	2.008	24.979	0.581	0.442	12.162	35.92	34.867	26.378	18.905	79.209	0.639	4.356	5.273	1.589	4.471	20.454	32.048	dexB	EC:3.2.1.70	glucan 1,6-alpha-glucosidase
K01218	5.109	3.395	9.613	1.007	1.844	10.1	2.591	1.054	0.372	2.826	11.586	14.64	4.279	0.523	11.179	4.666	56.747	3.349	4.639	4.483	2.617	4.42	16.758	4.989	1.576	0.421	1.887	5.897	0.051	13.816	4.717	6.131	3.037	1.838	0.98	7.851	3.958	5.224	6.757	1.29	gmuG	EC:3.2.1.78	mannan endo-1,4-beta-mannosidase		map00051, map02024
K01220	12.671	23.125	50.716	14.173	3.452	2.007	13.753	15.039	14.415	3.92	15.594	18.007	5.583	54.678	7.078	20.148	36.151	20.101	6.822	21.68	17.653	14.86	18.339	1.89	22.941	4.137	3.839	7.785	29.833	33.065	20.572	16.185	82.782	3.22	5.347	4.964	5.379	8.335	20.759	39.979	E3.2.1.85, lacG	EC:3.2.1.85	6-phospho-beta-galactosidase		map00052, map01100
K01222	4.557	2.044	0.589	1.532	8.163	10.559	3.456	7.651	0	1.629	12.667	3.817	5.071	5.264	1.632	0.71	0.541	11.877	2.582	11.852	1.349	5.54	0	2.836	1.191	7.069	9.346	10.647	0.214	1.378	2.775	4.135	3.322	3.58	2.116	3.926	1.334	1.163	2.61	0.23	E3.2.1.86A, celF	EC:3.2.1.86	6-phospho-beta-glucosidase		map00010, map00500
K01223	50.627	61.981	126.142	45.975	29.621	18.461	28.602	34.699	64.081	26.63	47.881	36.352	24.024	78.811	15.415	68.195	74.666	44.662	21.939	47.774	35.497	21.112	64.998	14.98	15.846	10.436	15.128	27.845	87.307	66.873	59.373	28.277	111.571	9.379	14.321	31.533	24.071	34.6	39.597	46.725	E3.2.1.86B, bglA	EC:3.2.1.86	6-phospho-beta-glucosidase		map00010, map00500
K01224	0.151	2.856	6.445	0.136	0.646	0	0.775	0.344	0.379	0.743	1.834	9.918	2.068	0.37	5.774	2.179	32.366	0.223	1.253	2.762	1.235	1.778	10.945	2.182	0.572	0.064	0	1.352	1.018	5.654	1.673	2.165	1.396	0.36	0	4.204	1.165	2.234	2.254	0.379	E3.2.1.89	EC:3.2.1.89	arabinogalactan endo-1,4-beta-galactosidase
K01226	26.173	21.097	27.727	29.584	41.015	12.166	21.622	32.558	50.762	29.774	25.49	15.789	20.263	65.24	14.561	21.077	54.349	31.114	17.488	29.147	30.065	13.296	24.574	8.712	10.525	14.654	15.605	22.989	68.322	50.83	31.592	15.964	72.556	18.535	10.935	38.111	30.826	29.052	15.17	33.249	treC	EC:3.2.1.93	trehalose-6-phosphate hydrolase		map00500
K01227	0.152	0.142	0	1.435	0.066	0	0.099	0.481	1.93	0	0.044	0.274	1.116	0.206	0.84	0.123	0.086	0	0.04	0.122	0.197	0.355	1.632	0	0.058	0.248	0.107	0.193	1.366	0.087	10.667	0.639	0	0	0.048	0.093	0.737	1.872	1.179	2.241	E3.2.1.96	EC:3.2.1.96	mannosyl-glycoprotein endo-beta-N-acetylglucosaminidase		map00511
K01228	0	0	0	0	0	0	0	0	0	0	0	0	0	0	0	0	0	0	0	0	0	0	0	0	0	0	0	0	0	0.404	0	0	0.182	0	0	0	0	0	0	0	GCS1	EC:3.2.1.106	mannosyl-oligosaccharide glucosidase	M00073	map00510, map01100, map04141
K01230	0	0	0	0	0	0	0	0	0	0	0	0	0	0	0	0	0	0	0	0	0	0	0.048	0	0	0	0	0	0	0.08	0	0	0.071	0	0	0	0	0	0	0	MAN1	EC:3.2.1.113	mannosyl-oligosaccharide alpha-1,2-mannosidase	M00073, M00074	map00510, map00513, map01100, map04141
K01232	6.115	6.738	24.603	0.891	2.819	2.422	2.314	0.388	1.643	1.966	10.975	2.934	0.581	0.966	1.499	12.429	4.595	5.506	2.618	6.087	3.507	1.035	8.827	1.669	1.12	1.079	1.452	1.091	2.836	3.952	1.492	1.843	7.225	0.828	0.626	2.596	2.043	0.933	2.007	5.164	glvA	EC:3.2.1.122	maltose-6'-phosphate glucosidase		map00500
K01234	3.668	0	0	0.162	0.526	1.679	0	0.971	0	0	0.682	0	0.518	0	0	0	0	0	0	1.361	0	0	0	0	0	0.706	0.925	5.815	0	0	0	0	2.547	0	1.479	0.586	0	0	0	0
K01236	7.694	1.521	0.963	1.522	8.401	13.53	3.967	8.246	0	1.571	13.984	3.514	4.466	6.884	2.174	0.785	0.295	13.88	3.277	13.421	7.11	6.429	0.154	3.895	2.413	7.253	8.661	13.654	0.5	1.587	2.968	4.254	3.398	5.205	2.12	5.544	2.408	0.907	2.616	0.573	treZ, glgZ	EC:3.2.1.141	maltooligosyltrehalose trehalohydrolase	M00565	map00500, map01100, map01110
K01238	0	0	0	0	0	0	0	0	0	0	0	0	0	0	0	0	0	0	0	0	0	0	0.454	0	0	0	0	0	0	0.334	0	0	0.303	0	0	0	0	0	0	0	SUN	EC:3.2.1.-	SUN family beta-glucosidase
K01239	61.469	48.238	13.808	67.051	5.541	71.115	8.381	14.676	1.497	1.541	14.298	35.414	0.329	0.559	38.219	40.164	4.949	35.739	12.26	1.768	0.336	77.42	4.775	19.753	53.926	28.296	2.866	6.389	2.203	7.475	14.424	24.042	28.402	0.489	58.256	25.503	18.647	27.831	16.704	15.231	iunH	EC:3.2.2.1	purine nucleosidase		map00230, map00760, map01100
K01241	0	0	0	0	0	0	0	0	0	0	0	0	0	0	0	0	0	0	0	0	0	0	0	0.142	0	0	0	0	0	0	0	0	0.098	0	0	0	0	0	0	0	amn	EC:3.2.2.4	AMP nucleosidase		map00230
K01243	65.968	62.608	56.581	88.846	37.932	53.03	45.87	65.059	87.556	41.808	39.738	42.228	61.299	48.222	61.786	50.55	95.147	40.384	40.188	41.426	48.68	53.764	49.479	42.668	40.279	46.747	32.671	40.229	64.9	61.024	76.004	42.062	82.218	51.979	57.998	45.432	44.918	78.851	45.755	53.369	mtnN, mtn, pfs	EC:3.2.2.9	adenosylhomocysteine nucleosidase	M00034, M00609	map00270, map01100, map01230
K01246	47.121	47.309	49.437	116.251	38.394	44.54	40.624	97.46	79.188	42.855	50.593	39.735	48.668	42.782	42.187	36.899	48.866	50.994	32.142	35.19	39.693	61.263	17.479	21.837	57.241	31.773	28.801	46.366	42.319	49.688	83.749	35.679	73.909	26.95	52.09	36.503	24.501	70.941	37.166	52.671	tag	EC:3.2.2.20	DNA-3-methyladenine glycosylase I		map03410
K01247	0	0	5.227	0	0	0	0.787	0	0.204	0	1.516	1.966	0.692	0.135	0.661	0	2.473	0	0.254	0	1.467	0	3.644	0.608	0.133	0	0	0.487	0.095	1.352	0.123	0	0	0.164	0	0.296	0	0	0.347	0	alkA	EC:3.2.2.21	DNA-3-methyladenine glycosylase II		map03410
K01250	0	0	0	0	0	0	0.886	0	0	0	0	0	0.954	0	0	0	0	0	0	0	0	0	0	0.079	0.094	0	0	0	0	0	0	0	0	0	0	0	0	0	0	0	rihA	EC:3.2.-.-	pyrimidine-specific ribonucleoside hydrolase
K01251	13.686	26.542	40.346	5.431	107.181	39.646	68.079	41.565	49.46	106.512	83.225	44.956	43.772	11.673	41.319	23.576	45.754	30.258	114.026	67.18	80.475	36.324	78.471	110.421	27.517	52.579	77.054	65.219	135.144	22.805	59.06	81.7	13.662	71.195	38.358	78.723	81.861	48.188	79.995	41.5	E3.3.1.1, ahcY	EC:3.3.1.1	adenosylhomocysteinase	M00035	map00270, map01100
K01252	0.323	0.683	0.234	2.925	16.783	0.675	6.093	8.017	22.095	18.864	0	3.702	7.231	13.236	0.944	0.644	23.195	4.928	1.666	7.918	15.85	1.87	4.035	3.229	4.041	0.71	1.261	3.083	39.217	21.722	16.28	4.152	1.537	0.722	0.111	14.349	3.774	9.688	3.931	17.413	entB, dhbB, vibB, mxcF	EC:3.3.2.1 6.3.2.14	bifunctional isochorismate lyase / aryl carrier protein		map01053, map01110, map01130
K01254	0	0	0	0	0	0	0	0	0	0	0	0	0	0	0	0	0	0	0	0	0	0	0.095	0	0	0	0	0	0	0.04	0	0	0.071	0	0	0	0	0	0	0	LTA4H	EC:3.3.2.6	leukotriene-A4 hydrolase		map00590, map01100
K01255	40.974	33.683	20.825	84.686	52.411	44.345	42.676	75.441	56.722	40.436	47.139	21.129	45.467	37.829	26.884	21.623	34.32	35.951	26.239	31.221	33.683	40.117	13.875	24.755	32.213	30.022	30.274	47.885	35.092	30.874	60.732	31.736	26.793	34.009	46.157	46.888	29.764	50.676	19.053	47.453	CARP, pepA	EC:3.4.11.1	leucyl aminopeptidase		map00480, map01100
K01256	23.17	18.208	6.856	63.112	23.866	33.638	23.425	45.116	50.098	25.265	20.165	14.233	24.806	20.789	21.882	10.964	31.508	22.94	10.042	29.128	25.879	31.678	6.518	10.646	23.149	13.614	15.415	22.92	32.298	30.656	44.778	21.161	12.685	18.059	28.84	22.59	11.765	38.68	10.933	36.391	pepN	EC:3.4.11.2	aminopeptidase N		map00480, map01100
K01258	70.468	65.784	78.3	95.003	40.874	59.801	102.967	85.329	78.727	41.443	57.903	63.263	82.672	91.551	84.319	80.334	98.541	42.383	44.676	39.16	61.582	66.904	59.361	45.049	70.151	57.822	55.987	48.63	42.122	75.778	88.675	60.265	119.704	74.983	69.632	42.244	38.384	87.621	61.431	89.438	pepT	EC:3.4.11.4	tripeptide aminopeptidase
K01259	8.171	7.825	4.171	0.483	0.655	0.816	0.847	0.406	0.348	0.685	3.503	1.583	0.91	0.435	0.476	2.991	2.085	0.945	0.921	2.077	0.068	0.134	1.882	0.16	0.983	0.148	0.388	0.798	0.215	2.509	1.183	0.402	1.809	0.207	0.737	0.704	0.464	0.94	0	3.295	pip	EC:3.4.11.5	proline iminopeptidase		map00330
K01261	10.609	11.674	24.388	6.696	3.406	5.594	3.214	3.079	26.986	2.937	10.873	6.377	5.526	10.255	6.54	13.981	4.965	11.161	3.552	12.978	4.788	5.233	4.584	1.805	3.363	4.39	7.438	5.658	9.813	11.804	7.918	7.049	30.418	2.758	5.002	6.67	9.153	11.775	7.797	12.161	pepA	EC:3.4.11.7	glutamyl aminopeptidase
K01262	171.82	150.077	130.817	209.253	125.622	180.011	120.193	185.636	116.869	91.075	117.659	117.487	156.34	116	147.519	169.014	148.376	128.053	97.798	98.845	92.836	176.636	94.27	96.606	116.73	111.881	142.237	158.078	86.776	108.752	151.565	104.57	160.588	117.505	175.395	133.014	86.496	179.711	99.309	111.419	pepP	EC:3.4.11.9	Xaa-Pro aminopeptidase
K01265	229.515	214.429	205.053	213.888	179.449	208.799	168.315	210.606	145.939	114.536	160.685	133.448	180.097	129.862	179.45	218.728	192.366	177.408	142.692	154.27	152.071	208.883	120.441	170.697	149.853	164.53	183.949	163.657	111.701	134.008	175.336	136.462	185.22	173.446	195.329	141.037	117.023	178.75	121.872	145.981	map	EC:3.4.11.18	methionyl aminopeptidase
K01266	0	0	0	0.295	0	0	0	0	0	0	0	0	0	0	0	0	0	0	0	0	0	0	0	0	0	0	0	0	0	0	0	0	0	0	0	0	0	0	0	0	dmpA, dap	EC:3.4.11.19	D-aminopeptidase
K01267	27.375	39.298	79.217	20.747	55.674	24.956	41.706	66.011	97.198	49.57	42.664	37.597	21.093	111.655	25.641	56.171	66.918	64.961	36.76	83.373	61.456	36.221	26.272	16.756	47.128	21.595	36.462	35.072	81.861	147.873	64.225	35.431	57.252	14.281	23.884	46.71	60.154	30.308	37.688	100.074	DNPEP	EC:3.4.11.21	aspartyl aminopeptidase
K01268	0	0	0	0	0	0	0	0	0	0	0	0	0	0	0	0	0	0	0	0	0	0	0.349	0	0	0	0	0	0	0.097	0	0	0	0	0	0	0	0	0	0	LAP4	EC:3.4.11.22	aminopeptidase I
K01269	8.058	5.855	1.344	0.221	2.261	1.043	2.174	0.222	0.187	1.288	1.238	0.523	1.304	0.075	0.873	4.574	0.149	1.346	1.415	1.884	0.935	0	0.276	0.562	0.741	0.769	0.996	0.153	0	0.152	0.136	0.594	1.101	0.091	1.101	0.982	1.091	0.774	0.058	0	E3.4.11.-	EC:3.4.11.-	aminopeptidase
K01270	43.555	69.087	109.309	92.095	31.071	70.616	64.675	68.81	89.939	31.657	47.198	61.429	80.183	62.36	69.661	95.293	96.609	54.86	50.111	36.191	63.014	74.482	50.982	37.247	60.401	42.039	40.527	34.074	19.643	50.966	80.247	48.472	62.039	45.433	103.502	43.583	36.033	64.214	49.741	58.972	pepD	EC:3.4.13.-	dipeptidase D		map00480, map01100
K01271	22.705	21.867	27.385	23.054	5.157	7.833	8.366	18.371	10.238	3.055	8.363	9.493	5.978	23.207	6.912	18.21	30.143	14.494	10.804	23.46	11.083	11.191	21.634	3.133	6.284	2.68	3.597	12.078	23.846	16.478	17.604	10.839	50.72	4.643	7.888	6.453	4.269	11.248	10.694	6.876	pepQ	EC:3.4.13.9	Xaa-Pro dipeptidase
K01273	6.413	5.014	17.116	0.545	1.672	2.867	4.228	0.421	2.451	1.242	5.143	3.429	0.806	0.986	0.543	6.293	5.873	3.627	1.433	4.574	3.53	4.156	5.038	1.154	0.265	0.646	1.379	1.465	1.69	2.914	1.314	3.47	6.929	0.485	0.974	1.842	0.989	2.043	0.761	1.49	DPEP	EC:3.4.13.19	membrane dipeptidase
K01274	22.602	22.254	18.432	26.423	5.024	11.388	12.627	17.741	23.479	3.32	12.92	12.29	6.035	31.903	6.784	18.629	29.575	20.792	9.845	21.052	11.422	12.818	21.853	2.939	6.583	4.808	4.575	14.425	29.561	17.164	25.076	11.027	57.626	5.083	6.237	9.684	8.932	17.621	15.102	14.186	E3.4.13.-	EC:3.4.13.-	D-alanyl-D-alanine dipeptidase
K01277	2.047	4.48	2.124	0.325	24.31	2.765	6.536	0.632	2.354	16.506	1.409	1.823	7.4	0.962	1.79	3.502	1.57	0.978	3.696	1.724	2.762	0.031	5.179	10.837	2.363	13.161	10.4	0	0.582	0.581	2.079	3.897	0.357	4.327	1.267	5.46	1.534	2.289	0.435	1.107	DPP3	EC:3.4.14.4	dipeptidyl-peptidase III
K01278	6.179	5.195	4.707	4.243	4.037	7.463	17.9	7.767	5.61	13.648	7.132	6.696	14.605	3.057	19.089	6.973	7.807	2.17	11.211	4.543	13.112	5.211	10.741	15.357	7.061	12.087	13.692	5.98	2.336	1.579	4.661	9.491	4.038	10.085	3.222	5.764	9.659	12.418	8.045	7.305	DPP4, CD26	EC:3.4.14.5	dipeptidyl-peptidase 4		map04974
K01281	0.958	2.85	2.379	2.159	0.866	0.872	1.129	2.47	16.47	1.202	1.975	1.709	0.993	3.69	1.985	3.629	2.389	2.839	0.975	2.166	1.744	2.663	2.374	0.321	1.013	0.886	1.356	2.463	7.279	8.085	1.018	1.676	8.573	0.74	0.106	0.894	5.481	5.828	4.739	6.631	pepX	EC:3.4.14.11	X-Pro dipeptidyl-peptidase
K01284	19.032	13.237	13.168	7.058	20.366	32.646	51.248	19.917	9.743	12.917	31.132	25.727	38.59	6.041	51.616	20.174	35.49	11.996	18.547	11.18	18.745	14.167	19.552	25.85	13.809	41.783	32.841	24.746	0.814	9.293	27.124	20.87	14.449	49.287	29.525	17.988	23.182	43.972	19.358	11.392	dcp	EC:3.4.15.5	peptidyl-dipeptidase Dcp
K01286	9.196	9.25	18.793	7.283	1.741	4.382	2.024	2.766	18.797	1.863	5.757	4.689	3.235	7.362	3.359	11.818	4.134	9.466	2.075	7.638	3.691	4.693	2.222	0.836	2.122	2.367	3.811	4.078	7.521	8.82	4.962	4.534	24.276	1.663	3.415	5.42	5.378	10.347	4.469	7.018	E3.4.16.4	EC:3.4.16.4	D-alanyl-D-alanine carboxypeptidase
K01288	0	0	0	0	0	0	0	0	0	0	0	0	0	0	0	0	0	0	0	0	0	0	0.208	0	0	0	0	0	0	0.244	0	0	0.093	0	0	0	0	0	0	0	KEX1	EC:3.4.16.6	carboxypeptidase D
K01293	0	0	0	0	0	0	0	0	0	0	0	0	0	0	0	0	0	0	0	0	0	0	0.154	0	0	0	0	0	0	0.043	0	0	0.039	0	0	0	0	0	0	0	E3.4.17.4	EC:3.4.17.4	Gly-Xaa carboxypeptidase
K01295	0.122	0.17	1.164	0	0.109	0	1.596	1.548	0.879	1.129	2.555	0.818	2.671	1.926	1.004	0.977	0.552	0.104	0.582	0.076	2.466	0.114	2.101	1.16	0.836	0.831	1.438	1.186	0.382	0.352	0.68	0.762	0.19	0.418	0.377	0.599	0.155	0.535	1.587	2.698	cpg	EC:3.4.17.11	glutamate carboxypeptidase
K01297	95.635	67.433	25.75	82.554	35.28	79.431	12.421	54.282	7.494	8.259	26.179	38.448	35.062	0.926	53.316	71.19	4.316	54.295	29.14	28.406	2.513	99.477	9.286	37.031	45.568	48.442	56.196	66.142	1.962	12.897	22.997	27.661	40.225	35.032	74.296	34.435	39.853	51.7	23.066	20.006	ldcA	EC:3.4.17.13	muramoyltetrapeptide carboxypeptidase
K01299	0	0.664	0.66	0	0	0	0.33	0.186	1.09	0.086	0.147	0.189	0	0.19	0.046	0.548	0.523	0.214	0.713	0.261	0.04	0.118	0	0	0.209	0	0	0.096	0.788	2.902	0	0.3	0.087	0	0	0.255	0.266	0	0.364	0.808	E3.4.17.19	EC:3.4.17.19	carboxypeptidase Taq
K01301	0	0	0	0	0	0	0	0	0	0	0	0	0	0	0	0	0	0	0	0	0	0	0.038	0	0	0	0	0	0	0.222	0	0	0.057	0	0	0	0	0	0	0	NAALAD	EC:3.4.17.21	N-acetylated-alpha-linked acidic dipeptidase
K01304	23.243	15.554	25.085	20.398	39.884	16.51	18.187	27.645	26.48	23.504	23.75	16.519	24.474	27.965	12.657	17.099	40.922	51.485	29.777	33.547	42.215	16.088	10.901	8.587	15.234	11.676	12.536	19.525	32.669	25.647	30.962	16.733	53.098	13.425	12.444	30.21	33.359	20.126	16.887	27.948	pcp	EC:3.4.19.3	pyroglutamyl-peptidase
K01305	0.36	1.169	0.943	0.396	1.286	0	10.656	12.814	3.5	1.972	10.223	2.887	6.831	3.369	3.882	1.975	5.416	1.017	1.015	0.517	6.132	1.399	4.623	3.849	5.659	1.399	4.169	2.87	1.285	0.893	2.187	3.676	1.678	2.867	1.801	1.622	1.67	0.526	7.311	5.75	iadA	EC:3.4.19.-	beta-aspartyl-dipeptidase (metallo-type)
K01308	0	0	0	0.701	0	0	0	0	0	0	0	0	0	0	0	0	0	0	0	0	0	0	0	0	0	0	0.255	0	0	0	0	0	0	0	0	0	0	0	0	0	yqgT	EC:3.4.19.11	g-D-glutamyl-meso-diaminopimelate peptidase
K01322	122.172	85.569	24.025	106.95	44.446	104.321	27.755	73.397	8.569	9.355	46.542	45.86	41.915	12.019	87.213	95.097	5.198	67.577	35.924	45.859	24.086	122.957	14.639	55.924	51.304	69.021	85.956	84.952	1.778	14.252	25.643	42.79	47.546	53.044	95.349	42.046	40.596	65.612	25.579	28.206	PREP	EC:3.4.21.26	prolyl oligopeptidase		map04614
K01336	0	0	0	0	0	0	0	0	0	0	0	0	0	0	0	0	0	0	0	0	0	0	0	0	0	0	0	0	0	0.109	0	0	0.049	0	0	0	0	0	0	0	E3.4.21.48	EC:3.4.21.48	cerevisin		map04138
K01337	0	0	0	0	0	0	0.037	0	0	0	0	0	0.032	0	0	0	0	0	0	0	0	0	0	0	0.419	0	0	0	0	0	0	0	0.087	0	0	0	0	0	0	0	E3.4.21.50	EC:3.4.21.50	lysyl endopeptidase
K01338	23.604	13.485	15.622	4.608	8.593	9.424	38.464	8.895	3.541	13.164	16.601	7.692	11.951	3.384	15.484	19.145	9.47	5.004	8.192	5.658	9.193	5.302	8.449	6.422	5.444	11.812	13.703	4.629	1.678	4.123	6.587	6.017	6.593	24.655	8.745	5.984	5.68	10.38	6.823	3.891	lon	EC:3.4.21.53	ATP-dependent Lon protease		map04112
K01341	0	0	0	0	0	0	0	0	0	0	0	0	0	0	0	0	0	0	0	0	0	0	0.031	0	0	0	0	0	0	0.077	0	0	0.253	0	0	0	0	0	0	0	KEX2	EC:3.4.21.61	kexin
K01342	0	0	0	0.479	0	1.49	0	0	0	0	0	0	0	0	0	0	0	0	0	0	0	0	0	0.083	0	0	0	0	0	0	0	0	0	0	0	0	0	0	0	0	aprE	EC:3.4.21.62	subtilisin
K01347	0	0	0	0.047	0	0	0	0	0	0	0	0	0	0	0	0.043	0	0	0	0	0	0	0.02	0.013	0	0	0	0	0	0	0	0	0	0	0.03	0	0	0	0	0	iga	EC:3.4.21.72	IgA-specific serine endopeptidase
K01354	3.468	2.983	8.356	20.406	29.849	10.343	11.769	18.108	16.02	19.427	9.689	5.785	14.155	16.599	7.325	1.857	15.877	14.191	7.968	13.43	15.203	4.759	7.62	6.787	6.866	9.534	8.57	10.314	24.417	15.982	17.73	5.112	11.475	12.269	7.221	17.698	24.638	11.531	5.331	17.751	ptrB	EC:3.4.21.83	oligopeptidase B		map05142, map05143
K01355	0	0	0	0	0	0	0	0	0	0	0	0	0	0	0	0	0	0	0	0	0	0	0	0.078	0	0	0	0	0	0	0	0	0	0	0	0	0	0	0	0	ompT	EC:3.4.23.49	omptin
K01356	41.587	58.313	48.036	83.359	42.838	60.264	46.604	70.438	91.555	35.7	36.712	41.654	55.177	49.263	26.639	42.921	58.862	53.507	45.97	40.231	40.514	63.496	19.381	29.098	46.215	37.541	24.423	38.849	37.153	53.928	74.923	41.903	48.963	27.818	78.456	34.767	19.937	52.379	34.167	66.784	lexA	EC:3.4.21.88	repressor LexA	M00729
K01358	212.749	216.443	229.596	220.824	294.981	225.7	303.281	260.605	223.714	249.432	266.228	190.657	208.236	202.322	211.824	201.416	243.202	177.11	253.012	257.846	201.431	219.789	225.494	255.654	194.592	195.084	240.234	242.208	333.052	251.623	240.238	212.685	187.339	263.464	253.476	267.844	237.717	227.186	231.658	242.513	clpP, CLPP	EC:3.4.21.92	ATP-dependent Clp protease, protease subunit		map04112, map04212
K01361	3.408	2.718	2.98	2.634	0.469	2.429	0.918	1.632	6.533	0.138	2.505	2.044	0.498	2.868	2.727	2.271	0.152	3.994	0.286	2.988	0.583	1.434	0.111	0.356	0.612	1.403	0.952	1.313	0.434	2.025	7.518	1.711	8.76	1.144	1.635	2.447	1.833	5.678	0.363	3.952	E3.4.21.96	EC:3.4.21.96	lactocepin
K01372	42.386	45.992	61.377	41.094	22.731	35.315	45.677	44.561	37.772	22.498	41.786	44.205	43.81	59.7	54.739	61.209	123.111	31.629	35.858	34.968	41.316	35.902	58.022	34.906	41.551	31.693	27.628	36.523	46.992	51.836	58.165	34.828	89.714	40.523	30.439	36.997	27.394	61.044	44.065	37.616	BLMH, pepC	EC:3.4.22.40	bleomycin hydrolase
K01381	0	0	0	0	0	0	0	0	0	0	0	0	0	0	0	0	0	0	0	0	0	0	0	0	0	0	0	0	0	0.123	0	0	0.111	0	0	0	0	0	0	0	PEP4	EC:3.4.23.25	saccharopepsin		map04138
K01390	0.75	0.265	0.451	0.797	0.097	0.493	0.155	0.501	1.415	0	0.483	1.608	0.68	1.143	0.948	0.503	0.173	1.089	0.157	0.495	0.516	0.38	0.313	0.271	0.246	0.422	0.316	0.555	1.025	0.659	0.312	1.252	2.545	0.03	0.4	0.174	0.842	2.358	1.498	1.604	iga	EC:3.4.24.13	IgA-specific metalloendopeptidase
K01400	0	0	0	0	0	0	0.033	0	0	0	0	0	0.067	0	0	0	0	0	0	0	0	0	0	0	0.884	0	0	0	0	0	0	0	0.12	0	0	0	0	0	0	0	nprE	EC:3.4.24.28	bacillolysin
K01405	0	0	0	0	0	0	0	0	0	0	0	0	0	0	0	0	0	0	0	0	0	0	0.167	0	0	0	0	0	0	0.209	0	0	0.125	0	0	0	0	0	0	0	PRD1	EC:3.4.24.37	saccharolysin
K01409	97.085	110.481	193.637	135.355	78.133	80.124	121.272	144.444	206.912	72.758	92.084	126.849	116.446	200.766	127.418	143.409	205.131	135.654	81.705	105.897	153.286	124.945	104.49	56.741	131.916	73.387	80.966	79.551	126.907	167.482	160.757	95.606	252.237	81.086	85.057	73.4	60.82	132.584	115.859	181.156	KAE1, tsaD, QRI7	EC:2.3.1.234	N6-L-threonylcarbamoyladenine synthase
K01410	0	0	0	0	0	0	0	0	0	0	0	0	0	0	0	0	0	0	0	0	0	0	0.037	0	0	0	0	0	0	0.217	0	0	0.167	0	0	0	0	0	0	0	MIPEP	EC:3.4.24.59	mitochondrial intermediate peptidase
K01414	6.246	15.19	6.75	3.145	17.097	19.556	13.366	7.994	0.839	8.686	9.678	9.371	12.154	0.826	9.433	12.984	0	0.549	7.458	3.443	0.801	3.209	2.288	10.975	6.586	9.817	10.823	7.329	0	1.563	4.72	3.643	2.046	6.005	35.371	11.625	3.011	4.355	19.41	6.041	prlC	EC:3.4.24.70	oligopeptidase A
K01419	24.938	42.12	25.942	94.59	29.687	50.429	65.944	63.226	41.81	26.493	25.812	24.309	54.364	11.346	36.911	21.828	14.74	14.911	35.784	8.512	12.566	38.67	12.273	35.918	43.91	36.367	30.071	27.639	2.207	14.442	57.346	34.229	14.879	39.165	82.493	24.241	9.971	52.496	34.173	35.326	hslV, clpQ	EC:3.4.25.2	ATP-dependent HslUV protease, peptidase subunit HslV
K01420	86.851	92.261	48.066	32.219	23.561	31.417	59.126	34.067	50.235	26.964	33.418	28.41	37.021	41.889	66.185	66.398	35.221	45.903	61.274	39.743	48.431	50.097	14.834	54.911	42.726	43.364	38.897	33.14	14.39	24.82	28.251	30.063	52.252	52.046	62.987	17.944	21.735	40.118	44.537	34.683	fnr		CRP/FNR family transcriptional regulator, anaerobic regulatory protein
K01421	19.095	15.247	20.636	9.268	23.926	12.298	8.115	18.056	32.67	26.447	15.182	12.688	13.416	21.643	5.978	11.156	37.894	17.244	6.193	23.206	24.043	11.234	14.091	9.584	17.377	5.962	9.774	19.069	52.515	37.594	26.69	13.502	26.051	3.847	4.143	20.384	9.503	16.151	12.267	27.47	yhgE		putative membrane protein
K01423	0	0	0	0	0	0	0	0	0	0	0	0	0	0	0	0	0	0	0	0	0	0	0	0.238	0	0	0	0	0	0	0	0	0	0	0	0	0	0	0	0	bepA	EC:3.4.-.-	beta-barrel assembly-enhancing protease
K01424	68.082	69.69	112.638	116.807	87.345	101.951	106.784	127.173	139.183	74.484	91.82	77.555	108.614	98.252	112.229	96.234	124.591	83.366	77.389	68.957	110.864	90.05	66.214	70.744	88.737	78.981	81.095	69.968	67.527	87.806	118.983	76.875	103.662	103.305	95.867	88.282	72.294	114.087	76.6	105.162	E3.5.1.1, ansA, ansB	EC:3.5.1.1	L-asparaginase		map00250, map00460, map01100, map01110
K01425	47.044	21.345	16.568	8.148	46.499	27	45.403	19.423	35.274	79.747	23.24	23.317	47.536	13.462	61.002	27.696	32.628	11.459	36.383	20.858	39.596	17.617	45.899	40.731	20.394	63.206	31.945	15.138	34.247	23.405	46.999	33.703	12.125	63.125	27.009	22.71	35.709	42.249	36.829	31.305	glsA, GLS	EC:3.5.1.2	glutaminase		map00220, map00250, map00471, map01100, map04724, map04727, map04964, map05206, map05230
K01426	6.972	1.366	1.028	1.459	8.081	11.056	2.796	6.302	0	1.201	11.278	2.164	3.046	4.467	1.51	0.485	0.689	11.027	1.559	6.855	0.525	4.97	1.088	2.412	1.447	6.519	8.853	10.498	0.227	2.666	2.278	1.993	2.44	2.85	1.683	5.248	2.245	1.336	2.774	0.588	E3.5.1.4, amiE	EC:3.5.1.4	amidase		map00330, map00360, map00380, map00627, map00643, map01120
K01428	0.792	0.525	0.967	2.123	0.472	0.119	2.462	0.582	0.145	0.853	0.482	0.127	0.198	0.892	0.457	0.643	1.236	0.511	0.36	0.187	2.587	2.039	0.728	0.872	4.832	0.674	0.689	0.559	1.148	0.695	0.462	0.403	0.548	0.707	2.533	3.152	0.239	0.036	0.098	0.181	ureC	EC:3.5.1.5	urease subunit alpha		map00220, map00230, map00791, map01100, map01120, map05120
K01429	0.376	2.399	2.542	3.509	0	0	2.472	0.834	0	1.492	0.439	0	0.978	0	1.245	0	1.705	0.308	1.199	1.403	3.623	2.437	0.501	0	5.632	1.448	0	1.293	0	0.837	0	0	0.391	0	4.613	4.923	0	0	0	0	ureB	EC:3.5.1.5	urease subunit beta		map00220, map00230, map00791, map01100, map01120
K01430	5.003	22.407	45.266	25.362	33.926	15.126	26.954	45.671	17.16	17.504	35.871	25.933	6.71	80.455	8.244	23.814	22.033	21.179	30.437	36.246	31.733	24.919	16.837	16.178	38.772	17.98	32.854	24.835	43.053	154.028	38.155	28.515	30.916	20.491	15.178	34.512	49.688	15.876	23.269	84.123	ureA	EC:3.5.1.5	urease subunit gamma		map00220, map00230, map00791, map01100, map01120
K01433	27.2	36.22	11.637	68.745	25.338	56.269	49.991	41.678	34.3	13.923	38.335	17.829	28.417	12.254	23.817	17.947	9.717	18.844	14.021	29.79	12.027	32.591	12.71	14.187	26.768	18.514	21.851	26.077	1.132	11.116	40.779	20.755	15.27	27.372	59.907	32.233	9.79	29.38	23.054	23.169	purU	EC:3.5.1.10	formyltetrahydrofolate deformylase		map00630, map00670
K01436	19.485	17.717	17.958	24.381	45.1	11.37	13.496	26.664	28.705	30.377	20.139	12.393	18.449	29.066	10.822	12.98	26.059	21.577	12.989	23.158	25.673	8.217	10.596	9.968	8.958	13.286	16.329	16.529	40.128	28.079	28.937	9.636	21.068	15.713	11.914	33.96	23.589	25.141	8.384	28.295	K01436	EC:3.5.1.-	amidohydrolase
K01438	5.051	5.614	12.364	28.795	41.838	7.659	16.055	28.098	28.595	30.672	15.491	8.626	18.91	35.837	11.357	2.025	34.818	19.523	11.655	19.441	24.258	6.95	11.078	8.437	8.025	14.098	11.108	16.754	40.803	30.866	26.783	8.895	14.946	20.005	6.261	29.481	26.285	17.752	9.339	30.05	argE	EC:3.5.1.16	acetylornithine deacetylase	M00028, M00845	map00220, map01100, map01110, map01130, map01210, map01230
K01439	162.492	153.792	69.666	170.289	85.591	95.458	74.734	122.646	95.647	58.151	79.062	72.795	97.607	85.323	90.671	103.14	79.267	77.794	72.75	79.612	48.468	96.186	50.762	79.356	64.345	77.597	77.707	78.17	78.996	65.602	104.405	66.194	117.31	72.657	118.038	75.993	64.205	92.123	67.088	82.698	dapE	EC:3.5.1.18	succinyl-diaminopimelate desuccinylase	M00016	map00300, map01100, map01120, map01230
K01442	0	0	0	1.099	0	0	0.843	0.395	0	0	0	0.401	0	0.247	0.079	0.371	0.96	0	0	0	0	0	1.576	0.172	1.318	0	0.077	1.161	0.447	2.406	0	0	0	0	0	0	0.181	0	0	3.291	E3.5.1.24	EC:3.5.1.24	choloylglycine hydrolase		map00120, map00121, map01100
K01443	69.996	71.253	57.147	102.73	42.08	67.408	60.025	71.435	67.258	22.444	48.315	46.915	49.769	87.404	31.915	48.643	72.394	47.486	41.704	50.089	43.303	58.774	35.433	33.266	58.274	39.453	29.262	53.345	58.787	65.282	81.966	57.598	119.176	28.452	76.435	40.295	17.078	57.115	62.853	77.912	nagA, AMDHD2	EC:3.5.1.25	N-acetylglucosamine-6-phosphate deacetylase		map00520, map01130
K01447	1.78	1.629	0	0.345	0.715	0.391	0.103	0.086	0.3	1.231	0.283	0.273	0.27	0	0	1.293	0	0.199	0.083	0.387	0.302	0	0.247	0.174	0.492	0.076	0.088	0	0	0.464	0	0	0.248	0	0.247	0.192	0.098	0	0.064	0	xlyAB	EC:3.5.1.28	N-acetylmuramoyl-L-alanine amidase
K01448	30.591	42.772	60.863	66.231	26.545	28.504	45.941	52.034	42.101	26.564	34.019	38.276	54.458	18.713	49.923	46.025	52.139	15.646	22.885	11.139	35.957	37.143	43.554	32.805	32.271	36.961	25.933	17.595	6.331	19.612	35.031	29.775	23.327	39.662	45.144	27.312	17.973	53.611	25.722	28.543	amiABC	EC:3.5.1.28	N-acetylmuramoyl-L-alanine amidase	M00727	map01503
K01451	6.425	1.656	1.13	1.353	9.131	11.691	2.63	9.03	0	1.49	11.001	2.256	3.861	6.982	1.522	0.112	0.631	12.164	3.312	11.454	5.382	5.769	0.385	4.001	1.529	7.542	8.666	13.191	0.4	2.302	3.176	4.378	3.761	4.351	2.476	4.683	2.193	1.084	2.893	0.425	hipO	EC:3.5.1.32	hippurate hydrolase		map00360
K01452	0	0	0	0	0	0	0	0	0	0	0	0	0	0	0	0	0	0	0	0	0	0	0.171	0	0	0	0	0	0	0	0	0	0.129	0	0	0	0	0	0	0	E3.5.1.41	EC:3.5.1.41	chitin deacetylase		map00520, map01100
K01455	0	0	0	0	0	0	0	0	0	0	0	0	0	0	0	0	0	0	0	0	0	0	0.073	0	0	0	0	0	0	0.179	0	0	0.219	0	0	0	0	0	0	0	E3.5.1.49	EC:3.5.1.49	formamidase		map00460, map00630, map00910, map01200
K01456	0	0	0	0	0	0	0	0	0	0	0	0	0	0	0	0	0	0	0	0	0	0	0	0	0	0	0	0	0	0.131	0	0	0.059	0	0	0	0	0	0	0	E3.5.1.52, NGLY1, PNG1	EC:3.5.1.52	peptide-N4-(N-acetyl-beta-glucosaminyl)asparagine amidase		map04141
K01460	9.058	15.937	5.751	2.467	14.409	19.096	23.779	7.585	1.699	12.855	12.125	10.054	26.109	0.665	7.956	11.891	1.03	0.808	18.407	2.687	1.184	4.586	2.31	21.553	5.22	25.919	10.752	17.202	0	2.959	13.692	12.587	4.808	12.891	42.704	10.832	2.83	15.794	16.619	7.344	gsp	EC:3.5.1.78 6.3.1.8	glutathionylspermidine amidase/synthetase		map00480, map01100
K01462	209.085	209.241	167.576	271.396	150.205	157.104	135.371	204.253	198.724	113.911	142.503	131.363	152.167	229.353	161.008	187.984	201.821	162.775	130.121	167.081	138.387	177.989	124.408	123.571	150.663	123.896	134.138	126.319	174.6	267.572	183.13	116.831	258.427	118.885	173.837	141.654	116.892	159.335	118.403	217.054	PDF, def	EC:3.5.1.88	peptide deformylase
K01463	14.011	8.962	5.352	7.138	14.905	18.304	22.029	14.682	6.495	13.822	18.694	12.337	25.016	3.799	29.628	14.736	11.533	2.759	17.658	5.007	14.215	8.774	11.705	21.983	10.508	26.138	20.626	14.041	1.672	2.806	23.049	14.413	7.981	38.25	21.866	7.539	15.848	28.858	17.068	10.084	bshB1	EC:3.5.1.-	N-acetylglucosamine malate deacetylase 1
K01464	4.237	9.279	23.351	0.812	1.489	1.361	2.618	2.398	2.783	2.075	2.054	4.807	3.518	1.444	1.519	9.908	14.532	3.272	11.058	13.977	6.717	16.691	0.815	1.696	8.767	0.865	0.367	1.071	4.58	6.394	8.19	6.278	16.89	0.067	3.871	2.172	2.494	1.438	2.516	1.318	DPYS, dht, hydA	EC:3.5.2.2	dihydropyrimidinase	M00046	map00240, map00410, map00770, map00983, map01100
K01465	169.749	155.144	129.222	121.13	104.615	128.832	85.996	130.556	95.338	71.325	96.744	90.652	104.344	94.437	156.129	174.474	121.998	135.558	95.313	108.912	117.781	158.49	79.22	104.663	103.84	115.854	129.473	129.322	62.182	84.714	93.744	86.24	154.563	124.934	124.201	96.96	93.652	128.426	88.764	95.485	URA4, pyrC	EC:3.5.2.3	dihydroorotase	M00051, M00051	map00240, map01100
K01466	0	0	0	0	0	0	0	0	0	0	0	0	0	0	0	0	0	0	0	0	0	0	0	0.22	0	0	0	0	0	0	0	0	0	0	0	0	0	0	0	0	allB	EC:3.5.2.5	allantoinase	M00546	map00230, map01100, map01120
K01467	30.571	32.466	35.891	22.849	5.3	7.037	9.165	16.475	25.802	4.567	12.745	11.052	6.108	30.97	6.077	22.92	28.157	21.654	11.226	25.006	10.078	11.664	18.611	2.706	7.07	4.258	5.886	12.388	27.821	19.076	17.47	8.617	74.305	3.292	7.096	9.122	8.296	14.463	10.78	10.637	ampC	EC:3.5.2.6	beta-lactamase class C	M00628	map01501, map02020
K01468	21.326	20.357	42.904	7.3	7.14	9.325	10.841	6.327	24.376	8.799	13.957	18.566	14.433	22.804	10.517	34.051	30.561	13.53	8.228	12.479	11.837	8.533	17.871	5.882	6.205	7.498	7.31	8.392	13.089	27.139	11.699	7.727	34.851	3.21	8.246	18.533	11.578	13.688	9.214	16.156	hutI, AMDHD1	EC:3.5.2.7	imidazolonepropionase	M00045	map00340, map01100
K01470	0	0	0	0.429	0	0	0	0	0	0	0	0	0	0	0	0	0	0	0	0	0	0	0	0	0	0	0.104	0	0	0	0	0	0	0	0	0	0	0	0	0	E3.5.2.10	EC:3.5.2.10	creatinine amidohydrolase		map00330
K01474	1.801	3.446	5.287	27.472	1.746	0.561	0	2.088	14.737	1.238	5.256	2.259	9.58	0	0	2.129	0	0	0	2.922	0	0	0	0.81	1.124	0	0.194	0	0	0.777	0	1.459	6.017	0	2.279	0	1.573	10.552	2.063	0.534	hyuB	EC:3.5.2.14	N-methylhydantoinase B		map00330, map01100
K01476	5.289	2.143	0.685	1.02	8.22	12.164	2.019	7.524	0	0.316	11.78	3.825	4.603	5.422	2.458	0.388	0.87	11.586	2.644	6.285	0.507	4.873	1.366	4.407	1.487	5.304	7.989	11.406	0.482	1.494	4.045	2.751	2.621	2.564	1.036	5.596	1.942	1.286	2.202	1.261	E3.5.3.1, rocF, arg	EC:3.5.3.1	arginase	M00029, M00134	map00220, map00330, map01100, map01110, map01130, map01230, map05146
K01478	16.507	35.504	58.49	24.943	31.818	13.781	28.679	40.183	69.343	19.486	26.497	29.095	10.695	68.981	20.056	35.235	34.591	29.946	24.763	76.706	23.015	25.848	23.457	15.452	26.837	20.815	29.148	22.096	47.737	119.192	38.431	29.157	56.287	17.957	26.491	37.232	59.802	25.962	24.287	68.54	arcA	EC:3.5.3.6	arginine deiminase		map00220, map01100, map01110, map01130
K01479	10.087	14.2	12.849	4.84	4.381	4.953	3.08	2.566	18.31	3.733	4.396	4.597	3.553	3.945	2.756	15.206	4.91	8.454	4.543	8.812	3.934	3.015	3.025	1.306	4.411	3.597	4.436	3.038	11.246	8.282	5.343	3.509	14.755	0.851	3.525	5.901	5.436	4.28	7.126	5.28	hutG	EC:3.5.3.8	formiminoglutamase	M00045	map00340, map01100
K01480	17.675	11.42	42.045	4.745	12.086	14.657	47.126	7.874	6.537	13.482	30.598	17.268	17.284	4.078	25.546	26.173	10.773	5.899	17.826	6.319	19.18	8.383	26.303	22.699	14.005	19.789	14.6	9.683	3.488	4.136	18.783	17.003	12.662	35.266	22.789	7.589	9.487	15.763	12.743	8.265	speB	EC:3.5.3.11	agmatinase	M00133	map00330, map01100
K01482	0	0.256	0.31	0	0	0	0	0.62	0.177	0	0	0.723	0	0	0	0	0.937	0	0	0	0	0	1.409	0	0.232	0	0	1.571	0	0	0	0	0	0	0	0	0	0	0	0.179	DDAH, ddaH	EC:3.5.3.18	dimethylargininase
K01483	0	0	0	0	0	0	0	0	0	0	0	0	0	0	0	0	0	0	0	0	0	0	0.166	0.187	0	0	0	0	0	0	0	0	0	0	0	0	0	0	0	0	allA	EC:4.3.2.3	ureidoglycolate lyase		map00230, map01100
K01484	0	0	0	0	0	0	0	0	0	0	0	0	0	0	0	0	0	0	0	0	0	0	0	0.052	0	0	0	0	0	0	0	0	0	0	0	0	0	0	0	0	astB	EC:3.5.3.23	succinylarginine dihydrolase		map00330, map01100
K01485	16.866	31.08	13.659	59.759	21.277	37.964	19.535	37.673	30.393	4.838	8.021	12.551	33.77	8.553	18.043	15.206	8.007	9.413	18.825	3.887	3.313	24.165	3.382	15.561	23.981	20.354	13.574	12.994	1.568	8.158	35.928	22.275	7.717	9.37	58.215	9.778	5.241	35.477	3.631	20.376	codA	EC:3.5.4.1 3.5.4.21	cytosine/creatinine deaminase		map00240, map00330, map01100
K01486	0.815	3.064	15.559	0.587	0.243	0.184	0.929	9.95	23.051	2.83	0.584	3.721	4.825	20.601	2.006	12.778	14.861	2.888	14.057	10.051	16.097	8.814	0.685	2.248	6.65	1.018	1.767	2.025	3.37	11.761	9.981	4.669	13.006	0.582	3.734	0.847	1.014	5.097	6.888	14.356	ade	EC:3.5.4.2	adenine deaminase		map00230, map01100
K01487	2.775	13.79	28.02	0.808	3.458	0.578	5.207	11.259	34.312	7.25	5.044	4.21	3.554	13.898	7.268	21.674	16.004	26.257	14.332	15.457	24.078	15.019	2.02	1.875	18.836	3.052	7.056	4.598	7.955	17.369	10.922	7.043	28.38	0.644	4.323	3.984	8.4	6.914	15.437	16.166	E3.5.4.3, guaD	EC:3.5.4.3	guanine deaminase		map00230, map01100
K01488	8.239	3.61	13.642	2.866	8.691	11.584	11.754	9.983	7.068	2.592	14.87	8.912	4.948	45.118	5.297	3.471	14.416	13.83	3.872	15.638	20.257	13.805	2.014	4.418	23.896	7.881	8.704	11.835	15.077	23.872	8.887	14.471	38.378	11.589	2.731	5.754	2.555	1.717	13.134	34.423	add, ADA	EC:3.5.4.4	adenosine deaminase		map00230, map01100, map05340
K01489	50.111	68.937	84.603	84.903	32.771	42.85	41.038	72.392	102.827	29.586	52.977	46.444	46.533	76.075	36.392	59.2	114.945	81.643	52.231	64.096	66.122	74.036	38.314	26.596	58.979	23.354	36.684	48.651	27.061	46.576	80.13	48.814	115.378	31.385	41.848	33.03	29.545	58.068	50.971	53.49	cdd, CDA	EC:3.5.4.5	cytidine deaminase		map00240, map00983, map01100
K01491	151.467	154.483	150.418	195.987	111.691	139.834	133.019	150.115	173.578	85.044	108.28	121.866	103.704	175.908	142.168	157.269	163.65	152.418	96.701	81.679	114.106	200.933	75.706	89.169	144.974	106.775	80.49	90.974	108.713	132.022	185.549	118.149	219.323	95.301	141.093	98.221	85.312	150.524	121.369	164.901	folD	EC:1.5.1.5 3.5.4.9	methylenetetrahydrofolate dehydrogenase (NADP+) / methenyltetrahydrofolate cyclohydrolase	M00140, M00377	map00670, map00720, map01100, map01120, map01200
K01493	60.544	63.353	109.51	26.123	35.563	39.834	83.53	45.125	57.372	28.297	47.438	58.257	44.899	79.136	67.218	91.428	98.324	58.349	49.301	47.037	65.351	48.244	57.623	37.493	49.034	47.352	48.473	36.999	40.134	50.605	66.174	46.702	101.913	62.998	46.004	31.766	36.156	61.026	48.436	43.13	comEB	EC:3.5.4.12	dCMP deaminase	M00429	map00240, map01100
K01494	180.191	140.31	51.364	182.773	104.478	143.412	126.336	143.493	79.733	58.998	98.456	74.108	119.814	47.374	125.535	112.636	57.219	96.935	74.795	90.961	64.791	152.262	47.422	105.986	92.944	120.994	124.023	129.624	52.438	55.878	94.388	71.142	84.794	153.529	163.534	90.71	80.148	112.04	55.195	78.463	dcd	EC:3.5.4.13	dCTP deaminase	M00053	map00240, map01100
K01495	105.146	131.058	159.265	141.204	133.425	114.637	162.058	153.836	154.767	147.56	123.267	99.67	144.33	183.422	125.784	106.323	174.448	115.916	109.887	101.651	138.558	111.995	116.436	107.77	118.452	139.636	103.847	99.016	128.331	134.425	166.618	107.55	196.734	133.786	134.28	103.337	86.517	142.28	117.101	159.368	GCH1, folE	EC:3.5.4.16	GTP cyclohydrolase IA	M00126, M00841, M00842, M00843	map00790, map01100
K01496	21.375	32.78	57.312	9.583	17.358	15.747	28.461	33.07	77.802	11.931	25.84	24.104	16.845	73.707	24.263	33.206	39.335	62.8	25.311	39.799	61.387	40.687	7.481	11.137	44.746	13.481	24.018	25.178	26.774	38.467	28.158	17.121	90.227	25.057	13.359	15.186	20.559	22.491	37.697	55.968	hisI	EC:3.5.4.19	phosphoribosyl-AMP cyclohydrolase	M00026	map00340, map01100, map01110, map01230
K01497	25.454	34.771	15.039	66.965	19.334	40.875	47.765	44.401	33.221	22.241	25.863	21.512	49.2	11.782	22.775	16.901	10.595	10.464	26.161	5.694	5.948	36.01	7.563	32.273	33.017	28.61	20.723	24.648	2.11	8.383	38.058	28.079	10.443	30.559	67.031	19.554	17.295	33.261	24.436	24.253	ribA, RIB1	EC:3.5.4.25	GTP cyclohydrolase II	M00125	map00740, map00790, map01100, map01110, map02024
K01501	0	0	0	0	0	0.143	6.613	0	0	0.456	0.42	0	0.207	0.204	1.191	0	0	0	0	0	0	0.928	0	0.095	0.338	0	1.162	0	0	0	0.092	0	1.031	0.495	1.024	0	0	0	0.392	0	E3.5.5.1	EC:3.5.5.1	nitrilase		map00380, map00460, map00627, map00643, map00910, map01120
K01505	7.014	9.032	5.959	2.798	12.246	10.968	26.122	11.693	10.32	8.797	12.229	10.96	23.697	2.702	29.907	12.925	7.907	4.695	13.238	4.334	13.595	10.66	7.791	14.494	7.718	19.506	18.949	10.802	0.689	3.103	14.616	9.97	8.023	28.091	15.372	9.446	13.686	29.593	18.137	7.961	E3.5.99.7	EC:3.5.99.7	1-aminocyclopropane-1-carboxylate deaminase		map00270
K01507	41.847	40.365	23.156	86.393	47.499	41.023	50.472	68.65	65.411	48.704	38.981	34.715	53.519	44.378	27.843	40.965	64.936	36.725	18.577	56.438	46.271	44.213	29.02	28.933	46.712	26.945	38.098	28.031	47.527	31.04	71.147	35.081	30.23	42.654	49.508	47.208	17.546	46.918	17.667	54.835	ppa	EC:3.6.1.1	inorganic pyrophosphatase		map00190
K01512	38.871	52.169	57.54	117.322	38.165	41.094	45.334	90.86	82.376	26.834	33.957	28.975	39.449	70.806	24.33	25.572	75.422	55.934	25.76	47.151	26.363	50.085	47.167	15.055	26.902	28.377	20.695	48.785	79.436	58.532	49.034	33.082	98.052	30.042	24.692	53.4	35.473	63.043	29.311	66.714	acyP	EC:3.6.1.7	acylphosphatase		map00620, map00627, map01120
K01514	0	0	0	0	0	0	0	0	0	0	0	0	0	0	0	0	0	0	0	0	0	0	0.077	0	0	0	0	0	0	0.065	0	0	0.116	0	0	0	0	0	0	0	PRUNE, PPX1	EC:3.6.1.11	exopolyphosphatase		map00230
K01515	125.274	112.47	80.02	155.518	52.199	110.905	47.109	85.676	78.961	31.351	55.86	57.815	77.083	37.813	62.633	107.767	39.612	65.707	41.161	53.544	18.383	122.348	22.873	55.11	79.621	71.027	67.484	92.923	15.459	46.294	66.918	53.44	115.587	51.998	107.338	57.362	51.618	114.231	44.465	58.446	nudF	EC:3.6.1.13	ADP-ribose pyrophosphatase		map00230
K01520	81.372	100.638	114.244	93.245	96.791	81.705	94.26	96.289	148.745	67.39	67.36	67.218	114.559	73.719	108.506	110.661	103.272	73.479	78.325	45.447	83.396	77.79	62.896	84.718	94.9	94.195	71.591	51.853	69.724	94.471	111.892	68.319	87.361	112.564	105.037	66.482	63.453	116.023	95.028	85.32	dut, DUT	EC:3.6.1.23	dUTP pyrophosphatase	M00053	map00240, map00983, map01100
K01521	0	0	0	0	0	0	0	0	0	0	0	0	0	0	0	0	0	0	0	0	0	0	0	0.721	0	0	0	0	0	0	0	0	0	0	0	0	0	0	0	0	cdh	EC:3.6.1.26	CDP-diacylglycerol pyrophosphatase		map00564, map01110
K01522	0	0	0	0	0	0	0	0	0	0	0	0	0	0	0	0	0	0	0	0	0	0	0.169	0	0	0	0	0	0	0.173	0	0	0	0	0	0	0	0	0	0	FHIT	EC:3.6.1.29	bis(5'-adenosyl)-triphosphatase		map00230, map05222, map05223
K01523	159.384	143.982	87.638	108.77	59.373	101.971	40.011	92.224	92.562	24.64	55.839	63.309	55.564	80.219	93.924	142.515	48.344	126.406	68.591	79.36	79.359	153.833	20.952	69.397	96.083	70.134	88.138	91.732	29.59	69.558	49.22	63.672	129.65	68.803	74.447	58.712	75.321	82.303	73.136	98.023	hisE	EC:3.6.1.31	phosphoribosyl-ATP pyrophosphohydrolase	M00026	map00340, map01100, map01110, map01230
K01524	67.41	74.182	86.842	117.535	102.814	77.887	99.094	118.399	142.226	88.512	74.485	61.201	107.124	92.481	93.969	68.417	107.248	85.263	73.673	66.481	102.502	81.177	59.669	74.337	81.416	86.83	72.829	70.864	97.404	93.626	124.083	73.414	73.123	90.765	79.324	75.671	66.391	109.53	76.219	106.623	ppx-gppA	EC:3.6.1.11 3.6.1.40	exopolyphosphatase / guanosine-5'-triphosphate,3'-diphosphate pyrophosphatase		map00230
K01525	98.403	93.422	31.355	140.032	51.216	105.241	40.38	83.25	39.585	22.628	40.752	52.793	70.175	10.007	72.434	84.974	10.639	55.928	42.302	23.95	6.627	107.815	9.617	62.31	59.651	59.988	60.957	73.999	2.335	16.573	56.741	46.558	45.752	42.866	127.712	47.577	46.118	80.002	45.793	46.485	apaH	EC:3.6.1.41	bis(5'-nucleosyl)-tetraphosphatase (symmetrical)		map00230
K01526	0	0	0	0	0	0	0	0	0	0	0	0	0	0	0	0	0	0	0	0	0	0	0.146	0	0	0	0	0	0	0.165	0	0	0.037	0	0	0	0	0	0	0	E3.6.1.42	EC:3.6.1.42	guanosine-diphosphatase
K01529	0	0	0	0	0	0	0	0	0	0	0	0	0	0	0	0	0	0	0	0	0	0	0	0.17	0	0	0	0	0	0	0	0	0	0	0	0	0	0	0	0	yjjX	EC:3.6.1.-	inosine/xanthosine triphosphatase
K01530	0	0	0	0	0	0	0	0	0	0	0	0	0	0	0	0	0	0	0	0	0	0	0.096	0	0	0	0	0	0	0.107	0	0	0.036	0	0	0	0	0	0	0	E7.6.2.1	EC:7.6.2.1	phospholipid-translocating ATPase
K01531	0.968	2.792	1.697	1.847	0.078	0.112	0.938	1.656	11.06	4.237	0.349	6.059	4.913	3.075	3.567	1.859	0.918	0.496	0.442	1.274	9.336	0.436	20.65	2.09	1.393	2.25	1.853	0.929	24.78	3.835	6.534	9.889	3.761	2.522	0.804	0.683	4.233	7.083	9.165	7.141	mgtA, mgtB	EC:7.2.2.14	P-type Mg2+ transporter
K01533	69.756	52.225	26.183	62.98	31.465	61.534	16.51	48.483	8.987	7.437	25.601	35.639	25.742	2.97	44.697	59.829	7.673	41.919	21.746	20.112	6.805	80.154	20.351	24.896	44.935	38.954	54.02	53.817	3.963	16.939	26.071	23.175	39.836	35.737	59.413	27	26.484	51.647	20.171	20.416	copB	EC:7.2.2.9	P-type Cu2+ transporter
K01534	31.572	68.662	80.722	11.068	34.962	38.661	39.331	49.886	51.541	66.812	27.246	37.56	83.185	42.728	56.901	80.276	64.149	37.986	63.474	38.068	43.201	43.865	46.232	31.119	48.302	36.347	48.749	23.75	19.959	34.887	35.472	48.211	49.895	15.577	74.735	48.103	35.859	46.33	38.984	34.493	zntA	EC:3.6.3.3 7.2.2.12	Cd2+/Zn2+-exporting ATPase
K01535	0	0	0	0	0	0	0	0	0	0	0	0	0	0	0	0	0	0	0	0	0	0	0	0	0.195	0	0	0	0	0	0	0	0	0	0	0	0	0	0	0.125	PMA1, PMA2	EC:7.1.2.1	H+-transporting ATPase		map00190
K01537	15.853	8.178	5.064	3.483	6.163	9.49	8.988	3.484	5.863	4.615	3.057	5.452	7.344	2.761	10.357	35.242	2.602	3.432	3.648	5.867	3.565	1.98	3.585	2.522	3.928	6.793	6.411	3.111	2.26	3.2	1.528	4.386	8.127	1.844	3.682	3.981	8.355	9.115	1.075	6.086	ATP2C	EC:7.2.2.10	P-type Ca2+ transporter type 2C
K01539	0	0	0	0	0	0	0	0	0	0	0	0	0	0	0	0	0	0	0	0	0	0	0.089	0	0	0	0	0	0	0.223	0	0	0	0	0	0	0	0	0	0	ATP1A	EC:7.2.2.13	sodium/potassium-transporting ATPase subunit alpha		map04022, map04024, map04260, map04261, map04911, map04918, map04919, map04925, map04960, map04961, map04964, map04970, map04971, map04972, map04973, map04974, map04976, map04978
K01546	0	0	0	0.042	0	0	0	0	0	0	0	0	0	0	0	0	0	0	0	0	0	0	0	0.286	0	0	0	0	0	0	0	0	0	0	0	0	0	0	0	0	kdpA		potassium-transporting ATPase potassium-binding subunit		map02020
K01547	0	0	0	0.166	0	0	0	0	0	0	0	0	0	0	0	0	0	0	0	0	0	0	0	0	0	0	0	0	0	0	0	0	0	0	0	0	0	0	0	0	kdpB	EC:7.2.2.6	potassium-transporting ATPase ATP-binding subunit		map02020
K01548	0	0	0	0.15	0	0	0	0	0	0	0	0	0	0	0	0	0	0	0	0	0	0	0	0	0	0	0	0	0	0	0	0	0	0	0	0	0	0	0	0	kdpC		potassium-transporting ATPase KdpC subunit		map02020
K01551	38.241	11.122	3.015	2.934	30.829	42.22	20.285	18.492	5.46	7.367	32.716	15.859	51.844	9.179	7.678	19.075	5.233	25.301	17.81	27.987	6.963	12.486	13.418	16.281	8.613	32.303	19.031	30.751	1.303	1.911	7.43	20.349	11.427	14.855	55.75	10.508	13.438	3.713	17.79	1.548	arsA, ASNA1, GET3	EC:3.6.3.16 3.6.3.-	arsenite/tail-anchored protein-transporting ATPase
K01554	6.936	1.955	2.123	3.038	24.673	12.306	6.728	10.783	21.023	19.82	12.388	6.753	9.952	17.208	3.761	0.918	27.722	15.977	2.551	17.71	15.674	6.481	5.976	8.312	5.989	6.467	12.019	12.623	35.761	21.546	19.814	6.152	4.729	1.498	2.307	15.52	4.267	9.531	5.461	14.75	K01554	EC:3.6.1.58	8-oxo-dGDP phosphatase
K01556	0	0	0	0	0	0	0	0	0	0	0	0	0	0	0	0	0	0	0	0	0	0	0.063	0	0	0	0	0	0	0.11	0	0	0.05	0	0	0	0	0	0	0	KYNU, kynU	EC:3.7.1.3	kynureninase	M00038	map00380, map01100
K01560	0.924	1.385	1.023	0.225	0.731	0.164	1.766	0	0	0	0.724	1.307	0	0	0.114	0.309	0.596	0.352	0.11	0.129	0	0	0.873	0	2.018	0.101	0.405	0	0.566	1.009	1.19	0.27	1.052	0.763	0.644	0	0.131	0	0.091	0.173	E3.8.1.2	EC:3.8.1.2	2-haloacid dehalogenase		map00361, map00625, map01100, map01120
K01568	0	0	0	0	0	0	0	0	0	0	0	0	0	0	0	0	0	0	0	0	0	0	0.441	0	0	0	0	0	0	0.281	0	0	0.126	0	0	0	0	0	0	0	PDC, pdc	EC:4.1.1.1	pyruvate decarboxylase		map00010, map01100, map01110, map01130
K01569	0	0.159	11.934	0	0	0	4.189	2.717	7.778	1.057	0	6.716	1.186	40.108	5.903	3.428	15.23	1.552	0.121	3.042	0	6.928	1.655	0.362	0	0.834	0	0.523	13.332	25.109	6.583	11.758	43.221	0	0.295	0	0.29	0.775	12.12	47.51	oxdD	EC:4.1.1.2	oxalate decarboxylase		map00630, map01100
K01571	2.796	2.089	9.181	0.779	0.849	0.224	2.122	0	0.712	4.739	4.774	1.918	1.424	0.391	2.428	1.345	2.14	0.946	0.505	1.012	2.67	0.135	5.165	0.597	0.721	0.281	0.309	0.589	0.03	1.69	0.778	0.043	1.447	0.457	1.719	0.88	0.365	0.225	0.726	0.045	oadA	EC:7.2.4.2	oxaloacetate decarboxylase (Na+ extruding), alpha subunit		map00620, map01100
K01572	25.528	25.083	11.167	11.374	30.407	26.544	23.298	11.034	2.16	19.457	18.282	12.511	26.941	1.125	10.029	21.43	1.805	3.261	19.186	5.844	3.864	4.743	6.366	25.892	14.111	25.347	19.482	16.658	0.092	1.519	12.163	12.884	6.092	14.843	51.074	16.912	5.618	14.535	22.496	6.756	oadB	EC:7.2.4.2	oxaloacetate decarboxylase (Na+ extruding), beta subunit		map00620, map01100
K01574	0	0	0	0	0	0	0	0	0	0	0	0	0	0	0	0.172	0	0	0	0	0	0	0.358	0	0	0	0	0.099	0	1.693	0	0	0	0	0	0	0	0	0	0	adc	EC:4.1.1.4	acetoacetate decarboxylase	M00088	map00072, map00640, map01100
K01575	37.177	30.69	37.769	38.645	44.633	29.459	24.913	44.371	43.684	22.231	41.349	22.69	27.695	62.714	17.781	21.662	59.033	46.73	23.952	44.227	27	31.567	30.406	14.593	16.664	19.668	23.837	38.945	63.183	39.142	45.513	18.446	81.665	32.032	15.528	37.101	24.789	28.044	20.83	33.845	alsD, budA, aldC	EC:4.1.1.5	acetolactate decarboxylase		map00650, map00660
K01577	0	0.373	0	0	0	0	0.383	0	0	0	0	0.656	0	0	0.161	0.11	0.702	0	0	0	0	0	0.151	0.162	0.909	0	0	0	0.752	0.295	0	0	0	0	0	0	0	0	0.063	0	oxc	EC:4.1.1.8	oxalyl-CoA decarboxylase		map00630, map01100
K01579	140.867	126.88	102.206	106.885	57.94	103.279	70.367	87.607	46.214	37.051	52.35	71.212	69.491	37.292	107.137	121.841	54.207	92.229	64.172	60.559	61.864	136.821	46.356	79.528	75.139	73.277	87.162	76.957	13.015	37.191	46.386	55.718	67.689	76.098	93.853	57.83	52.25	81.282	62.406	48.654	panD	EC:4.1.1.11	aspartate 1-decarboxylase	M00119	map00410, map00770, map01100, map01110
K01580	7.636	6.038	3.176	2.156	11.104	11.41	7.587	8.261	0.231	4.016	14.888	5.172	5.835	6.589	3.439	4.163	2.133	15.783	4.518	18.836	10.608	5.543	1.693	4.652	2.861	5.759	10.838	13.654	1.347	2.221	4.599	5.545	5.667	3.914	2.296	8.039	3.923	2.824	3.369	0.6	E4.1.1.15, gadB, gadA, GAD	EC:4.1.1.15	glutamate decarboxylase	M00027	map00250, map00410, map00430, map00650, map01100, map01110, map01120, map02024, map04727, map04940
K01581	8.947	10.378	4.519	65.115	4.884	4.22	3.89	35.88	38.277	2.29	7.849	8.299	16.239	10.466	11.599	2.625	10.056	10.273	7.588	1.527	3.454	13.562	1.459	4.295	14.042	7.289	3.172	7.421	0.842	11.184	34.962	12.169	8.215	2.132	16.122	8.701	3.081	30.53	2.902	22.441	E4.1.1.17, ODC1, speC, speF	EC:4.1.1.17	ornithine decarboxylase	M00134	map00330, map00480, map01100, map01110, map01130
K01584	0	0	0	0	0	0	8.322	0	0	0	0	0	0	0	0	0	0	0	0	0	0	0	0	0	0	0	0	0	0	0	0	0	0	6.757	0	0	0	0	0	0	adiA	EC:4.1.1.19	arginine decarboxylase	M00133	map00330, map01100
K01585	30.909	17.591	22.048	7.021	23.473	26.772	74.695	25.86	14.473	50.865	27.091	22.176	43.54	8.313	58.816	22.897	16.812	5.986	33.887	10.572	25.056	17.117	29.815	33.499	24.62	57.541	35.75	17.112	2.084	5.943	30.674	29.69	12.768	63.95	39.892	10.552	27.391	36.2	25.406	16.146	speA	EC:4.1.1.19	arginine decarboxylase	M00133	map00330, map01100
K01586	206.424	181.671	119.091	218.986	136.235	170.094	133.231	191.447	110.462	109.367	128.799	121.064	161.073	89.726	184.071	166.322	121.611	123.967	114.615	106.81	104	182.061	107.289	138.725	116.331	164.333	154.517	149.208	76.381	85.194	144.113	129.326	150.513	161.111	209.24	121.897	112.231	169.322	125.94	106.417	lysA	EC:4.1.1.20	diaminopimelate decarboxylase	M00016, M00525, M00526, M00527	map00300, map01100, map01110, map01120, map01130, map01230
K01588	67.886	57.216	108.949	85.713	47.402	46.688	57.211	56.067	82.607	63.671	68.129	59.58	62.427	102.962	49.524	64.484	103.129	46.708	40.892	61.506	68.909	65.078	64.695	54.358	85.307	34.343	36.247	35.227	74.352	100.489	60.98	57.41	110.345	51.603	58.403	55.723	34.924	60.42	55.297	119.971	purE	EC:5.4.99.18	5-(carboxyamino)imidazole ribonucleotide mutase	M00048	map00230, map01100, map01110, map01130
K01589	99.671	90.617	66.945	115.017	77.03	96.013	80.41	105.548	85.923	55.137	68.954	62.355	91.492	76.859	90.973	84.407	91.805	64.303	59.764	68.722	63.854	74.916	51.253	69.3	71.932	82.415	67.879	84.851	76.077	63.15	115.18	71.456	105.377	78.541	104.416	60.858	47.256	122.145	75.483	80.044	purK	EC:6.3.4.18	5-(carboxyamino)imidazole ribonucleotide synthase	M00048	map00230, map01100, map01110, map01130
K01590	0	0	0	0	0	0	0	0	0	0	0	0	0	0	0	0	0	0	0	0	0	0	0	0	4.493	0	0	0	0	0.951	0	0	0	0	0	0	0	0	0	0	hdc, HDC	EC:4.1.1.22	histidine decarboxylase		map00340, map01100, map01110
K01591	166.222	159.444	160.552	112.14	101.358	104.903	104.189	99.49	103.316	83.014	100.27	72.07	109.927	156.422	111.333	167.443	138.639	103.349	110.238	96.159	100.95	126.804	85.458	112.674	123.779	104.185	93.166	97.029	96.033	119.239	99.633	94.425	189.952	85.569	96.345	88.265	76.881	96.037	97.99	124.238	pyrF	EC:4.1.1.23	orotidine-5'-phosphate decarboxylase	M00051	map00240, map01100
K01595	103.091	79.102	22.935	83.281	28.915	77.692	15.458	47.267	8.217	7.617	24.027	40.342	24.28	1.57	67.757	90.929	3.09	48.548	25.193	31.338	2.395	98.324	11.977	42.542	43.51	42.657	60.6	66.66	1.428	12.922	19.448	32.997	43.332	36.985	77.474	30.443	27.861	52.592	16.571	21.441	ppc	EC:4.1.1.31	phosphoenolpyruvate carboxylase	M00168, M00170, M00171, M00172, M00173, M00346, M00374	map00620, map00680, map00710, map00720, map01100, map01120, map01200
K01596	12.073	13.059	35.88	23.693	47.471	18.036	30.213	54.726	52.725	35.238	29.615	21.463	30.204	53.617	16.057	4.057	60.592	46.718	15.495	41.612	80.946	31.068	32.694	15.046	53.302	17.62	23.7	47.106	53.811	40.024	40.961	28.899	26.206	24.262	12.136	40.086	33.082	25.041	24.916	55.889	E4.1.1.32, pckA, PCK	EC:4.1.1.32	phosphoenolpyruvate carboxykinase (GTP)	M00003	map00010, map00020, map00620, map01100, map01110, map01120, map01130, map03320, map04068, map04151, map04152, map04910, map04920, map04922, map04931, map04964
K01597	40.447	42.222	45.584	35.867	26.358	31.647	37.76	41.079	39.96	15.233	38.919	29.329	36.271	56.537	37.345	38.08	49.508	41.63	25.06	35.426	30.953	28.709	40.116	29.743	26.605	39.136	33.786	45.12	32.432	32.821	41.873	32.595	100.991	33.844	27.715	31.931	23.026	43.516	33.66	20.212	MVD, mvaD	EC:4.1.1.33	diphosphomevalonate decarboxylase	M00095	map00900, map01100, map01110, map01130
K01598	13.004	16.074	30.744	13.598	2.727	3.002	12.584	14.74	27.108	2.042	9.647	14.359	5.062	60.112	8.2	15.813	37.951	15.456	9.382	18.435	19.302	13.314	15.081	2.976	20.666	4.536	3.136	8.349	26.37	35.629	20.454	14.701	91.103	2.23	6.095	9.641	7.39	12.837	20.081	38.756	PPCDC, coaC	EC:4.1.1.36	phosphopantothenoylcysteine decarboxylase	M00120	map00770, map01100
K01599	194.157	203.672	119.336	229.393	164.225	185.736	137.725	213.799	161.935	96.363	129.996	110.468	173.39	161.87	169.61	173.307	147.565	160.973	134.025	126.488	114.44	209.324	83.386	146.509	127.741	164.595	166.292	169.72	113.037	112.586	180.151	122.941	196.968	174.654	193.802	128.786	111.007	185.188	143.838	143.001	hemE, UROD	EC:4.1.1.37	uroporphyrinogen decarboxylase	M00121	map00860, map01100, map01110
K01601	0.571	4.334	16.039	0.377	0.357	0.45	0.075	2.136	3.281	3.126	1.056	4.78	5.055	0.578	2.128	6.85	12.799	2.99	11.556	9.1	17.512	10.584	0.943	0.537	6.095	0.996	0.488	0.586	2.387	2.097	8.648	2.842	25.508	0.078	2.063	1.332	1.804	1.485	4.093	3.176	rbcL	EC:4.1.1.39	ribulose-bisphosphate carboxylase large chain	M00165, M00166, M00532	map00630, map00710, map01100, map01110, map01120, map01130, map01200
K01607	4.063	18.927	24.429	2.515	38.385	5.899	24.716	28.371	55.896	57.005	21.094	18.089	23.173	22.803	14.572	26.614	57.619	44.734	19.734	35.636	55.294	20.087	37.276	14.606	26.573	19.675	18.715	10.848	50.283	47.098	39.061	24.923	35.86	3.189	7.728	26.766	14.674	20.947	25.495	60.455	pcaC	EC:4.1.1.44	4-carboxymuconolactone decarboxylase		map00362, map01100, map01120, map01220
K01608	0	0	0	0	0	0	0	0	0	0	0	0	0	0	0	0	0	0	0	0	0	0	0	0.12	0	0	0	0	0	0	0	0	0	0	0	0	0	0	0	0	gcl	EC:4.1.1.47	tartronate-semialdehyde synthase		map00630, map01100
K01609	117.914	95.701	68.154	102.231	53.441	95.978	49.51	72.735	54.292	29.599	65.81	63.624	41.757	91.69	86.418	83.707	65.543	92.981	45.567	43.467	50.493	133.489	37.243	43.966	80.699	55.905	31.859	37.89	80.433	69.724	74.026	65.557	147.883	25.91	80.265	53.696	66.334	60.707	62.703	84.435	trpC	EC:4.1.1.48	indole-3-glycerol phosphate synthase	M00023	map00400, map01100, map01110, map01130, map01230
K01610	83.735	103.991	153.136	92.645	108.887	101.285	182.343	112.835	117.122	123.02	102.354	93.569	164.407	74.327	140.78	125.998	108.127	65.209	111.295	52.431	109.844	91.971	106.677	114.455	87.411	139.993	90.953	74.409	41.867	83.703	130.816	93.319	75.767	113.326	150.978	82.197	66.383	119.497	126.556	92.542	E4.1.1.49, pckA	EC:4.1.1.49	phosphoenolpyruvate carboxykinase (ATP)	M00003, M00170	map00010, map00020, map00620, map00710, map01100, map01110, map01120, map01130, map01200
K01611	103.808	92.963	103.608	78.715	39.899	81.64	25.668	68.744	36.936	15.132	37.051	51.61	36.465	33.6	67.794	104.92	29.188	81.172	46.035	45.186	52.859	115.316	29.956	46.511	65.605	55.524	64.347	60.92	14.431	34.307	34.068	32.084	80.569	38.653	70.404	33.138	40.317	68.44	41.805	39.315	speD, AMD1	EC:4.1.1.50	S-adenosylmethionine decarboxylase	M00034, M00133	map00270, map00330, map01100
K01613	64.214	79.234	69.186	20.529	38.784	51.488	66.665	28.668	28.038	35.1	44.341	46.661	77.541	21.718	84.255	79.029	43.903	17.067	51.861	27.758	31.604	33.925	36.672	68.589	29.904	64.377	49.982	42.664	15.313	27.161	33.553	37.708	34.448	59.108	65.617	36.076	47.559	53.39	64.745	27.683	psd, PISD	EC:4.1.1.65	phosphatidylserine decarboxylase	M00093	map00564, map01100, map01110
K01615	15.639	41.934	62.324	3.058	10.378	6.609	15.07	26.075	61.957	17.342	10.793	20.372	12.981	64.131	13.417	40.486	52.64	68.318	30.132	40.037	59.23	26.491	10.216	3.699	45.753	5.921	12.324	8.223	17.579	30.32	24.719	17.98	74.876	1.071	15.344	7.354	11.671	11.99	33.248	50.846	gcdA	EC:4.1.1.70	glutaconyl-CoA decarboxylase		map00362, map00650, map01120
K01616	0	0	0	0	0	0.726	0	0	0	0	0	0	0	0	0	0	0	0	0	0	0	0	0	0	0	0	0	0	0	0	0	0	0	0	0	0	0	0	0	0	kgd	EC:4.1.1.71	2-oxoglutarate decarboxylase
K01619	54.361	52.112	75.793	89.994	38.017	59.98	44.892	73.176	81.445	23.348	67.991	56.342	61.038	79.302	63.975	57.248	68.056	49.198	31.319	36.399	57.854	65.477	39.933	38.346	55.268	51.283	41.22	53.538	28.341	74.058	88.275	56.341	89.648	70.489	63.47	48.003	27.638	78.742	55.701	83.185	deoC, DERA	EC:4.1.2.4	deoxyribose-phosphate aldolase		map00030
K01620	11.48	8.079	13.133	2.531	5.485	4.037	7.456	2.819	4.321	11.407	8.424	6.097	5.654	1.058	5.613	9.2	7.797	3.833	8.528	5.846	14.85	2.573	15.097	9.577	3.856	3.801	3.886	2.846	1.509	2.453	3.71	6.71	5.696	7.625	4.952	5.873	2.964	4.053	5.68	1.161	ltaE	EC:4.1.2.48	threonine aldolase		map00260, map01100, map01110, map01120, map01130, map01230
K01621	0.654	0	0	0	0	0	0	0.566	0	0	0	0	0	0	0	0	0.46	0	0	0	0	0	0	0	0	0	0	0	0.422	1.296	0	0	0	0	0	0	0	0	0	0	xfp, xpk	EC:4.1.2.9 4.1.2.22	xylulose-5-phosphate/fructose-6-phosphate phosphoketolase		map00030, map00710, map01100, map01120
K01623	16.485	12.813	18.993	1.814	7.437	8.829	16.069	4.631	5.287	13.279	21.78	7.614	11.38	2.252	10.473	16.502	7.069	7.944	11.533	8.116	14.581	8.882	15.998	14.408	5.699	6.218	8.551	11.676	1.91	3.039	7.885	9.637	7.708	9.494	6.27	9.404	6.999	8.533	10.883	4.952	ALDO	EC:4.1.2.13	fructose-bisphosphate aldolase, class I	M00001, M00003, M00165, M00165, M00167, M00167	map00010, map00030, map00051, map00680, map00710, map01100, map01110, map01120, map01130, map01200, map01230
K01624	264.134	255.949	273.157	264.515	244.041	230.007	260.251	308.952	295.41	243.31	261.123	228.639	194.465	297.142	254.483	258.594	317.848	224.87	262.545	268.229	301.428	300.166	265.789	274.259	306.746	197.967	247.028	260.651	327.561	340.458	283.238	256.898	313.246	235.486	264.984	223.377	273.01	244.472	260.201	323.885	FBA, fbaA	EC:4.1.2.13	fructose-bisphosphate aldolase, class II	M00001, M00003, M00165, M00165, M00167, M00167, M00344, M00345	map00010, map00030, map00051, map00680, map00710, map01100, map01110, map01120, map01130, map01200, map01230
K01625	18.968	18.008	5.186	5.556	2.71	5.758	7.66	1.322	3.423	0.814	9.199	3.721	14.508	0.879	12.611	6.692	0.667	9.027	10.254	10.804	0.779	10.198	2.943	15.187	6.611	12.926	7.063	11.569	2.788	4.952	1.331	3.262	4.535	11.239	5.969	3.796	20.121	2.416	11.336	1.695	eda	EC:4.1.2.14 4.1.3.42	2-dehydro-3-deoxyphosphogluconate aldolase / (4S)-4-hydroxy-2-oxoglutarate aldolase	M00008, M00061, M00308, M00631	map00030, map00630, map01100, map01120, map01200
K01626	76.009	59.061	60.555	100.933	61.668	57.236	37.321	73.302	84.683	40.5	56.838	41.488	64.485	65.881	51.007	51.859	46.891	58.198	33.055	66.274	42.761	63.018	26.292	41.834	42.083	57.413	48.408	49.39	55.193	50.881	77.111	44.45	71.376	56.138	62.461	59.312	60.437	65.012	37.77	60.419	E2.5.1.54, aroF, aroG, aroH	EC:2.5.1.54	3-deoxy-7-phosphoheptulonate synthase	M00022	map00400, map01100, map01110, map01130, map01230, map02024
K01627	70.654	74.187	64.078	59.041	47.727	59.299	101.799	58.366	44.019	41.309	67.637	53.442	112.327	21.002	94.278	79.158	50.544	22.485	58.766	25.639	32.546	49.912	44.163	70.877	47.318	77.822	64.756	43.365	6.9	19.717	72.828	54.776	32.653	93.472	111.742	38.239	57.814	88.347	57.498	36.89	kdsA	EC:2.5.1.55	2-dehydro-3-deoxyphosphooctonate aldolase (KDO 8-P synthase)	M00063	map00540, map01100
K01628	3.549	5.216	16.826	1.358	1.884	0.18	12.164	4.632	9.689	7.079	7.645	35.167	5.583	7.527	7.662	3.856	16.558	1.336	8.121	1.545	4.641	1.577	15.319	4.871	25.45	3.363	6.078	4.006	1.55	9.311	9.95	5.024	2.28	3.884	2.69	1.235	1.363	12.462	3.901	13.398	fucA	EC:4.1.2.17	L-fuculose-phosphate aldolase		map00051, map01120
K01629	6.959	0	0.197	0.29	0	0	0.235	0	0	0	1.509	0	0	0	0	0	0	0	0	0.562	0	0	0	0	0	0	0	0	0	0	0	0	4.189	0	0	1.033	0	0	0	0	rhaD	EC:4.1.2.19	rhamnulose-1-phosphate aldolase		map00040, map00051, map01120
K01631	0	0	0	0	0	0	0	0	0	0	0	0	0	0	0	0	0	0	0	0	0	0	0	0.133	0	0	0	0	0	0	0	0	0	0	0	0	0	0	0	0	dgoA	EC:4.1.2.21	2-dehydro-3-deoxyphosphogalactonate aldolase	M00552	map00052, map01100
K01633	55.59	50.581	53.862	118.804	97.657	48.306	70.747	90.502	81.274	82.289	47.511	49.07	94.326	44.501	79.96	39.104	94.365	41.217	58.724	31.289	57.421	64.513	41.814	65.034	44.628	78.95	64.089	61.883	48.738	45.573	92.244	55.738	42.072	76.228	64.877	84.455	55.214	105.267	60.334	59.446	folB	EC:4.1.2.25 5.1.99.8 1.13.11.81	7,8-dihydroneopterin aldolase/epimerase/oxygenase	M00126, M00126, M00840	map00790, map01100
K01635	35.526	30.689	68.734	27.82	9.577	13.266	24.074	21.525	46.976	12.332	18.614	33.808	12.393	111.141	20.044	32.941	70.881	35.081	17.845	37.497	45.421	31.621	35.068	4.34	52.356	8.952	11	18.449	56.273	48.115	41.028	42.998	139.239	8.527	10.429	13.105	20.098	31.882	46.869	102.753	lacD	EC:4.1.2.40	tagatose 1,6-diphosphate aldolase		map00052, map01100, map02024
K01637	3.731	0	0	1.798	0	0.703	0	0	0	0	0.293	1.516	0	0	0	8.312	0	0	0	1.454	0	0	0.217	1.05	0	0.645	0	0	0	0.408	0	0	0.203	9.149	9.548	0	0	0	0	0	E4.1.3.1, aceA	EC:4.1.3.1	isocitrate lyase	M00012	map00630, map01100, map01110, map01120, map01200
K01638	0	0	0	0	0	0	0	0	0	0	0	0	0	0	0	0	0	0	0	0	0	0	0.054	0.657	0	0	0	0	0	0.091	0	0	0.244	0	0	0	0	0	0	0	aceB, glcB	EC:2.3.3.9	malate synthase	M00012	map00620, map00630, map01100, map01110, map01120, map01200
K01639	47.538	60.077	61.783	82.999	45.555	71.527	64.859	66.049	44.851	35.821	46.73	46.353	71.213	28.122	59.611	65.935	47.19	26.247	45.266	24.534	27.459	52.603	32.486	47.116	49.46	53.082	41.537	47.05	15.356	39.428	82.291	52.101	36.137	57.266	100.05	45.918	27.692	76.275	55.969	45.826	E4.1.3.3, nanA, NPL	EC:4.1.3.3	N-acetylneuraminate lyase		map00520
K01641	31.219	27.061	35.935	26.193	5.711	10.698	18.317	17.376	28.162	4.473	20.276	14.205	8.416	43.217	6.527	21.87	44.354	22.128	13.08	24.854	11.663	17.944	22.948	4.589	20.551	5.783	8.259	16.824	35.989	26.248	28.222	13.553	74.444	4.956	12.016	12.283	11.463	15.406	15.899	14.899	E2.3.3.10	EC:2.3.3.10	hydroxymethylglutaryl-CoA synthase	M00088, M00095, M00849	map00072, map00280, map00650, map00900, map01100, map01110, map01130
K01643	7.9	7.16	3.551	2.429	3.13	2.643	2.59	1.34	1.088	5.251	2.275	2.793	3.204	0.384	1.484	6.966	0.238	2.717	2.459	2.416	1.746	0.551	1.22	1.746	1.535	1.313	3.28	7.823	0	0.097	1.32	0.936	5.038	0.578	1.852	1.879	1.493	1.189	0.292	2.3	citF	EC:2.8.3.10	citrate lyase subunit alpha / citrate CoA-transferase		map02020
K01644	8.886	17.499	49.814	6.531	23.975	4.178	13.219	24.602	57.312	32.192	7.879	12.026	12.187	49.462	10.573	29.874	55.63	40.551	17.219	28.086	46.083	27.617	10.259	8.839	29.247	4.249	11.065	19.443	47.988	49.277	35.583	15.143	40.569	1.424	7.218	18.025	13.695	19.585	24.307	44.066	citE	EC:4.1.3.34	citrate lyase subunit beta / citryl-CoA lyase		map02020
K01646	14.634	11.945	14.997	1.866	9.866	10.311	9.48	3.452	9.599	3.887	2.472	9.895	2.993	33.691	4.602	15.178	14.622	2.457	0.922	6.531	20.035	6.166	6.064	0.92	16.912	2.287	3.07	0.423	9.6	25.269	8.736	6.384	44.582	1.053	4.846	3.088	2.559	1.603	6.844	37.347	citD		citrate lyase subunit gamma (acyl carrier protein)		map02020
K01647	137.406	93.958	69.036	79.135	58.571	111.465	86.679	85.147	41.633	32.371	91.255	70.005	73.348	58.081	119.462	110.409	31.95	78.863	51.193	65.304	68.064	119.977	36.477	70.947	78.629	77.113	105.003	96.159	22.327	46.548	63.556	66.99	118.903	113.659	108.616	50.206	43.862	89.628	63.158	77.511	CS, gltA	EC:2.3.3.1	citrate synthase	M00009, M00010, M00012, M00740	map00020, map00630, map01100, map01110, map01120, map01130, map01200, map01210, map01230
K01649	57.638	64.547	83.046	100.189	46.58	71.433	72.263	82.592	78.03	43.24	70.312	63.842	65.991	54.525	35.119	54.315	77.269	51.195	46.136	49.951	40.499	56.304	53.758	38.864	63.639	39.232	37.896	54.124	64.282	48.327	95.022	53.899	90.992	46.181	84.93	50.881	21.019	67.996	51.232	62.953	leuA, IMS	EC:2.3.3.13	2-isopropylmalate synthase	M00432	map00290, map00620, map01100, map01110, map01210, map01230
K01652	185.683	186.624	134.487	234.998	99.875	164.953	103.979	167.201	128.04	57.298	105.224	99.727	117.479	100.493	124.231	168.913	92.129	147.89	94.885	103.42	88.233	178.273	75.65	98.033	123.142	114.208	108.929	121.269	47.452	79.8	144.55	108.229	173.828	93.352	188.652	89.468	53.195	140.16	93.307	104.055	E2.2.1.6L, ilvB, ilvG, ilvI	EC:2.2.1.6	acetolactate synthase I/II/III large subunit	M00019, M00570	map00290, map00650, map00660, map00770, map01100, map01110, map01130, map01210, map01230
K01653	200.895	155.141	83.153	151.017	93.253	128.385	83.049	121.929	65.109	41.673	96.156	67.793	83.563	76.065	105.427	137.497	70.577	125.382	65.712	105.721	62.09	133.989	63.385	86.416	68.809	74.59	105.371	110.115	78.958	53.573	70.665	77.61	144.237	99.425	105.366	87.635	83.505	95.937	65.159	68.28	E2.2.1.6S, ilvH, ilvN	EC:2.2.1.6	acetolactate synthase I/III small subunit	M00019, M00570	map00290, map00650, map00660, map00770, map01100, map01110, map01130, map01210, map01230
K01654	6.725	7.526	10.729	59.268	37.262	8.158	12.623	49.982	52.902	27.964	17.045	8.238	14.854	26.262	13.251	2.379	26.402	16.851	13.968	17.608	21.03	8.715	7.831	6.324	13.715	10.339	11.398	13.864	36.192	22.643	23.997	8.693	13.818	12.485	20.012	27.137	21.48	17.277	7.569	25.454	E2.5.1.56, neuB	EC:2.5.1.56	N-acetylneuraminate synthase		map00520, map01100
K01655	0	0	0	0	0	0	0	0	0	0	0	0	0	0	0	0	0	0	0	0	0	0	0.144	0	0	0	0	0	0	0.243	0	0	0.217	0	0	0	0	0	0	0	LYS21, LYS20	EC:2.3.3.14	homocitrate synthase	M00030, M00433	map00300, map00620, map01100, map01120, map01130, map01210, map01230
K01656	0	0	0	0	0	0	0	0	0	0	0	0	0	0	0	0	0	0	0	0	0	0	0	0	0	0	0	0	0	0.096	0	0	0.217	0	0	0	0	0	0	0	TRP3	EC:4.1.3.27 4.1.1.48	anthranilate synthase / indole-3-glycerol phosphate synthase	M00023, M00023	map00400, map01100, map01110, map01130, map01230
K01657	202.977	182.405	130.677	179.718	115.998	151.975	104.494	168.501	136.944	59.273	104.17	89.837	126.59	124.016	149.45	157.744	117.333	142.157	107.522	114.949	106.979	173.014	60.913	105.112	111.828	120.948	137.072	141.055	90.411	87.645	140.302	101.351	178.857	117.669	174.435	96.586	87.544	142.075	108.782	120.788	trpE	EC:4.1.3.27	anthranilate synthase component I	M00023	map00400, map00405, map01100, map01110, map01130, map01230, map02024, map02025
K01658	42.89	63.129	113.825	91.643	20.72	34.276	48.384	71.212	126.323	22.39	37.993	47.15	41.284	102.223	35.735	65.701	120.158	66.103	44.569	43.021	74.294	85.006	58.151	17.564	51.503	16.444	19.897	27.605	63.614	68.677	81.34	42.109	116.257	13.43	47.698	36.823	27.233	58.768	54.545	75.4	trpG	EC:4.1.3.27	anthranilate synthase component II	M00023	map00400, map00405, map01100, map01110, map01130, map01230, map02024, map02025
K01659	77.044	74.522	23.507	65.086	26.144	49.465	13.375	44.597	4.498	6.742	21.401	20.723	26.358	4.441	60.928	67.079	2.595	49.519	24.884	21.047	15.616	78.502	10.322	36.435	25.651	43.492	56.897	58.278	1.164	11.103	16.222	22.588	34.59	36.605	48.418	22.017	14.706	44.29	13.056	14.642	prpC	EC:2.3.3.5	2-methylcitrate synthase		map00640
K01661	42.648	65.442	101.015	101.62	79.416	78.096	83.19	100.834	107.419	58.647	63.581	54.534	82.685	104.934	53.108	64.269	108.911	75.383	67.514	73.172	94.755	84.412	47.443	50.631	78.609	59.558	51.31	73.011	55.456	86.149	96.984	56.072	73.181	64.393	99.012	76.53	39.361	86.496	63.321	93.172	menB	EC:4.1.3.36	naphthoate synthase	M00116	map00130, map01100, map01110
K01662	21.786	22.668	52.153	11.615	31.95	15.673	37.305	25.864	30.728	51.908	40.985	24.802	30.393	25.329	19.693	38.694	70.607	21.986	19.797	35.645	45.285	17.628	40.099	29.557	16.163	11.683	26.652	28.413	38.916	39.957	26.633	22.236	21.327	21.233	14.107	30.32	15.11	18.242	23.435	26.388	dxs	EC:2.2.1.7	1-deoxy-D-xylulose-5-phosphate synthase	M00096	map00730, map00900, map01100, map01110, map01130
K01664	18.041	9.533	16.186	31.131	50.703	20.55	19.205	37.737	26.293	30.813	31.714	15.05	22.801	34.381	13.984	5.515	27.728	32.674	14.956	34.839	27.567	9.597	10.085	11.415	7.433	19.096	19.552	29.426	41.63	30.07	30.029	14.229	21.209	23.983	7.226	39.709	29.71	18.057	10.996	26.784	pabA	EC:2.6.1.85	para-aminobenzoate synthetase component II		map00790
K01665	16.976	18.067	25.323	2.954	38.795	13.542	25.444	7.135	9.767	26.607	9.218	22.7	30.706	11.882	30.09	34.044	38.833	5.792	10.907	7.513	14.692	9.849	22.165	23.287	7.45	29.656	24.639	11.966	2.872	10.537	12.652	13.311	7.723	21.946	14.451	15.55	12.527	27.519	10.273	5.096	pabB	EC:2.6.1.85	para-aminobenzoate synthetase component I		map00790
K01666	0	0	1.586	0.836	0	0	0.952	0	0	0	0.422	1.493	0.837	0.136	0.755	0.492	1.322	0	0.897	0	1.895	0	3.946	0.37	0	0	0.305	0	0	0.279	0.451	0.472	0	0	0.167	0.397	0	0	0.983	0	mhpE	EC:4.1.3.39	4-hydroxy 2-oxovalerate aldolase	M00545, M00569	map00360, map00362, map00621, map00622, map01100, map01120, map01220
K01667	20.952	18.019	5.641	1.935	25.284	7.817	10.673	0.929	2.482	18.079	4.814	4.865	9.17	0.103	4.718	19.45	2.908	3.22	5.214	5.131	4.268	0.954	5.222	10.892	4.344	12.608	12.846	0.541	0	0.771	4.093	4.447	4.217	4.832	5.778	7.714	3.434	3.28	1.134	0.951	tnaA	EC:4.1.99.1	tryptophanase		map00380
K01668	28.54	18.543	7.833	66.474	8.338	9.107	5.924	37.232	37.106	4.74	7.437	10.091	18.184	9.23	13.46	14.424	9.465	13.893	8.764	3.635	4.607	14.07	1.258	5.13	11.693	10.011	5.504	14.081	0.687	8.367	40.279	13.625	13.699	2.963	19.821	10.937	4.688	33.349	3.91	20.222	E4.1.99.2	EC:4.1.99.2	tyrosine phenol-lyase		map00350
K01669	0	0	0	0	0	0	0	0	0	0	0	0	0	0	0	0	0	0	0	0	0	0	0	0.391	0	0	0	0	0	0	0	0	0	0	0	0	0	0	0	0	phrB	EC:4.1.99.3	deoxyribodipyrimidine photo-lyase
K01671	0	0	0	0	0	0	0	0	0	0	0	0	0	0	0	0	0	0	0	0	0	0	0	0.086	0	0	0	0	0	0	0	0	0	0	0	0	0	0	0	0	yihT	EC:4.1.2.57	sulfofructosephosphate aldolase
K01673	140.077	136.529	124.415	169.489	105.941	138.702	83.989	158.528	130.834	88.125	93.864	85.589	113.86	102.825	102.072	146.145	85.281	143.559	87.302	101.68	114.743	179.093	53.588	98.782	121.027	105.174	112.238	138.83	75.012	96.129	130.274	89.965	146.879	101.139	98.581	106.709	88.694	139.762	93.728	115.917	cynT, can	EC:4.2.1.1	carbonic anhydrase		map00910
K01674	89.547	73.138	17.179	140.885	28.468	81.771	17.458	63.331	40.284	6.989	25.439	42.988	45.858	10.767	54.76	67.049	10.57	51.324	24.819	20.852	5.476	113.524	8.541	31.899	59.007	40.785	54.807	62.555	2.514	16.655	49.851	38.961	43.231	32.44	83.503	33.593	35.763	72.831	19.634	37.675	cah	EC:4.2.1.1	carbonic anhydrase		map00910
K01676	92.012	53.474	31.271	75.86	37.811	65.985	21.474	47.704	7.666	14.035	32.49	59.423	34.81	8.936	54.622	81.654	47.925	45.461	23.724	27.006	11.553	103.618	38.148	41.444	42.51	47.695	63.27	57.679	14.125	34.704	25.582	29.223	38.557	28.974	89.594	37.251	32.195	54.711	28.66	29.146	E4.2.1.2A, fumA, fumB	EC:4.2.1.2	fumarate hydratase, class I	M00009, M00011, M00173, M00374	map00020, map00620, map00720, map01100, map01110, map01120, map01130, map01200
K01677	5.671	24.406	61.424	3.202	34.228	2.662	21.924	24.661	42.019	31.497	14.139	15.142	27.341	33.907	13.351	31.414	33.558	35.166	22.624	18.239	37.441	31.784	14.059	18.207	31.174	20.896	25.507	6.618	14.341	21.352	18.899	15.7	39.216	8.64	7.691	9.017	8.967	10.938	25.506	29.316	E4.2.1.2AA, fumA	EC:4.2.1.2	fumarate hydratase subunit alpha	M00009, M00011, M00173, M00374, M00620	map00020, map00620, map00720, map01100, map01110, map01120, map01130, map01200
K01678	3.778	24.791	68.767	2.392	9.247	2.199	23.654	20.637	37.968	15.228	16.67	20.552	17.861	38.493	13.804	29.537	43.71	33.438	17.684	20.936	42.4	27.65	25.497	7.608	26.153	3.548	13.22	7.932	15.549	28.057	18.666	14.051	37.916	7.568	11.292	7.047	10.03	9.016	24.767	27.199	E4.2.1.2AB, fumB	EC:4.2.1.2	fumarate hydratase subunit beta	M00009, M00011, M00173, M00374, M00620	map00020, map00620, map00720, map01100, map01110, map01120, map01130, map01200
K01679	154.505	147.222	76.752	177.443	135.366	160.4	144.645	154.93	100.142	85.846	103.649	93.342	129.441	76.02	136.691	116.234	80.947	109.104	84.164	89.789	116.431	170.419	63.385	120.541	143.465	133.23	137.929	140.929	53.463	65.491	126.28	102.712	84.263	159.375	188.438	101.237	88.607	133.602	89.975	106.027	E4.2.1.2B, fumC, FH	EC:4.2.1.2	fumarate hydratase, class II	M00009, M00011, M00173, M00376	map00020, map00620, map00720, map01100, map01110, map01120, map01130, map01200, map04934, map05200, map05211
K01681	11.111	4.179	16.851	4.293	6.823	10.909	16.959	6.284	0.351	4.72	8.384	6.131	9.727	6.27	10.717	4.1	7.726	5.421	6.28	9.614	6.218	3.566	6.764	7.154	3.312	9.043	9.961	5.06	1.462	3.167	5.35	3.825	5.163	10.191	2.683	4.378	9.902	6.201	4.586	3.977	ACO, acnA	EC:4.2.1.3	aconitate hydratase	M00009, M00010, M00012, M00173, M00740	map00020, map00630, map00720, map01100, map01110, map01120, map01130, map01200, map01210, map01230
K01682	3.676	0.982	0.474	2.016	0.627	2.275	13.654	3.73	0.605	2.687	3.051	2.42	1.379	0	3.358	7.489	0	0	0.816	0.403	1.142	0.622	0	2.873	1.424	1.544	1.091	1.884	1.424	0	0.998	1.311	0	17.389	9.887	0	0	0	0	0.822	acnB	EC:4.2.1.3 4.2.1.99	aconitate hydratase 2 / 2-methylisocitrate dehydratase	M00009, M00010, M00012, M00173	map00020, map00630, map00640, map00720, map01100, map01110, map01120, map01130, map01200, map01210, map01230
K01684	0	0	0	0	0	0	0	0	0	0	0	0	0	0	0	0	0	0	0	0	0	0	0	0.313	0	0	0	0	0	0	0	0	0	0	0	0.073	0	0	0	0	dgoD	EC:4.2.1.6	galactonate dehydratase	M00552	map00052, map01100, map01120
K01685	0	0	0	0.536	0	0	0	0	0	0	0	0	0	0	0	0	0	0	0	0	0	0	0	0.187	0	0	0	0	0	0	0	0	0	0	0	0	0	0	0	0	uxaA	EC:4.2.1.7	altronate hydrolase	M00631	map00040, map01100
K01686	0	0	0	0.347	0	0	0	0	0	0	0	0	0.066	0	0.189	0.172	0	0	0	0	0	0	0	0.302	0	0	0	0	0	0	0	0	0	0	0	0	0	0	0	0	uxuA	EC:4.2.1.8	mannonate dehydratase	M00061	map00040, map01100
K01687	201.621	158.364	174.098	140.491	95.143	118.216	104.659	125.721	110.355	63.918	101.498	89.151	79.423	157.542	127.638	167.805	107.833	146.123	87.356	130.937	122.922	174.503	83.624	88.871	115.373	102.495	119.407	117.013	106.777	118.024	106.319	89.227	219.719	126.507	133.237	84.746	98.709	94.825	104.204	135.231	ilvD	EC:4.2.1.9	dihydroxy-acid dehydratase	M00019, M00570	map00290, map00770, map01100, map01110, map01130, map01210, map01230
K01689	234.809	197.542	178.582	197.877	160.232	179.724	195.93	186.592	147.198	150.895	157.528	138.358	182.611	121.908	197.217	208.016	119.219	147.437	136.266	137.071	131.311	191.638	105.005	153.537	144.234	209.991	178.268	155.106	70.261	102.133	174.825	136.468	164.99	195.371	234.992	126.841	122.295	183.693	126.798	141.611	ENO, eno	EC:4.2.1.11	enolase	M00001, M00002, M00003, M00346, M00394	map00010, map00680, map01100, map01110, map01120, map01130, map01200, map01230, map03018, map04066
K01690	109.763	81.084	22.39	87.409	35.938	71.198	14.272	55.706	6.306	8.406	27.835	39.682	27.254	5.593	67.539	78.942	2.054	49.301	24.791	29.462	14.946	100.013	11.419	44.391	43.297	49.204	66.303	64.023	1.934	12.458	19.677	30.819	41.981	42.703	75.32	29.758	28.709	54.782	20.476	19.719	edd	EC:4.2.1.12	phosphogluconate dehydratase	M00008	map00030, map01100, map01120, map01200
K01692	6.229	1.821	1.471	2.299	8.282	11.998	5.442	10.743	0	0.633	13.901	2.581	3.364	4.071	2.111	0.463	0.174	12.27	3.718	21.106	9.737	5.282	0	4.241	2.5	5.222	8.179	12.042	0.269	0.887	3.27	5.729	3.58	3.562	1.261	5.431	2.997	2.839	1.928	0.222	paaF, echA	EC:4.2.1.17	enoyl-CoA hydratase	M00032, M00087	map00071, map00280, map00281, map00310, map00360, map00362, map00380, map00410, map00627, map00640, map00650, map00903, map00930, map01100, map01110, map01120, map01130, map01212
K01693	22.506	44.227	100.966	15.32	26.189	25.013	57.551	52.619	79.124	34.714	69.834	47.523	30.168	97.327	28.274	66.193	62.743	76.29	36.599	78.532	88.731	50.973	42.541	29.732	59.201	18.181	41.728	36.538	45.29	63.597	45.408	36.042	100.522	33.931	33.019	28.569	28.201	25.229	54.997	74.898	hisB	EC:4.2.1.19	imidazoleglycerol-phosphate dehydratase	M00026	map00340, map01100, map01110, map01230
K01694	0	0	0	0	0	0	0	0	0	0	0	0	0	0	0	0	0	0	0	0	0	0	0	0	0	0	0	0	0	0.314	0	0	0	0	0	0	0	0	0	0	TRP	EC:4.2.1.20	tryptophan synthase	M00023	map00260, map00400, map01100, map01110, map01130, map01230
K01695	61.077	81.699	125.337	55.831	73.472	48.884	73.606	83.937	119.488	52.1	70.118	59.225	78.835	150.262	70.869	84.927	107.047	87.478	72.443	66.669	91.137	72.196	48.469	53.837	73.655	55.869	68.735	60.489	91.165	96.27	85.043	60.736	159.44	50.79	59.958	54.263	63.933	62.327	89.513	107.081	trpA	EC:4.2.1.20	tryptophan synthase alpha chain	M00023	map00260, map00400, map01100, map01110, map01130, map01230
K01696	236.128	194.265	176.218	226.709	96.603	137.583	114.29	184.253	176.31	76.142	113.94	111.622	113.547	211.605	135.441	184.883	169.033	169.531	105.364	127.321	124.177	210.927	108.631	99.289	146.18	113.568	127.12	147.208	141.383	134.374	165.294	113.205	274.862	97.345	143.196	95.922	91.172	151.048	120.84	169.097	trpB	EC:4.2.1.20	tryptophan synthase beta chain	M00023	map00260, map00400, map01100, map01110, map01130, map01230
K01697	9.187	8.62	8.412	4.263	13.002	15.255	22.199	14.473	10.845	9.551	12.626	13.498	27.447	4.103	37.758	16.752	5.1	4.909	13.687	4.614	16.317	8.204	10.999	14.833	7.33	27.065	22.131	10.536	1.732	3.364	15.812	15.127	7.424	28.455	18.209	8.281	14.737	29.467	18.658	7.904	CBS	EC:4.2.1.22	cystathionine beta-synthase	M00035, M00338	map00260, map00270, map01100, map01130, map01230
K01698	197.557	170.661	141.215	119.309	131.485	157.076	144.826	149.188	99.832	119.401	120.99	107.967	146.405	85.884	171.955	170.713	79.064	138.309	121.022	110.693	116.498	164.016	89.299	139.642	108.119	172.858	159.703	134.799	54.729	74.676	118.129	106.91	141.501	173.657	172.501	113.178	115.249	155.008	113.499	107.356	hemB, ALAD	EC:4.2.1.24	porphobilinogen synthase	M00121, M00846	map00860, map01100, map01110, map01120
K01699	9.561	4.754	11.922	5.139	12.551	17.159	12.097	11.735	6.008	1.767	19.037	13.09	6.252	34.063	5.554	5.667	5.444	20.94	5.232	35.251	18.465	10.856	6.877	5.642	10.082	8.936	13.807	17.243	4.982	7.06	10.293	10.696	25.12	24.463	4.402	11.66	5.689	9.877	5.794	5.993	pduC	EC:4.2.1.28	propanediol dehydratase large subunit		map00640
K01703	172.088	181.033	170.126	191.112	139.595	137.219	129.058	182.643	148.851	97.105	123.216	109.322	117.544	156.65	128.788	174.406	130.096	148.639	100.888	113.707	125.003	188.118	76.293	104.669	131.689	124.037	140.369	139.875	99.443	113.198	147.098	115.072	199.721	126.539	169.632	114.098	82.009	146.226	116.573	160.377	leuC, IPMI-L	EC:4.2.1.33 4.2.1.35	3-isopropylmalate/(R)-2-methylmalate dehydratase large subunit	M00432, M00535	map00290, map00660, map00966, map01100, map01110, map01210, map01230
K01704	158.096	147.242	182.475	121.424	116.58	98.403	98.584	115.144	110.704	65.384	97.473	88.378	87.067	144.401	117.742	159.983	108.436	138.948	86.715	113.418	123.445	159.102	76.471	89.122	109.641	101.781	119.353	105.234	103.868	107.653	93.342	82.903	197.792	94.826	101.266	83.021	66.272	93.605	84.634	120.515	leuD, IPMI-S	EC:4.2.1.33 4.2.1.35	3-isopropylmalate/(R)-2-methylmalate dehydratase small subunit	M00432, M00535	map00290, map00660, map01100, map01110, map01210, map01230
K01705	0	0	0	0	0	0	0	0	0	0	0	0	0	0	0	0	0	0	0	0	0	0	0.043	0	0	0	0	0	0	0	0	0	0.161	0	0	0	0	0	0	0	LYS4	EC:4.2.1.36	homoaconitate hydratase	M00030, M00433	map00300, map01100, map01120, map01130, map01210, map01230
K01706	0	0	0	0	0	0	0	0	0	0	0	0	0	0	0	0	0	0	0	0	0	0	0	0.105	0	0	0	0	0	0	0	0	0	0	0	0	0	0	0	0	gudD	EC:4.2.1.40	glucarate dehydratase		map00053, map01100
K01708	0	0	0	0	0	0	0	0	0	0	0	0	0	0	0	0	0	0	0	0	0	0	0	0.129	0	0	0	0	0	0	0	0	0	0	0	0	0	0	0	0	garD	EC:4.2.1.42	galactarate dehydratase		map00053
K01709	6.227	2.661	10.14	3.403	8.927	10.044	15.465	15.364	6.544	13.155	9.363	2.804	1.086	2.409	25.575	1.399	8.889	1.24	15.489	3.234	12.001	0.119	7.732	17.13	5.562	6.926	21.128	8.615	0.857	2.914	15.255	11.183	0.526	15.864	15.02	6.746	3.262	24.427	7.457	3.105	rfbG	EC:4.2.1.45	CDP-glucose 4,6-dehydratase		map00520
K01710	178.976	140.906	136.653	145.92	75.697	126.776	106.406	111.748	55.021	40.854	106.755	95.161	88.732	76.2	151.507	164.7	61.393	100.766	79.866	69.971	66.459	145.664	70.97	97.879	113.595	97.132	104.665	100.307	56.365	70.409	98.043	81.974	171.559	113.256	135.457	79.613	93.104	115.186	84.795	98.195	E4.2.1.46, rfbB, rffG	EC:4.2.1.46	dTDP-glucose 4,6-dehydratase	M00793	map00521, map00523, map00525, map01055, map01130
K01711	1.526	7.475	23.428	0.968	9.106	4.609	18.219	5.522	2.22	11.958	13.407	15.369	18.548	11.74	9.903	18.203	37.073	1.117	12.222	2.761	15.716	4.594	36.732	11.417	6.61	6.113	5.803	2.154	14.034	20.218	5.549	5.809	4.522	7.493	2.854	14.344	3.338	6.952	9.784	11.736	gmd, GMDS	EC:4.2.1.47	GDPmannose 4,6-dehydratase		map00051, map00520, map01100
K01712	8.207	3.037	2.994	1.507	10.842	13.151	6.35	9.502	1.452	2.638	15.186	2.706	4.329	6.831	3.307	1.159	0.765	12.989	3.04	14.351	5.678	5.152	1.196	4.474	1.807	8.544	9.418	12.051	1.935	2.226	3.699	4.241	4.178	25.114	2.764	7.297	2.933	2.55	3.467	0.982	hutU, UROC1	EC:4.2.1.49	urocanate hydratase	M00045	map00340, map01100
K01714	70.884	71.816	97.134	94.874	47.606	49.93	72.555	89.068	104.885	43.282	68.643	57.698	74.654	91.63	69.336	72.783	118.235	53.383	41.785	48.673	72.023	66.052	69.897	50.596	60.341	46.863	48.056	53.636	88.372	95.713	79.646	58.267	118.614	50.991	51.203	51.877	44.076	82.482	61.095	92.817	dapA	EC:4.3.3.7	4-hydroxy-tetrahydrodipicolinate synthase	M00016, M00525, M00526, M00527	map00261, map00300, map01100, map01110, map01120, map01130, map01230
K01715	0.945	0.078	0.106	0	0	0.149	0.243	0	0.091	0	0	0	0	0	0.208	0.189	0	0.08	0.1	0.234	0.089	0	0.5	0	0.587	0	0	0	0	0	0	0	0.293	0.129	0	0	0	0	0	0	crt	EC:4.2.1.17	enoyl-CoA hydratase		map00650, map01200
K01716	21.264	31.46	6.105	64.807	8.66	32.967	46.169	39.886	29.306	4.759	16.628	12.593	34.61	7.107	16.86	11.247	8.204	9.793	18.83	2.851	2.602	29.661	2.767	26.661	22.454	20.88	8.002	24.204	0.688	6.242	39.145	23.641	9.198	31.377	64.129	17.78	4.505	35.595	9.219	18.613	fabA	EC:4.2.1.59 5.3.3.14	3-hydroxyacyl-[acyl-carrier protein] dehydratase / trans-2-decenoyl-[acyl-carrier protein] isomerase	M00083	map00061, map01100, map01212
K01719	131.194	104.011	71.835	156.798	95.319	136.436	116.994	127.229	102.326	86.3	84.004	96.81	136.155	56.989	163.115	122.879	92.687	74.052	81.908	52.291	72.11	142.103	77.196	101.706	93.144	148.823	111.095	85.059	41.528	69.393	118.145	87.027	77.253	132.007	154.327	62.296	99.255	163.569	79.144	91.56	hemD, UROS	EC:4.2.1.75	uroporphyrinogen-III synthase	M00121, M00846	map00860, map01100, map01110, map01120
K01720	0	0	0	0	0	0	0	0	0	0	0	0	0	0	0	0	0	0	0	0	0	0	0	0.144	0	0	0	0	0	0	0	0	0	0	0	0	0	0	0	0	prpD	EC:4.2.1.79	2-methylcitrate dehydratase		map00640
K01724	0	0	0	0	0	0	0	0	0	0	0	0	0	0	0	0	0	0	0	0	0	0	0	0	0	0	0	0	0	0.696	0	0	0	0	0	0	0	0	0	0	PCBD, phhB	EC:4.2.1.96	4a-hydroxytetrahydrobiopterin dehydratase		map00790, map01100
K01725	0	0	0	0	0	0	0	0	0	0	0	0	0	0	0	0	0	0	0	0	0	0	0	0	0	0	0	0	0	0	0	0	0	2.475	0	0	0	0	0	0	cynS	EC:4.2.1.104	cyanate lyase		map00910
K01727	0	4.481	0.022	2.899	0.017	0	1.966	1.787	0.995	0	0.816	0	0	0.04	0	0.22	0.062	0	0	0	0	0.882	0	0	0.63	0	0	0.32	0	1.292	0	0	0	0	0.235	0.81	0	0	0	0	hysA, hylA, hylB	EC:4.2.2.1	hyaluronate lyase
K01728	0	0.933	5.88	0	0	0	3.395	0	0	1.304	0.861	2.022	0.427	0	0.522	1.527	4.346	0	0.616	0.26	1.43	0	5.894	1.117	0.592	0	0	0	0.755	1.462	0	0.99	0	0	0	0.448	0.201	0.254	1.415	0.61	pel	EC:4.2.2.2	pectate lyase		map00040, map02024
K01733	81.57	64.99	83.61	61.931	73.452	49.483	81.383	76.68	80.23	87.576	68.395	47.498	73.909	78.707	74.992	57.87	88.265	64.634	56.873	72.834	66.95	48.479	74.679	60.553	40.009	76.735	57.745	54.798	73.545	63.108	75.617	55.677	103.579	82.366	48.299	57.693	68.587	63.131	63.005	50.299	thrC	EC:4.2.3.1	threonine synthase	M00018	map00260, map00750, map01100, map01110, map01120, map01230
K01734	11.826	22.539	7.473	65.621	21.478	29.246	11.662	31.897	28.776	16.211	8.577	15.065	21.346	7.946	10.539	6.78	11.316	9.769	10.104	3.368	4.972	28.96	3.366	10.552	23.358	18.231	9.78	8.464	1.623	8.988	35.001	15.652	5.906	7.621	26.39	14.544	4.957	33.833	7.398	20.929	mgsA	EC:4.2.3.3	methylglyoxal synthase		map00640, map01120
K01735	136.593	142.186	142.815	172.085	61.968	124.731	83.072	127.201	142.092	59.606	92.926	109.492	89.007	150.334	123.069	140.664	148.308	132.773	88.715	74.364	106.002	184.859	69.87	74.961	126.546	75.7	54.681	61.093	102.167	113.977	135.66	99.856	195.516	60.324	117.53	78.034	83.309	119.468	102.079	143.514	aroB	EC:4.2.3.4	3-dehydroquinate synthase	M00022	map00400, map01100, map01110, map01130, map01230
K01736	192.845	196.294	203.198	183.019	136.534	133.4	110.154	165.338	146.132	95.965	119.963	116.523	131.399	152.593	146.292	191.565	153.824	140.445	123.485	109.704	129.581	186.245	100.378	122.787	137.29	119.518	127.847	128.019	109.115	126.865	144.606	115.172	220.312	106.786	177.95	107.781	92.311	143.915	119.52	154.039	aroC	EC:4.2.3.5	chorismate synthase	M00022	map00400, map01100, map01110, map01130, map01230
K01737	86.342	75.366	97.782	38.319	47.618	81.837	61.984	107.417	69.782	28.299	54.809	56	79.564	105.277	84.591	95.596	87.942	88.534	63.96	61.056	88.851	99.512	56.988	59.007	63.304	59.911	92.544	60.921	46.329	64.695	64.019	49.787	129.875	59.294	38.968	30.993	55.842	88.208	84.433	81.03	queD, ptpS, PTS	EC:4.2.3.12 4.1.2.50	6-pyruvoyltetrahydropterin/6-carboxytetrahydropterin synthase	M00842, M00843	map00790, map01100
K01738	182.674	207.24	247.142	182.459	143.494	157.12	171.184	209.101	236.663	149.436	128.959	144.056	163.429	214.945	163.504	223.066	199.603	214.872	142.792	148.046	216.103	233.533	148.068	131.671	225.253	158.079	143.771	153.785	125.684	170.672	195.736	160.299	271.157	125.04	188.744	127.774	105.356	187.637	159.138	210.315	cysK	EC:2.5.1.47	cysteine synthase	M00021	map00270, map00920, map01100, map01110, map01120, map01130, map01200, map01230
K01739	49.285	42.328	53.83	51.498	56.825	29.687	34.841	51.401	55.985	40.044	46.099	30.097	30.096	64.001	20.446	34.715	75.65	49.92	23.617	46.269	40.474	26.218	41.576	17.87	18.795	20.298	28.171	39.365	74.269	51.593	54.055	24.422	81.682	27.041	19.427	50.418	34.146	33.842	28.888	37.745	metB	EC:2.5.1.48	cystathionine gamma-synthase	M00017	map00270, map00450, map00920, map01100, map01110, map01130, map01230
K01740	34.799	58.395	109.722	51.83	58.305	20.968	55.474	77.833	97.435	53.618	49.226	48.424	52.892	106.227	37.991	73.839	122.187	72.295	45.53	62.235	85.924	52.149	54.939	26.359	49.588	23.685	36.643	52.425	84.954	78.463	79.835	39.201	112.574	29.175	30.319	61.528	45.082	47.433	54.941	65.444	metY	EC:2.5.1.49	O-acetylhomoserine (thiol)-lyase		map00270, map01100
K01744	95.766	100.774	87.452	88.451	74.855	92.795	126.408	97.896	94.696	114.411	81.195	70.45	131.772	58.522	135.816	89.101	63.484	69.164	104.884	75.726	85.564	92.375	70.81	106.832	86.381	133.151	97.998	70.651	18.118	47.136	108.426	90.103	66.067	130.868	138.914	56.921	75.935	106.91	101.233	74.125	aspA	EC:4.3.1.1	aspartate ammonia-lyase		map00250, map01100
K01745	41.816	35.854	54.113	12.991	37.736	41.777	49.775	36.104	39.715	38.942	49.436	35.049	53.103	32.301	59.562	51.443	43.244	31.59	34.154	34.272	47.741	25.81	36.795	43.088	18.642	47.48	48.762	34.439	17.204	28.844	35.288	36.76	41.946	57.406	30.02	36.665	28.981	53.559	37.097	31.12	hutH, HAL	EC:4.3.1.3	histidine ammonia-lyase	M00045	map00340, map01100
K01746	19.579	14.337	20.668	5.988	6.552	8.349	5.121	4.348	23.12	3.772	10.622	8.844	4.331	12.829	7.935	16.611	4.957	12.988	4.016	13.286	4.293	4.238	4.507	1.035	4.231	4.194	6.315	6.924	7.41	9.48	8.155	6.587	26.99	2.874	8.557	8.761	8.762	9.216	7.558	7.955	E4.3.1.4	EC:4.3.1.4	formiminotetrahydrofolate cyclodeaminase		map00670, map01100
K01749	189.963	157.73	128.718	217.268	116.442	156.813	92.054	183.327	135.44	70.716	106.208	100.455	123.002	105.684	135.157	158.872	83.277	157.404	96.052	94.732	111.296	198.757	52.081	91.824	120.733	129.737	149.616	132.668	56.008	87.136	132.261	95.997	134.711	112.728	158.893	104.403	102.276	162.799	85.995	112.177	hemC, HMBS	EC:2.5.1.61	hydroxymethylbilane synthase	M00121, M00846	map00860, map01100, map01110, map01120
K01750	4.936	5.095	15.635	21.386	37.432	9.704	11.374	25.206	31.299	27.69	14.576	7.067	15.296	30.555	10.211	2.263	33.87	20.416	11.023	18.179	21.945	6.66	10.249	10.677	6.175	11.937	13.709	19.206	43.066	27.282	26.652	7.915	18.15	18.893	6.661	34.206	23.246	19.697	8.852	29.437	E4.3.1.12, ocd	EC:4.3.1.12	ornithine cyclodeaminase		map00330, map01110, map01130, map01230
K01751	3.35	19.355	35.007	0.615	4.925	0.44	8.377	14.578	44.086	9.355	6.213	9.054	6.027	38.391	7.957	25.788	26.285	30.825	16.375	17.507	29.727	25.156	5.215	2.936	21.83	2.763	7.814	5.409	12.328	26.56	13.855	9.006	34.719	0.839	5.527	3.559	9.436	6.94	22.557	24.266	E4.3.1.15	EC:4.3.1.15	diaminopropionate ammonia-lyase
K01752	189.262	171.708	161.751	252.358	121.583	156.291	100.101	193.875	162.763	72.145	110.383	130.277	122.524	173.429	126.252	167.077	192.014	182.538	106.635	123.205	112.108	213.228	99.268	81.397	137.969	92.758	116.048	151.656	137.102	143.341	187.751	115.506	251.899	94.514	146.943	122.338	91.003	163.857	107.924	132.478	E4.3.1.17, sdaA, sdaB, tdcG	EC:4.3.1.17	L-serine dehydratase		map00260, map00270, map01100, map01110, map01130, map01200, map01230
K01753	6.084	2.287	2.52	1.094	6.097	12.291	3.29	4.898	0	3.169	13.636	2.758	3.053	3.912	1.839	1.755	2.823	10.673	2.779	6.152	2.763	4.926	6.286	4.931	0.854	4.009	6.539	12.401	1.024	2.588	2.47	3.57	3.42	3.341	1.774	5.413	1.247	1.184	2.983	0.815	dsdA	EC:4.3.1.18	D-serine dehydratase		map00260
K01754	108.387	118.156	112.639	127.642	67.873	91.302	104.77	120.718	121.745	53.926	90.362	74.762	125.504	122.187	97.04	104.466	90.122	103.216	99.672	97.667	83.243	107.433	58.221	75.899	85.441	97.79	81.095	73.194	54.417	87.047	127.276	93.137	143.564	100.402	106.52	56.442	79.54	118.996	105.478	86.171	E4.3.1.19, ilvA, tdcB	EC:4.3.1.19	threonine dehydratase	M00570	map00260, map00290, map01100, map01110, map01130, map01200, map01230
K01755	95.314	126.5	119.852	135.735	37.859	67.925	75.695	105.749	119.538	41.812	73.405	77.199	71.432	126.025	91.395	116.402	95.771	79.941	60.056	73.735	80.836	129.146	43.775	57.227	93.523	65.915	64.943	65.2	65.491	87.036	101.054	74.713	167.147	56.932	103.9	42.932	36.479	101.333	69.369	107.275	argH, ASL	EC:4.3.2.1	argininosuccinate lyase	M00029, M00844, M00845	map00220, map00250, map01100, map01110, map01130, map01230
K01756	240.868	216.775	219.853	242.303	130.546	172.083	142.603	215.769	190.707	95.744	148.814	143.251	158.431	200.849	215.266	232.068	186.258	192.229	127.556	153.777	163.99	238.672	113.866	129.019	184.116	151.958	174.747	162.873	122.097	161.06	182.92	142.628	259.322	170.182	184.921	128.421	130.303	203.207	141.323	200.413	purB, ADSL	EC:4.3.2.2	adenylosuccinate lyase	M00048, M00049	map00230, map00250, map01100, map01110, map01130
K01758	0	0	0	0	0	0	0	0	0	0	0	0	0	0	0	0	0	0	0	0	0	0	0	0	0	0	0.117	0	0	0	0	0	0	0	0	0	0	0	0	0	CTH	EC:4.4.1.1	cystathionine gamma-lyase	M00338	map00260, map00270, map00450, map01100, map01130, map01230
K01759	41.24	29.998	52.378	21.358	17.52	16.331	45.846	28.227	26.759	16.045	30.172	21.88	23.879	32.82	19.586	50.304	30.731	31.18	27.62	38.585	18.232	10.755	37.072	27.921	13.391	21.147	13.217	26.286	38.248	23.792	33.246	24.863	72.649	28.441	24.673	23.395	7.729	29.807	25.465	15.663	GLO1, gloA	EC:4.4.1.5	lactoylglutathione lyase		map00620
K01760	114.969	101.778	95.236	138.4	49.809	86.092	59.994	112.978	86.153	42.704	62.692	57.258	62.586	54.104	84.961	114.855	46.786	92.975	57.976	52.256	68.01	140.578	39.463	64.809	87.583	66.488	83.116	82.728	19.742	45.627	77.451	61.514	86.315	52.857	102.495	52.468	40.531	93.608	58.821	67.935	metC	EC:4.4.1.13	cysteine-S-conjugate beta-lyase	M00017	map00270, map00450, map01100, map01110, map01230
K01761	0	0.15	0	0.737	0	0	0.566	0	0	0	0	0.606	0	0	0.119	0.108	0.244	0	0	0	0	0	0.298	0	1.076	0	0.241	0	0.483	0.124	0	0	0	0	0	0	0	0	0	0	E4.4.1.11	EC:4.4.1.11	methionine-gamma-lyase		map00270, map00450
K01764	0	0	0	0	0	0	0	0	0	0	0	0	0	0	0	0	0	0	0	0	0	0	0	0	0	0	0	0	0	0.225	0	0	0.101	0	0	0	0	0	0	0	HCCS	EC:4.4.1.17	cytochrome c heme-lyase		map00860
K01766	16.916	16.879	7.47	54.679	12.571	21.189	15.4	35.836	33.61	12.964	12.663	9.532	19.505	8.335	11.641	10.682	8.891	8.52	15.861	3.131	3.38	27.663	2.032	19.757	18.334	16.342	7.319	16.696	1.357	9.211	39.893	17.669	9.901	15.446	31.531	16.006	2.118	37.546	13.053	22.111	csdA	EC:4.4.1.-	cysteine sulfinate desulfinase
K01768	2.074	3.801	4.745	2.681	18.212	2.233	9.514	8.877	24.785	29.195	5.831	3.112	11.773	11.951	5.158	3.054	31.145	4.968	9.881	10.816	26.468	6.333	17.342	16.809	6.606	4.116	5.781	5.214	39.438	24.476	18.818	9.676	3.336	8.43	2.882	13.216	7.25	10.621	8.182	21.856	E4.6.1.1	EC:4.6.1.1	adenylate cyclase	M00695	map00230, map02025, map04113, map04213
K01770	71.703	65.777	60.802	113.169	65.208	88.059	67.181	84.273	64.358	43.307	51.866	41.315	85.337	55.168	52.052	54.966	82.143	43.198	54.09	65.084	49.616	54.784	39.188	49.019	48.53	58.968	42.588	51.912	36.797	54.692	72.732	43.558	35.286	45.105	82.094	48.975	38.586	65.842	48.174	57.231	ispF	EC:4.6.1.12	2-C-methyl-D-erythritol 2,4-cyclodiphosphate synthase	M00096	map00900, map01100, map01110, map01130
K01771	0	0	0	0	0	0	0	0	0	0	0	0	0	0	0	0	0	0	0	0	0	0	0.331	0	0	0	0	0	0	0	0	0	0.083	0	0	0	0	0	0	0	plc	EC:4.6.1.13	1-phosphatidylinositol phosphodiesterase		map00562
K01772	111.925	119.47	100.278	164.512	75.362	125.169	71.491	124.536	141.552	55.862	93.125	89.79	65.681	129.157	111.375	100.84	105.311	124.589	71.122	62.947	98.337	180.563	42.424	63.264	125.731	81.44	51.432	73.218	88.843	91.188	128.492	88.364	180.563	61.475	122.287	81.477	73.322	120.909	83.807	138.245	hemH, FECH	EC:4.99.1.1 4.99.1.9	protoporphyrin/coproporphyrin ferrochelatase	M00121	map00860, map01100, map01110
K01775	103.342	113.207	128.745	107.568	106.663	90.329	104.957	106.487	149.516	119.211	85.962	75.273	115.391	130.56	106.166	100.014	97.715	94.786	97.038	83.521	111.386	95.205	67.449	86.728	121.915	121.452	76.036	79.566	82.08	103.834	117.846	92.929	142.987	94.175	116.021	83.535	98.728	107.725	115.067	140.914	alr	EC:5.1.1.1	alanine racemase		map00473, map01100, map01502
K01776	131.812	110.607	136.499	174.689	101.461	131.14	95.277	116.75	127.694	75.916	82.586	80.915	88.708	153.135	81.282	107.669	161.708	128.177	79.102	90.126	111.603	105.358	73.794	57.876	115.649	95.234	65.768	67.416	95.193	107.547	125.02	94.638	187.592	75.434	68.153	87.236	68.826	125.648	84.351	132.258	murI	EC:5.1.1.3	glutamate racemase		map00471, map01100
K01778	59.163	92.95	101.288	100.929	85.416	72.524	91.796	121.815	162.217	73.473	76.747	58.554	91.521	128.463	69.227	81.838	91.667	77.731	74.302	99.774	86.23	89.768	49.584	66.471	97.769	66.494	69.869	65.668	79.793	159.722	118.071	64.823	79.836	58.897	115.864	73.711	77.756	82.532	93.187	133.573	dapF	EC:5.1.1.7	diaminopimelate epimerase	M00016, M00525, M00527	map00300, map01100, map01110, map01120, map01130, map01230
K01779	36.874	44.331	83.338	18.687	47.396	19.021	48.129	49.679	59.078	45.407	42.073	21.103	31.514	91.63	25.485	66.181	59.503	68.538	32.799	46.787	57.305	49.157	34.858	17.359	22.364	18.586	22.13	33.502	60.484	45.151	44.924	27.775	92.8	23.232	18.027	44.438	43.778	28.959	22.968	31.824	racD	EC:5.1.1.13	aspartate racemase		map00250, map01054
K01780	6.099	2.783	2.348	0.196	2.367	2.571	0.835	0	0.614	0.751	0.531	0.717	0.829	0	1.3	5.566	0.309	1.617	0.097	1.919	1.204	0.171	0.252	0	0.449	1.142	0.487	0	0	0.314	0.746	0.65	1.139	0.624	1.589	0.675	0.45	0.526	0.071	0	cntK	EC:5.1.1.-	histidine racemase
K01782	0	0	0	0	0	0	0	0	0	0	0	0	0	0	0	0	0	0	0	0	0	0	0	0.094	0	0	0	0	0	0	0	0	0	0	0	0	0	0	0	0	fadJ	EC:1.1.1.35 4.2.1.17 5.1.2.3	3-hydroxyacyl-CoA dehydrogenase / enoyl-CoA hydratase / 3-hydroxybutyryl-CoA epimerase	M00032, M00087	map00071, map00280, map00281, map00310, map00362, map00380, map00410, map00640, map00650, map00903, map00930, map01100, map01110, map01120, map01130, map01200, map01212
K01783	137.62	139.567	129.817	91.937	91.154	121.409	84.871	99.065	94.047	68.822	82.752	92.607	115.634	70.888	115.376	151.739	101.267	108.222	87.559	91.176	82.762	131.483	52.18	88.09	81.153	94.032	105.255	115.118	69.982	80.482	92.937	74.666	131.491	86.019	142.033	83.594	71.631	113.436	90.574	78.984	rpe, RPE	EC:5.1.3.1	ribulose-phosphate 3-epimerase	M00004, M00007	map00030, map00040, map00710, map01100, map01110, map01120, map01130, map01200, map01230
K01784	116.496	132.206	173.856	143.786	99.331	98.515	143.469	158.011	160.567	95.381	130.088	95.833	134.323	190.991	105.462	147.501	208.319	118.287	116.671	124.087	150.949	118.926	110.598	85.492	132.192	83.602	92.642	104.748	135.443	151.253	171.371	113.368	254.915	104.016	129.676	98.649	74.899	135.433	133.313	157.178	galE, GALE	EC:5.1.3.2	UDP-glucose 4-epimerase	M00361, M00362, M00632	map00052, map00520, map01100
K01785	125.838	119.602	110.408	155.489	73.477	121.536	83.37	121.458	77.132	61.839	93.531	138.861	109.197	44.642	119.08	132.398	133.459	78.698	76.354	47.954	75.185	138.957	80.863	95.642	95.288	91.327	104.486	118.581	22.666	73.023	99.632	85.319	102.551	75.955	151.45	92.349	47.359	143.295	82.506	76.078	galM, GALM	EC:5.1.3.3	aldose 1-epimerase	M00632	map00010, map00052, map01100, map01110, map01120, map01130
K01787	12.667	13.177	22.352	5.018	15.215	25.613	28.433	14.364	5.455	13.979	22.778	25.064	22.099	10.386	31.705	24.289	33.205	3.405	19.878	4.219	18.31	13.385	24.674	28.315	16.614	20.023	20.182	12.789	2.913	10.984	22.382	23.197	11.436	25.824	30.631	14.053	12.517	25.383	17.426	9.023	RENBP	EC:5.1.3.8	N-acylglucosamine 2-epimerase		map00520
K01788	53.034	50.499	36.511	99.472	13.023	37.193	28.672	60.781	44.548	22.793	19.448	20.221	34.189	52.51	17.702	38.701	56.251	38.01	20.703	30.755	19.858	44.009	27.171	8.61	29.239	11.751	13.247	29.618	40.57	38.232	75.041	30.937	67.934	15.46	40.798	21.922	9.725	37.933	25.071	32.643	nanE	EC:5.1.3.9	N-acylglucosamine-6-phosphate 2-epimerase		map00520
K01790	38.925	40.626	67.043	24.783	56.244	23.781	32.427	42.257	60.535	44.708	39.037	32.748	45.291	43.996	47.346	55.826	71.119	35.32	33.21	36.281	49.64	20.642	36.046	27.191	16.772	33.063	31.634	30.503	52.621	51.377	46.202	30.745	47.466	47.32	26.3	49.933	44.106	54.532	27.852	42.126	rfbC, rmlC	EC:5.1.3.13	dTDP-4-dehydrorhamnose 3,5-epimerase	M00793	map00521, map00523, map01130
K01791	40.113	40.309	88.642	47.098	32.325	30.59	48.298	55.351	65.543	12.332	41.503	38.358	39.092	71.833	28.814	69.69	78.94	59.874	34.902	47.847	55.758	50.587	32.385	16.725	43.443	28.315	32.132	30.173	28.731	49.37	39.789	25.476	94.473	36.292	36.93	28.786	17.991	25.049	37.854	32.6	wecB	EC:5.1.3.14	UDP-N-acetylglucosamine 2-epimerase (non-hydrolysing)	M00362	map00520, map01100, map05111
K01792	12.558	12.915	4.763	58.046	4.725	20.959	3.933	32.77	28.879	1.544	4.971	6.408	11.434	7.069	7.08	4.237	9.338	7.905	4.21	1.88	1.741	26.415	0.84	3.573	13.747	4.461	1.512	12.021	0.395	5.866	23.293	11.153	7.553	6.28	20.835	6.39	2.794	25.498	1.746	17.698	E5.1.3.15	EC:5.1.3.15	glucose-6-phosphate 1-epimerase		map00010, map01100, map01110, map01120, map01130
K01802	140.121	102.671	30.524	124.478	57.349	94.196	25.019	61.837	26.248	25.793	40.593	53.145	39.357	15.317	86.513	109.274	27.282	61.385	36.958	44.264	28.414	123.54	18.503	63.509	64.229	64.208	79.641	65.406	35.665	30.266	33.131	43.46	50.521	54.549	87.702	47.021	44.194	66.935	25.311	42.685	E5.2.1.8	EC:5.2.1.8	peptidylprolyl isomerase
K01803	177.385	179.666	180.797	209.404	130.034	148.271	189.954	173.657	160.283	90.759	150.83	117.958	140.775	169.684	158.599	198.385	136.615	117.303	128.768	160.651	111.664	210.699	131.399	144.366	146.994	126.292	145.018	129.76	131.268	219.17	172.442	141.242	198.932	147.253	191.215	126.587	135.982	155.142	122.401	202.821	TPI, tpiA	EC:5.3.1.1	triosephosphate isomerase (TIM)	M00001, M00002, M00003	map00010, map00051, map00562, map00710, map01100, map01110, map01120, map01130, map01200, map01230
K01804	0	0.201	0	1.023	0	0	0.34	0.103	0.416	0	0	11.018	0	5.658	0.095	0.438	4.813	0	0	0	0	0.081	9.012	1.827	1.597	0	0.417	2.81	4.937	1.993	0	1.339	0.093	0	0	0	0.118	1.224	0	1.104	araA	EC:5.3.1.4	L-arabinose isomerase		map00040, map01100
K01805	1.028	5.86	1.677	2.124	0.862	1.547	0.99	0.346	3.539	0	0.839	4.837	0	0.974	0.127	23.301	0.829	0	1.325	0.714	0	0.213	1.788	1.043	3.908	0.376	0.422	0.499	4.127	0.956	1.063	1.787	4.843	0	1.464	1.874	0.208	0	1.377	2.045	xylA	EC:5.3.1.5	xylose isomerase		map00040, map00051, map01100
K01807	151.159	154.594	72.856	178.441	48.911	118.85	62.062	103.952	75.155	26.911	58.673	71.995	82.703	74.089	103.391	118.511	60.651	79.252	65.679	59.26	30.032	130.862	38.35	87.643	100.853	74.652	70.096	87.002	45.408	57.539	100.717	84.692	144.444	57.784	156.035	57.998	54.181	102.954	73.215	104.264	rpiA	EC:5.3.1.6	ribose 5-phosphate isomerase A	M00004, M00007, M00165, M00167, M00580	map00030, map00710, map01100, map01110, map01120, map01130, map01200, map01230
K01808	116.65	115.96	105.83	74.213	69.258	128.12	80.821	75.587	78.309	67.682	104.591	104.846	63.816	78.911	97.225	129.063	70.347	129.402	77.396	80.835	93.01	140.096	73.751	63.461	92.015	71.469	54.795	62.252	60.277	79.257	78.997	60.867	96.75	80.756	88.536	58.985	57.163	83.422	73.092	80.471	rpiB	EC:5.3.1.6	ribose 5-phosphate isomerase B	M00004, M00007, M00165, M00167	map00030, map00051, map00710, map01100, map01110, map01120, map01130, map01200, map01230
K01809	52.714	41.01	74.208	81.098	55.631	67.452	59.481	68.802	91.222	51.417	58.716	52.747	64.668	76.27	72.644	54.431	78.668	51.427	34.132	49.963	65.809	61.94	38.288	39.165	73.125	55.688	47.209	58.193	64.279	76.636	86.248	52.179	97.213	55.764	80.76	51.219	38.878	87.632	51.174	105.636	manA, MPI	EC:5.3.1.8	mannose-6-phosphate isomerase	M00114	map00051, map00520, map01100, map01110, map01130
K01810	175.285	167.11	170.386	157.153	115.149	146.792	153.055	157.303	134.248	82.258	127.274	116.243	144.113	145.077	162.512	172.684	176.604	128.097	120.818	126.52	121.457	171.402	112.374	125.135	141.4	111.412	124.763	130.3	107.626	134.7	145.225	121.19	216.328	134.753	168.471	105.99	100.243	141.68	123.527	170.622	GPI, pgi	EC:5.3.1.9	glucose-6-phosphate isomerase	M00001, M00004, M00114	map00010, map00030, map00500, map00520, map01100, map01110, map01120, map01130, map01200
K01811	0	0.373	0	0	0	0	0.851	0	0	0	0	0.728	0	0	0.204	0.031	0.768	0	0	0	0	0	0.213	0.296	1.192	0	0	0	0.443	0.214	0	0	0	0	0	0	0	0	0.214	0	xylS, yicI	EC:3.2.1.177	alpha-D-xyloside xylohydrolase
K01812	0	0	0	0.051	0	0	0.062	0	0	0	0	0	0	0	0	0	0	0	0	0	0	0	0	0.293	0.523	0	0	0	0	0	0	0	0	0	0	0	0	0	0	0	uxaC	EC:5.3.1.12	glucuronate isomerase	M00061, M00631	map00040, map01100
K01813	3.662	2.438	1.871	0.293	0.872	1.875	0	0.594	0.608	0	1.901	1.074	0.783	0.659	0.592	1.855	0	1.951	0	1.053	0	0.66	0	0.281	0.194	0	0	0	0	0	0.748	0	6.04	0	0	1.28	0	1.406	0	0	rhaA	EC:5.3.1.14	L-rhamnose isomerase		map00051, map01120
K01814	121.388	113.346	120.015	137.859	41.042	83.003	49.075	110.165	79.069	28.634	65.664	67.662	71.056	94.715	85.936	129.438	56.002	101.88	56.565	56.298	71.186	143.367	31.664	46.014	106.657	57.238	70.27	79.149	39.749	72.634	74.781	54.299	145.555	51.386	81.068	53.037	54.74	104.084	70.214	113.411	hisA	EC:5.3.1.16	phosphoribosylformimino-5-aminoimidazole carboxamide ribotide isomerase	M00026	map00340, map01100, map01110, map01230
K01815	0	0	0	0	0	0	0.112	0	0	0	0	0	0	0	0	0	0	0	0	0	0	0	0	0.273	0.319	0	0	0	0	0	0	0	0	0	0	0	0	0	0	0	kduI	EC:5.3.1.17	4-deoxy-L-threo-5-hexosulose-uronate ketol-isomerase		map00040
K01816	2.215	0.684	0.517	0.807	0.494	1.454	1.328	2.037	0	0.189	8.547	0.497	2.017	0	0	0.554	0.104	6.138	0.39	4.42	0.346	3.835	0	1.543	1.591	1.164	1.083	7.293	0	0.318	1.221	0.733	2.131	0.874	1.143	2.139	0.583	0.448	2.778	0	hyi, gip	EC:5.3.1.22	hydroxypyruvate isomerase		map00630, map01100
K01817	61.36	50.54	78.744	36.258	38.25	37.746	42.106	54.067	48.681	32.945	51.463	69.654	50.358	111.587	45.876	75.353	97.09	45.647	31.167	39.732	65.968	60.084	45.213	35.331	52.589	35.795	32.191	37.597	91.849	73.847	72.079	50.263	118.861	27.906	75.045	40.085	40.748	41.005	50.704	80.961	trpF	EC:5.3.1.24	phosphoribosylanthranilate isomerase	M00023	map00400, map01100, map01110, map01130, map01230
K01818	22.401	12.96	4.838	9.762	10.089	9.297	8.67	14.349	13.071	2.604	22.006	13.335	10.824	16.455	5.238	9.869	4.981	19.25	8.59	34.113	12.248	10.645	1.544	3.736	6.551	9.383	14.852	21.073	1.293	6.783	10.33	8.02	36.864	16.912	7.17	14.246	3.512	18.318	5.053	7.392	fucI	EC:5.3.1.25 5.3.1.3	L-fucose/D-arabinose isomerase		map00051, map01120
K01819	49.701	61.838	94.883	40.305	9.412	11.441	30.149	33.276	58.136	10.355	30.102	38.61	12.463	125.751	22.811	50.231	75.83	47.816	22.638	48.133	42.435	36.272	52.36	6.728	61.29	11.797	11.228	17.227	88.77	80.14	48.271	34.746	190.385	5.922	16.562	10.43	20.197	27.05	47.377	98.251	E5.3.1.26, lacA, lacB	EC:5.3.1.26	galactose-6-phosphate isomerase		map00052, map01100
K01821	108.959	153.799	154.396	101.375	23.913	108.237	75.164	92.837	85.36	33.183	63.758	79.54	43.691	183.646	99.647	148.512	86.949	134.195	67.186	62.442	87.422	165.361	34.636	42.398	130.765	43.796	34.697	53.473	81.552	109.187	85.406	68.423	207.371	25.347	146.181	51.841	51.845	64.346	132.166	149.407	praC, xylH	EC:5.3.2.6	4-oxalocrotonate tautomerase	M00569	map00362, map00621, map00622, map01100, map01120, map01220
K01823	27.036	30.583	51.041	15.391	22.229	36.928	24.234	24.566	40.921	14.934	32.69	25.287	27.982	58.644	36.856	38.924	34.193	31.653	16.37	28.24	33.969	26.255	27.557	21.547	41.427	32.622	30.779	31.311	35.809	37.346	30.768	32.183	94.382	31.304	21.933	19.887	21.702	38.651	36.572	53.182	idi, IDI	EC:5.3.3.2	isopentenyl-diphosphate Delta-isomerase	M00095, M00096, M00364, M00365, M00366, M00367, M00849	map00900, map01100, map01110, map01130
K01826	0	0	0	0	0	0	0	0	0	0	0	0	0	0	0	0	0	0	0	0	0	0	0	0.809	0	0	0	0	0	0	0	0	0	0	0	0	0	0	0	0	hpaF, hpcD	EC:5.3.3.10	5-carboxymethyl-2-hydroxymuconate isomerase	M00533	map00350, map01120, map01220
K01834	264.372	221.717	151.168	245.517	169.841	205.18	148.921	174.643	143.602	133.115	158.745	133.429	180.251	135.652	204.345	197.027	120.828	155.468	152.431	150.621	136.051	202.976	115.29	162.387	134.851	217.672	179.83	172.728	93.719	117.758	177.628	154.431	248.951	189.225	209.947	126.155	136.801	195.603	127.859	164.705	PGAM, gpmA	EC:5.4.2.11	2,3-bisphosphoglycerate-dependent phosphoglycerate mutase	M00001, M00002, M00003	map00010, map00260, map00680, map01100, map01110, map01120, map01130, map01200, map01230, map04922, map05230
K01835	47.49	65.227	82.089	35.922	28.028	32.7	56.811	50.978	74.11	32.687	57.563	47.283	27.345	76.007	27.661	69.835	111.911	71.356	44.019	89.439	70.367	44.416	64.572	28.165	41.867	20.793	31.372	41.536	49.484	70.705	53.763	33.25	99.636	25.123	25.351	40.269	34.147	34.731	48.898	41.854	pgm	EC:5.4.2.2	phosphoglucomutase	M00549	map00010, map00030, map00052, map00230, map00500, map00520, map00521, map01100, map01110, map01120, map01130
K01836	0	0	0	0	0	0	0	0	0	0	0	0	0	0	0	0	0	0	0	0	0	0	0	0	0	0	0	0	0	0.228	0	0	0.165	0	0	0	0	0	0	0	PGM3	EC:5.4.2.3	phosphoacetylglucosamine mutase		map00520, map01100, map01130
K01838	105.826	82.307	26.37	100.122	41.358	74.003	20.145	57.504	16.002	17.446	36.792	39.817	29.811	7.71	77.618	71.794	9.716	42.335	42.759	30.632	38.619	112.143	20.035	61.098	48.114	57.904	68.339	66.213	2.163	14.026	21.41	43.417	45.275	51.106	77.538	33.559	32.899	55.691	29.491	24.885	pgmB	EC:5.4.2.6	beta-phosphoglucomutase		map00500
K01839	33.601	50.323	105.728	25.193	11.511	12.601	27.12	32.13	67.034	14.985	31.891	32.636	12.747	89.888	24.218	57.925	74.045	58.51	33.443	46.669	54.361	40.398	41.73	9.843	48.289	8.539	12.851	20.317	55.725	70.701	45.541	32.09	132.906	6.171	12.527	15.248	18.947	21.81	47.479	63.269	deoB	EC:5.4.2.7	phosphopentomutase		map00030, map00230
K01840	39.938	48.862	47.105	28.532	77.022	65.151	72.196	49.797	31.032	49.358	62.985	40.015	76.166	45.593	37.387	39.854	65.938	35.479	50.136	44.434	41.887	28.401	43.276	52.612	18.457	51.995	47.687	60.475	44.999	51.934	49.469	36.228	31.932	40.978	94.933	68.435	32.303	40.097	50.534	44.839	manB	EC:5.4.2.8	phosphomannomutase	M00114	map00051, map00520, map01100, map01110, map01130
K01841	0	0	5.897	0	0	0	0.539	0	0	0	0.836	0.346	0.296	0.174	0.509	0.474	2.858	0	0.351	0	2.363	0	5.099	0.054	0	0	0	0	0	0.355	0.21	0	0	0.07	0	0.063	0	0	0.574	0	pepM	EC:5.4.2.9	phosphoenolpyruvate phosphomutase		map00440, map01100, map01120, map01130
K01843	12.377	6.982	3.295	0.811	3.746	3.8	3.547	0.406	0.755	3.178	1.331	3.279	2.157	0.177	1.904	9.709	0.119	2.799	1.33	2.338	1.574	0.293	0.723	0.831	1.687	1.528	2.242	0.3	0	0.298	0.318	1.165	1.984	0.704	2.978	1.992	1.59	1.221	0.909	0	kamA	EC:5.4.3.2	lysine 2,3-aminomutase		map00310
K01844	12.028	8.857	3.204	1.105	3.53	3.506	2.533	0.603	0.684	2.457	1.76	2.527	2.56	0.047	2.03	10.416	0.143	2.453	1.555	2.44	2.088	0.706	0.925	0.888	1.562	1.754	2.113	0.481	0	0.385	0.644	0.822	2.479	0.686	2.38	2.935	1.968	0.98	0.398	0	kamD	EC:5.4.3.3	beta-lysine 5,6-aminomutase alpha subunit		map00310
K01845	103.789	115.286	95.537	110.658	108.06	111.357	110.374	124.932	118.884	73.412	93.253	87.931	128.358	83.483	136.973	118.359	80.373	102.223	91.783	80.869	97.352	111.556	44.837	89.567	86.728	112.791	114.326	89.286	52.714	63.931	105.809	82.914	89.862	125.633	144.807	85.819	71.652	134.595	88.127	95.733	hemL	EC:5.4.3.8	glutamate-1-semialdehyde 2,1-aminomutase	M00121, M00846	map00860, map01100, map01110, map01120
K01846	8.656	5.426	5.022	0.125	4.292	2.337	9.576	0	0.217	2.178	2.073	1.707	4.58	0.255	1.967	5.875	0.255	1.332	0.239	1.401	1.791	0.422	4.598	1.547	1.125	1.023	1.55	1.033	0	0.781	0.181	0.974	1.078	1.025	0.935	1.319	0.572	0.718	0.392	0	glmS, mutS, mamA	EC:5.4.99.1	methylaspartate mutase sigma subunit	M00740	map00630, map00660, map01100, map01120, map01200
K01847	10.036	6.83	20.977	2.014	14.481	15.761	28.565	13.892	3.07	13.913	21.48	11.833	13.587	19.231	10.71	5.056	12.182	15.314	10.503	24.79	23.933	14.466	20.526	16.605	10.374	14.79	16.797	17.963	5.808	5.964	7.36	13.793	11.967	30.688	9.182	12.473	5.362	7.434	12.678	3.382	MUT	EC:5.4.99.2	methylmalonyl-CoA mutase	M00373, M00376, M00741	map00280, map00630, map00640, map00720, map01100, map01120, map01200
K01848	5.463	24.007	63.875	1.876	9.148	2.933	21.007	16.016	41.951	33.88	15.105	17.099	11.551	33.824	16.775	32.661	42.134	34.818	24.557	21.873	54.14	25.626	25.152	13.17	25.418	4.573	16.752	7.46	15.063	27.252	17.159	14.217	35.141	7.3	18.419	8.063	14.845	10.34	30.067	24.089	E5.4.99.2A, mcmA1	EC:5.4.99.2	methylmalonyl-CoA mutase, N-terminal domain	M00375, M00376, M00741	map00280, map00630, map00640, map00720, map01100, map01120, map01200
K01849	3.361	23.314	52.387	1.059	4.201	1.686	11.017	17.459	39.77	8.546	9.635	10.233	6.911	41.043	11.021	30.013	33.811	35.166	19.753	20.489	37.321	26.282	10.527	2.883	27.143	3.031	7.959	6.404	13.829	27.842	12.016	10.95	32.657	2.218	6.323	3.185	9.106	10.232	21.85	25.834	E5.4.99.2B, mcmA2	EC:5.4.99.2	methylmalonyl-CoA mutase, C-terminal domain	M00375, M00376, M00741	map00280, map00630, map00640, map00720, map01100, map01120, map01200
K01850	0	0	0	0	0	0	0	0	0	0	0	0	0	0	0	0	0	0	0	0	0	0	0.124	0	0	0	0	0	0	0.207	0	0	0	0	0	0	0	0	0	0	E5.4.99.5	EC:5.4.99.5	chorismate mutase	M00024, M00025	map00400, map01100, map01110, map01130, map01230
K01852	0	0	0	0	0	0	0	0	0	0	0	0	0	0	0	0	0	0	0	0	0	0	0.12	0	0	0	0	0	0	0.067	0	0	0.06	0	0	0	0	0	0	0	LSS, ERG7	EC:5.4.99.7	lanosterol synthase	M00101	map00100, map01100, map01110, map01130
K01854	16.67	39.686	57.414	24.816	37.875	9.375	30.485	42	58.753	32.677	23.253	22.376	24.448	78.935	18.41	41.831	78.482	54.65	35.634	43.277	45.514	30.252	33.616	17.488	40.202	20.054	17.523	33.576	61.899	53.521	35.088	24.899	90.901	19.947	11.531	35.1	27.504	26.545	16.408	56.735	glf	EC:5.4.99.9	UDP-galactopyranose mutase		map00052, map00520
K01858	0.815	6.162	21.025	1.989	2.705	1.049	12.814	3.39	3.693	4.93	8.291	14.33	9.23	19.119	7.683	13.064	30.367	1.812	5.274	5.43	8.138	5.178	23.879	8.238	6.322	1.413	3.032	2.826	8.204	21.065	5.119	5.939	6.675	2.311	2.508	8.986	3.386	3.657	7.735	9.335	INO1, ISYNA1	EC:5.5.1.4	myo-inositol-1-phosphate synthase		map00521, map00562, map01100, map01130
K01866	232.83	219.637	208.098	218.42	137.705	175.878	134.206	188.742	148.48	91.137	131.961	131.706	153.639	167.508	178.808	234.893	161.843	173.445	127.341	142.26	142.748	208.228	99.106	130.415	148.453	131.428	156.063	145.696	122.28	152.4	164.877	130.402	248.929	135.923	201.277	123.904	98.102	161.977	129.2	180.324	YARS, tyrS	EC:6.1.1.1	tyrosyl-tRNA synthetase	M00359, M00360	map00970
K01867	142.026	153.856	166.295	172.424	124.558	111.879	124.833	169.065	139.909	93.086	108.322	107.546	134.461	159.864	128.251	150.083	158.346	131.992	101.327	106.752	128.004	143.736	91.023	93.265	127.682	106.011	95.573	110.6	101.567	136.061	152.495	111.742	192.289	105.173	157.445	100.372	76.67	135.515	119.33	158.274	WARS, trpS	EC:6.1.1.2	tryptophanyl-tRNA synthetase	M00359, M00360	map00970
K01868	154.353	133.256	79.694	148.003	94.063	107.855	78.7	123.554	61.672	59.284	61.281	67.175	96.797	43.569	103.506	118.908	53.681	103.106	76.938	85.119	56.137	125.954	49.476	91.994	94.436	80.66	105.939	97.485	36.574	46.264	80.153	65.744	89.126	91.155	132.021	71.77	69.07	101.205	46.455	64.582	TARS, thrS	EC:6.1.1.3	threonyl-tRNA synthetase	M00359, M00360	map00970
K01869	21.297	19.107	29.746	6.574	15.285	10.874	15.861	10.262	7.718	26.878	12.306	21.915	17.52	12.611	17.757	31.923	40.084	6.002	10.909	14.842	23.14	10.828	17.631	14.173	7.252	10.845	16.092	6.928	4.237	13.343	12.839	13.179	9.95	16.443	13.607	13.516	6.483	14.515	11.165	7.307	LARS, leuS	EC:6.1.1.4	leucyl-tRNA synthetase	M00359, M00360	map00970
K01870	18.447	12.183	16.467	9.339	6.506	12.608	11.145	7.526	7.328	5.635	7.514	8.287	4.965	34.478	7.814	15.797	12.165	3.451	2.896	13.316	17.91	8.018	2.839	2.659	23.21	6.255	6.289	10.271	14.079	23.685	8.788	12.017	50.755	10.345	19.719	6.047	4.047	3.414	12.057	35.805	IARS, ileS	EC:6.1.1.5	isoleucyl-tRNA synthetase	M00359, M00360	map00970
K01872	15.741	16.754	18.055	17.544	25.673	13.607	21.752	28.306	6.993	19.203	18.674	8.127	16.961	12.592	17.375	13.369	5.592	12.307	11.768	20.163	16.716	7.868	7.464	6.904	8.244	14.884	21.876	15.669	3.101	5.543	9.546	9.894	14.513	21.066	10.909	19.103	19.805	13.935	6.5	11.913	AARS, alaS	EC:6.1.1.7	alanyl-tRNA synthetase	M00359, M00360	map00970
K01873	26.143	15.044	21.245	12.94	28.63	15.759	21.634	23.474	20.869	24.503	14.153	13.011	18.165	23.836	13.812	17.772	29.517	14.702	10.559	30.809	25.281	17.388	12.212	12.179	15.357	13.897	18.421	13.253	29.548	21.068	21.955	15.866	16.152	19.417	6.745	19.793	16.459	20.44	14.36	25.351	VARS, valS	EC:6.1.1.9	valyl-tRNA synthetase	M00359, M00360	map00970
K01874	151.027	116.49	74.204	104.562	85.553	101.969	72.611	108.649	68.881	67.418	69.395	63.086	59.164	72.118	96.749	123.347	55.531	115.343	59.837	87.167	77.044	123.304	35.786	67.685	71.432	72.057	100.821	91.867	48.956	56.524	58.548	58.548	88.244	86.211	87.039	66.502	68.383	85.417	57.522	67.455	MARS, metG	EC:6.1.1.10	methionyl-tRNA synthetase	M00359, M00360	map00450, map00970
K01875	183.342	164.931	185.384	184.224	130.074	152.417	127.679	171.784	145.59	94.154	135.889	119.086	132.854	162.206	177.729	195.807	139.773	146.311	105.652	115.948	133.489	187.62	83.248	113.785	152.859	134.486	153.771	133.768	98.25	141.696	144.787	121.604	201.632	142.821	164.649	115.637	103.364	165.327	114.834	173.595	SARS, serS	EC:6.1.1.11	seryl-tRNA synthetase	M00359, M00360	map00970
K01876	279.934	236.457	230.493	222.684	158.924	202.534	208.663	208.625	193.689	138.305	158.39	166.178	183.571	236.206	245.24	252.876	189.541	182.913	141.328	160.663	170.435	232.447	142.653	164.181	222.661	210.297	189.292	178.683	137.094	186.955	195.763	168.005	325.872	198.779	253.516	133.041	141.099	209.479	174.277	247.342	aspS	EC:6.1.1.12	aspartyl-tRNA synthetase	M00359, M00360	map00970
K01878	209.849	179.585	128.543	192.726	81.688	146.116	108.924	129.529	92.776	49.386	92.841	100.983	101.865	88.19	133.576	177.5	75.406	105.945	85.523	85.362	59.976	174.72	64.206	101.04	120.213	102.181	114.308	113.311	55.512	75.613	103.876	101.977	171.311	116.483	187.298	81.907	71.134	130.003	85.495	120.49	glyQ	EC:6.1.1.14	glycyl-tRNA synthetase alpha chain	M00360	map00970
K01879	145.586	122.43	85.2	96.42	49.552	81.33	50.972	70.944	30.509	19.897	58.154	58.241	61.846	42.776	81.667	128.452	43.137	62.71	52.861	54.576	36.618	107.954	52.486	72.575	55.92	58.881	83.249	71.687	35.82	36.98	50.49	42.621	106.381	51.479	87.811	34.574	48.07	66.667	48.875	39.053	glyS	EC:6.1.1.14	glycyl-tRNA synthetase beta chain	M00360	map00970
K01880	32.025	50.677	92.739	34.69	144.827	75.121	114.09	108.687	103.187	152.581	125.899	88.066	98.433	84.681	109.108	59.192	132.942	52.891	141.393	95.608	165.924	74.2	125.546	151.638	108.374	96.219	119.86	101.988	202.532	81.318	139.813	135.064	49.928	128.958	87.628	134.008	132.534	107.776	141.015	117.614	GARS, glyS1	EC:6.1.1.14	glycyl-tRNA synthetase	M00359, M00360	map00970
K01881	180.193	147.52	93.085	130.025	99.124	121.872	84.013	123.831	53.338	74.129	92.849	80.176	92.111	95.716	120.855	137.653	105.945	99.877	74.307	89.223	76.231	139.054	66.212	97.637	84.413	88.837	113.952	113.971	68.771	77.091	83.47	70.885	129.013	99.556	114.76	87.542	74.976	92.574	65.421	75.009	PARS, proS	EC:6.1.1.15	prolyl-tRNA synthetase	M00359, M00360	map00970
K01883	245.091	223.964	185.026	219.986	155.808	174.144	170.17	188.255	132.165	125.933	138.772	142.615	175.199	165.377	208.352	220.101	163.323	162.662	152.205	129.538	142.062	228.787	121.855	162.192	175.451	171.727	164.106	150.773	105.397	144.046	171.257	147.042	223.17	173.652	221.393	125.719	116.364	178.71	140.971	182.327	CARS, cysS	EC:6.1.1.16	cysteinyl-tRNA synthetase	M00359, M00360	map00970
K01884	0.753	0.656	3.289	0	0.373	0	4.081	0	0	0.64	0.652	1.397	0	0.351	0.38	1.106	2.982	0	0	0.104	0.838	0	3.522	1.184	0.31	0.081	0.089	0	0.725	2.153	0.352	0.5	0.087	0	0.346	0	0	0	0.653	0.479	cysS1	EC:6.1.1.16	cysteinyl-tRNA synthetase, unknown class	M00360	map00970
K01885	214.679	164.319	103.53	229.856	163.491	174.305	127.634	198.204	116.529	105.864	142.94	107.4	162.671	93.436	158.596	163.522	116.981	128.679	111.267	110.018	107.152	191.429	74.21	127.716	118.939	129.194	146.256	156.818	90.328	101.226	149.233	112.507	107.981	160.605	190.319	139.599	106.551	155.907	102.331	124.881	EARS, gltX	EC:6.1.1.17	glutamyl-tRNA synthetase	M00121, M00359, M00360, M00846	map00860, map00970, map01100, map01110, map01120
K01886	143.162	138.846	81.804	131.928	72.813	141.33	92.267	108.308	85.09	78.488	72.81	83.677	118.908	51.992	162.013	150.919	72.314	105.534	96.101	71.935	64.879	134.622	69.071	104.452	97.188	132.137	112.996	111.98	16.349	61.58	86.178	90.865	89.091	112.973	161.007	66.976	84.354	115.262	85.172	78.752	QARS, glnS	EC:6.1.1.18	glutaminyl-tRNA synthetase	M00359, M00360	map00970, map01100
K01887	164.311	158.164	109.018	181.274	114.967	145.346	118.886	157.34	100.431	69.512	101.768	96.638	127.155	125.314	149.384	140.442	103.79	107.776	88.309	96.18	99.921	161.914	78.573	112.055	117.873	121.438	133.18	125.045	93.328	100.295	136.272	102.866	164.235	129.051	157.731	103.332	76.651	139.543	103.946	120.718	RARS, argS	EC:6.1.1.19	arginyl-tRNA synthetase	M00359, M00360	map00970
K01889	190.285	177.533	143.354	152.352	95.791	142.259	119.594	135.295	98.589	69.923	111.736	95.975	122.205	121.869	125.566	182.434	136.74	95.274	86.988	106.912	99.391	152.595	112.042	104.266	132.232	102.316	120.436	111.656	100.593	112.131	133.886	105.457	178.906	112.862	153.962	84.044	65.643	104.669	106.743	124.9	FARSA, pheS	EC:6.1.1.20	phenylalanyl-tRNA synthetase alpha chain	M00359, M00360	map00970
K01890	98.068	73.066	28.217	47.214	25.594	51.765	30.059	44.589	10.163	19.852	30.568	25.968	33.655	34.448	70.192	63.623	17.689	45.384	25.376	36.602	22.073	64.973	12.531	36.262	45.759	48.968	70.345	46.212	12.256	24.495	16.784	32.487	60.696	32.651	44.775	24.493	29.72	38.974	28.256	38.573	FARSB, pheT	EC:6.1.1.20	phenylalanyl-tRNA synthetase beta chain	M00359, M00360	map00970
K01892	203.687	194.836	160.561	191.13	116.506	152.248	114.655	178.321	150.95	84.462	108.169	124.054	147.739	167.065	161.481	183.928	157.559	154.629	111.728	124.208	116.338	186.351	83.497	118.802	150.804	114.366	136.106	149.765	106.386	145.655	143.166	126.989	234.277	109.147	174.951	111.519	93.158	160.996	125.137	174.077	HARS, hisS	EC:6.1.1.21	histidyl-tRNA synthetase	M00359, M00360	map00970
K01893	97.039	95.668	114.253	103.998	66.549	83.785	134.729	85.582	84.397	82.965	73.568	88.023	109.748	91.615	112.585	105.186	108.998	49.212	79.463	48.218	66.369	77.947	93.408	85.252	81.707	117.815	68.209	60.777	51.275	82.651	104.67	94.528	146.115	113.079	121.244	55.707	60.944	118.523	90.615	106.443	NARS, asnS	EC:6.1.1.22	asparaginyl-tRNA synthetase	M00359, M00360	map00970
K01894	90.774	74.069	7.004	82.796	9.454	88.785	18.78	19.322	2.581	2.207	23.496	41.642	11.589	4.04	61.88	51.868	1.926	41.701	27.082	5.583	3.851	102.656	4.525	32.157	52	48.238	8.825	4.892	0.445	0	18.461	32.428	37.684	10.544	66.763	15.025	38.695	39.164	28.993	20.488	gluQ	EC:6.1.1.-	glutamyl-Q tRNA(Asp) synthetase
K01895	0.682	3.771	18.928	1.935	1.692	0.108	2.849	1.738	0.986	3.809	4.197	9.563	4.79	5.475	5.565	13.903	27.642	0.474	4.525	2.694	6.494	3.138	11.444	6.197	2.365	1.203	1.942	1.211	1.767	6.543	2.777	3.219	3.746	1.389	2.24	6.013	2.045	3.321	2.762	1.614	ACSS, acs	EC:6.2.1.1	acetyl-CoA synthetase	M00357	map00010, map00620, map00630, map00640, map00680, map00720, map01100, map01110, map01120, map01130, map01200
K01897	84.107	110.013	114.446	175.802	182.546	145.02	168.34	188.726	181.468	133.361	129.614	114.106	170.458	155.228	137.055	105.096	175.468	92.58	103.24	127.654	149.03	114.307	90.912	116.361	128.857	136.493	132.424	126.81	138.732	190.377	193.976	117.065	94.735	126.156	168.226	151.352	102.01	171.546	110.862	173.35	ACSL, fadD	EC:6.2.1.3	long-chain acyl-CoA synthetase	M00086	map00061, map00071, map01100, map01212, map02024, map03320, map04146, map04216, map04714, map04920
K01899	0	0	0	0	0	0	0	0	0	0	0	0	0	0	0	0	0	0	0	0	0	0	0	0	0	0	0	0	0	0.663	0	0	0.224	0	0	0	0	0	0	0	LSC1	EC:6.2.1.4 6.2.1.5	succinyl-CoA synthetase alpha subunit	M00009, M00011	map00020, map00640, map01100, map01110, map01120, map01130, map01200
K01900	0	0	0	0	0	0	0	0	0	0	0	0	0	0	0	0	0	0	0	0	0	0	0.382	0	0	0	0	0	0	0	0	0	0.287	0	0	0	0	0	0	0	LSC2	EC:6.2.1.4 6.2.1.5	succinyl-CoA synthetase beta subunit	M00009, M00011	map00020, map00640, map01100, map01110, map01120, map01130, map01200
K01902	42.601	47.025	64.636	95.702	75.44	73.015	114.96	86.461	64.823	58.085	59.315	58.075	84.073	53.038	72.462	51.075	92.453	31.919	51.667	33.829	49.166	49.118	59.566	56.976	46.368	56.552	46.342	51.375	50.941	68.579	90.48	53.106	38.397	95.146	103.428	87.836	47.391	71.243	49.13	69.604	sucD	EC:6.2.1.5	succinyl-CoA synthetase alpha subunit	M00009, M00011, M00173, M00374, M00620	map00020, map00640, map00660, map00720, map01100, map01110, map01120, map01130, map01200
K01903	158.629	134.631	69.987	164.518	104.42	145.908	123.004	134.491	83.074	102.454	79.531	96.66	112.943	59.404	168.654	136.261	91.255	86.815	87.66	61.666	68.737	146.998	66.591	105.296	96.708	131.616	128.242	104.873	51.61	69.954	119.665	92.03	76.304	155.188	159.618	92.909	92.88	144.812	58.835	95.733	sucC	EC:6.2.1.5	succinyl-CoA synthetase beta subunit	M00009, M00011, M00173, M00374, M00620	map00020, map00640, map00660, map00720, map01100, map01110, map01120, map01130, map01200
K01906	0.819	2.353	16.443	0.113	0.365	0.322	1.904	2.244	0	0.315	0.942	4.311	3.17	0.268	0.669	5.015	12.201	7.007	10.821	6.554	3.641	9.635	1.117	1.93	0.889	0.496	0	0.817	0.091	0.823	5.946	6.619	13.09	0.046	1.476	0.416	1.163	0.298	1.841	0.282	bioW	EC:6.2.1.14	6-carboxyhexanoate--CoA ligase	M00577	map00780, map01100
K01910	11.637	4.744	2.096	0.742	3.686	3.89	1.476	1.564	0.256	2.592	1.323	0.897	1.154	0.075	1.609	6.522	0.372	1.357	0.917	2.477	1.064	0	0.276	0.556	1.083	1.036	1.211	6.317	0	0.307	0.204	0.653	4.294	0	1.927	1.889	1.009	0.324	0.173	1.46	citC	EC:6.2.1.22	[citrate (pro-3S)-lyase] ligase		map02020
K01911	31.531	36.631	45.942	90.551	48.245	52.872	50.664	71.024	91.3	37.992	45.92	39.032	57.276	61.203	54.777	43.349	82.259	35.648	32.742	38.845	42.076	54.087	36.185	30.573	49.591	35.285	35.293	45.542	42.181	75.672	82.608	37.526	37.81	44.043	52.565	51.733	43.573	59.654	41.529	81.794	menE	EC:6.2.1.26	O-succinylbenzoic acid---CoA ligase	M00116	map00130, map01100, map01110
K01912	29.393	10.17	13.74	3.452	16.838	20.741	24.766	25.562	12.83	16.052	13.62	15.317	32.64	4.859	41.162	22.578	14.007	5.936	16.437	3.654	24.17	9.927	15.541	21.879	10.196	29.77	29.194	14.504	1.782	4.042	21.122	15.582	9.923	39.374	18.338	9.291	13.313	39.422	19.011	14.35	paaK	EC:6.2.1.30	phenylacetate-CoA ligase		map00360, map01120, map05111
K01914	50.003	72.42	68.843	102.479	37.385	59.701	53.105	68.934	52.737	29.129	47.74	46.1	58.826	52.735	38.345	62.458	76.396	35.093	52.062	33.759	33.99	53.788	56.331	38.878	40.503	39.674	29.029	42.567	38.605	41.347	85.057	54.529	72.677	29.994	79.851	40.433	17.41	62.227	44.161	39.336	asnA	EC:6.3.1.1	aspartate--ammonia ligase		map00250, map00460, map01100, map01110, map01230
K01915	219.502	193.833	129.23	230.918	165.134	188.011	130.169	207.155	122.542	94.396	146.746	116.806	148.316	151.628	145.867	170.451	133.581	160.899	112.77	164.543	116.189	193.498	107.669	123.548	126.505	138.568	148.804	194.73	122.862	134.02	150.925	113.818	183.712	141.215	198.405	151.498	120.142	154.047	102.694	131.134	glnA, GLUL	EC:6.3.1.2	glutamine synthetase		map00220, map00250, map00630, map00910, map01100, map01120, map01230, map02020, map04217, map04724, map04727
K01916	100.331	96.901	78.372	89.792	86.097	81.658	70.079	84.199	77.241	54.288	60.463	62.933	78.457	100.469	98.847	89.413	90.233	73.234	56.37	66.566	73.003	90.993	55.105	50.781	74.303	72.335	70.272	77.452	92.75	85.484	93.148	64.413	156.742	84.514	83.189	64.181	76.105	112.352	74.765	101.376	nadE	EC:6.3.1.5	NAD+ synthase	M00115	map00760, map01100
K01918	32.597	42.261	70.812	29.977	51.758	25.387	51.826	57.436	71.784	47.007	45.946	40.185	65.364	67.049	71.323	49.078	83.345	53.869	48.822	44.963	73.721	36.658	37.275	44.906	33.21	50.377	46.687	33.186	43.897	52.47	54.166	33.31	47.082	57.697	29.775	45.53	61.668	57.558	52.167	53.99	panC	EC:6.3.2.1	pantoate--beta-alanine ligase	M00119	map00410, map00770, map01100, map01110
K01919	122.2	97.213	26	79.184	32.23	70.469	17.959	53.497	13.74	15.273	27.211	36.894	37.592	9.891	74.596	85.647	6.44	52.716	35.449	31.824	14.902	92.682	16.072	56.129	42.24	62.173	67.778	65.102	4.623	14.39	20.992	31.292	47.446	47.916	76.244	29.931	37.743	51.259	25.267	21.62	gshA	EC:6.3.2.2	glutamate--cysteine ligase	M00118	map00270, map00480, map01100
K01920	47.447	42.896	6.864	14.169	2.691	9.862	4.608	0.488	1.273	1.356	4.539	8.56	10.612	1.046	27.852	34.382	0.083	1.748	17.164	12.852	0.278	11.518	2.11	27.432	6.319	15.024	9.598	5.534	0	0.078	3.142	5.688	4.562	14.43	19.75	0.18	15.795	11.098	6.427	3.461	gshB	EC:6.3.2.3	glutathione synthase	M00118	map00270, map00480, map01100
K01921	202.202	215.881	181.702	203.39	118.614	176.011	113.692	182.888	152.399	76.466	131.353	128.695	132.507	144.59	187.467	215.977	154.674	170.265	113.792	132.981	118.526	210.751	94.033	113.051	159.357	128.638	152.858	153.536	96.454	127.529	148.886	127.99	222.052	129.742	154.994	115.597	108.966	177.736	112.468	164.361	ddl	EC:6.3.2.4	D-alanine-D-alanine ligase		map00473, map00550, map01100, map01502
K01923	141.348	152.763	181.997	147.626	102.211	94.81	125.967	138.354	140.497	76.215	113.016	128.49	132.019	193.653	136.623	146.57	178.939	119.889	104.318	106.459	125.333	105.766	89.131	101.651	134.317	96.648	91.386	105.643	115.732	152.105	147.319	100.359	229.386	100.741	121.649	96.798	83.801	120.43	122.914	155.856	purC	EC:6.3.2.6	phosphoribosylaminoimidazole-succinocarboxamide synthase	M00048	map00230, map01100, map01110, map01130
K01924	192.816	181.72	173.23	213.532	107.423	154.294	106.396	161.636	122.29	82.179	110.931	115.101	115.852	133.752	137.755	192.596	138.173	154.387	110.915	104.911	116.153	195.03	86.542	108.176	145.19	102.518	127.486	140.299	92.771	112.446	137.11	113.492	212.138	99	169.615	104.719	77.122	140.013	104.374	145.776	murC	EC:6.3.2.8	UDP-N-acetylmuramate--alanine ligase		map00471, map00550, map01100
K01925	207.31	195.2	135.738	196.535	105.926	162.536	103.243	157.603	133.626	70.45	105.518	117.142	122.253	144.768	161.345	190.131	149.354	135.738	98.38	112.751	122.078	201.529	86.735	115.834	143.144	116.876	135.811	140.435	96.73	130.117	131.722	113.936	203.268	97.174	185.575	100.85	92.293	156.438	119.483	149.479	murD	EC:6.3.2.9	UDP-N-acetylmuramoylalanine--D-glutamate ligase		map00471, map00550, map01100
K01926	20.931	23.364	38.772	22.953	5.638	3.751	10.364	18.785	20.495	4.548	12.999	16.001	7.132	58.589	7.209	18.686	34.506	22.429	13.705	21.429	19.882	18.626	24.694	2.292	25.013	3.96	3.558	9.182	36.575	39.392	24.236	16.532	89.43	3.335	5.317	6.539	6.63	11.529	18.307	39.046	rex		redox-sensing transcriptional repressor
K01928	212.727	187.323	141.701	214.236	107.202	157.895	110.943	178.406	141.075	75.598	115.546	124.207	132.793	139.85	182.435	197.048	147.479	150.522	103.762	102.894	119.659	199.491	80.683	113.666	154.418	129.212	137.301	137.301	95.213	115.638	144.784	111.202	212.415	123.168	168.533	108.942	109.413	165.953	113.252	148.735	murE	EC:6.3.2.13	UDP-N-acetylmuramoyl-L-alanyl-D-glutamate--2,6-diaminopimelate ligase		map00300, map00550
K01929	143.806	150.269	131.45	176.137	92.843	128.624	86.602	157.796	139.359	67.454	98.185	107.003	114.516	141.76	125.879	161.033	143.236	138.579	85.015	98.448	108.561	169.302	64.081	76.871	139.903	98.149	105.39	132.824	86.917	115.431	129.505	96.388	214.301	95.374	133.218	96.653	95.682	134.074	90.813	138.119	murF	EC:6.3.2.10	UDP-N-acetylmuramoyl-tripeptide--D-alanyl-D-alanine ligase		map00300, map00550, map01100, map01502
K01930	0	0	0	0	0	0	0	0	0	0	0	0	0	0	0	0	0	0	0	0	0	0	0.117	0	0	0	0	0	0	0.098	0	0	0.264	0	0	0	0	0	0	0	FPGS	EC:6.3.2.17	folylpolyglutamate synthase		map00790, map01100, map01523
K01932	0	0.055	0.067	0	0	0	0	0	0	0	0	0	0	0	0	0	0	0	0.188	0	0	0	0	0	0.221	0	0	0	0	0	0	0	0	0	0	0	0	0	0	0	capB, pgsB	EC:6.3.2.-	gamma-polyglutamate synthase
K01933	76.7	90.996	131.551	137.311	92.905	67.96	103.759	142.25	149.817	88.651	78.639	74.978	97.761	127.122	85.77	95.727	156.293	101.79	68.67	93.148	109.392	95.231	76.535	50.38	92.745	62.87	73.018	78.205	103.022	112.091	124.252	71.772	137.651	79.789	77.983	76.912	63.259	92.784	84.678	113.83	purM	EC:6.3.3.1	phosphoribosylformylglycinamidine cyclo-ligase	M00048	map00230, map01100, map01110, map01130
K01934	63.063	62.74	69.503	89.751	44.644	52.99	51.481	64.032	106.918	51.697	60.838	52.438	76.443	62.728	66.973	62.599	98.641	45.218	39.805	38.927	68.07	65.586	60.637	41.359	51.456	43.112	42.052	44.804	75.778	64.132	104.93	47.109	66.136	45.277	48.653	46.386	51.7	85.071	65.297	67.88	MTHFS	EC:6.3.3.2	5-formyltetrahydrofolate cyclo-ligase		map00670, map01100
K01935	42.446	61.163	52.501	65.536	18.959	46.489	38.577	52.463	74.288	21.85	22.893	34.728	45.994	43.069	39.577	46.237	43.746	47.806	34.143	24.644	48.209	49.378	16.817	17.932	47.421	31.638	23.022	32.226	16.138	32.561	50.435	33.502	49.034	24.787	66.634	19.037	16.93	53.003	39.03	39.713	bioD	EC:6.3.3.3	dethiobiotin synthetase	M00123, M00573, M00577	map00780, map01100
K01937	195.71	188.576	189.012	200.039	120.17	150.601	159.811	179.275	153.963	83.804	125.683	134.571	154.477	174.064	165.551	210.896	166.485	144.768	129.597	98.808	128.133	196.88	115.577	126.844	148.916	127.254	134.836	140.05	112.144	143.67	160.615	127.877	233.277	142.352	205.384	114.486	97.441	157.918	125.242	174.476	pyrG, CTPS	EC:6.3.4.2	CTP synthase	M00052	map00240, map01100
K01938	214.296	185.161	188.817	145.231	122.772	130.327	135.179	152.103	138.967	134.515	127.874	132.407	138.753	146.218	207.06	220.664	149.51	153.488	125.345	116.882	140.348	187.677	125.234	127.592	128.666	164.781	161.904	131.097	106.26	123.918	135.266	126.392	241.57	139.985	150.843	105.67	123.532	163.59	127.642	154.022	fhs	EC:6.3.4.3	formate--tetrahydrofolate ligase	M00140, M00377	map00670, map00720, map01100, map01120, map01200
K01939	214.394	206.599	196.73	214.844	232.188	217.385	192.91	212.236	161.653	186.409	227.006	196.943	189.035	111.699	221.726	213.489	176.227	158.608	222.36	170.55	168.463	199.401	175.439	242.405	183.602	184.253	220.594	219.636	232.379	129.643	225.492	204.006	199.537	217.599	244.339	203.983	192.375	221.748	195.786	178.157	purA, ADSS	EC:6.3.4.4	adenylosuccinate synthase	M00049	map00230, map00250, map01100
K01940	199.814	214.257	185.51	194.72	186.095	189.164	157.895	199.314	169.906	162.701	187.158	142.395	147.258	105.041	175.367	205.923	142.278	160.635	198.514	192.142	159.841	218.599	158.395	218.969	158.923	173.499	204.559	205.948	204.065	108.787	195.68	189.587	191.086	207.406	225.582	167.155	168.249	173.455	202.174	138.82	argG, ASS1	EC:6.3.4.5	argininosuccinate synthase	M00029, M00844, M00845	map00220, map00250, map01100, map01110, map01130, map01230, map05418
K01945	216.25	202.422	152.713	219.692	145.175	175.455	125.356	208.773	148.91	99.383	128.236	125.066	165.363	137.817	205.265	217.233	143.101	159.661	132.453	119.52	117.654	216.438	87.073	137.768	136.549	154.31	161.196	162.386	86.053	109.979	174.845	127.472	193.306	145.367	209.9	129.687	118.841	185.59	123.72	130.145	purD	EC:6.3.4.13	phosphoribosylamine---glycine ligase	M00048	map00230, map01100, map01110, map01130
K01947	0	0	0	0	0	0	0	0	0	0	0	0	0	0	0	0	0	0	0	0	0	0	0	0	0.045	0	0	0	0	0	0	0	0	0	0.113	0	0	0	0	0	birA-coaX	EC:6.3.4.15 2.7.1.33	biotin---[acetyl-CoA-carboxylase] ligase / type III pantothenate kinase	M00120	map00770, map00780, map01100
K01950	6.896	7.446	23.404	3.185	10.581	11.024	10.679	9.205	2.963	3.803	17.034	13.65	9.204	11.543	9.116	13.182	34.371	13.142	6.274	14.941	13.106	9.404	17.971	10.095	14.872	5.875	9.178	15.715	4.748	14.771	6.526	7.403	8.832	6.234	3.252	11.399	4.045	5.087	8.306	3.385	E6.3.5.1, NADSYN1, QNS1, nadE	EC:6.3.5.1	NAD+ synthase (glutamine-hydrolysing)	M00115	map00760, map01100
K01951	232.084	211.99	221.305	202.564	131.664	164.136	175.414	197.974	156.495	93.018	142.914	129.474	154.767	185.56	162.413	220.459	173.785	165.222	127.472	143.233	148.527	210.021	129.376	130.325	154.289	133.055	143.439	145.995	120.142	155.525	168.741	124.775	268.833	157.352	190.909	122.081	115.805	159.528	128.165	172.773	guaA, GMPS	EC:6.3.5.2	GMP synthase (glutamine-hydrolysing)	M00050	map00230, map00983, map01100
K01952	23.112	22.383	19.028	14.213	2.134	3.557	3.06	2.412	5.107	23.642	7.477	14.775	3.623	2.765	5.152	24.175	14.677	4.615	3.382	5.046	4.555	2.875	9.084	2.889	1.01	2.13	4.606	2.172	1.636	8.254	4.926	3.088	7.167	1.773	16.834	3.157	4.8	3.698	6.126	4.422	PFAS, purL	EC:6.3.5.3	phosphoribosylformylglycinamidine synthase	M00048	map00230, map01100, map01110, map01130
K01953	0.109	0.44	0.369	1.745	0.032	0	1.329	1.056	0.849	0	0.252	1.38	6.123	0.277	0.421	1.04	3.452	0.029	0.285	0.379	0	0.259	2.637	1.985	10.765	0	0.672	4.038	1.965	4.301	0	1.026	2.893	0	1.387	0	0.085	0.402	0.793	0.81	asnB, ASNS	EC:6.3.5.4	asparagine synthase (glutamine-hydrolysing)		map00250, map01100, map01110, map01230
K01955	12.233	4.992	11.745	5.009	9.857	11.703	26.968	9.056	6.575	12.46	5.63	6.75	9.931	11.655	10.304	11.26	4.451	4.946	5.511	14.46	14.973	5.584	8.023	8.38	6.879	10.318	12.998	7.717	3.832	0.413	3.969	8.694	6.685	26.046	12.634	4.327	5.4	7.481	6.18	3.931	carB, CPA2	EC:6.3.5.5	carbamoyl-phosphate synthase large subunit	M00051	map00240, map00250, map01100
K01956	193.71	165.082	152.032	129.055	90.704	109.132	92.332	121.344	103.022	63.732	87.665	98.964	87.415	138.871	139.138	187.631	131.828	132.629	89.726	110.27	111.353	159.944	86.818	93.953	109.315	101.059	130.633	115.531	101.93	123.481	102.502	84.014	197.654	95.905	117.334	78.392	80.085	88.96	99.182	123.016	carA, CPA1	EC:6.3.5.5	carbamoyl-phosphate synthase small subunit	M00051	map00240, map00250, map01100
K01958	1.063	0.837	2.158	0.625	3.526	0.949	2.712	4.693	0	0	1.213	0.853	1.59	2.531	0	0	0	3.708	1.237	10.697	7.495	4.122	0	0.672	0.836	2.579	3.598	2.668	0	0.591	0.577	2.966	0.843	10.385	0.531	1.74	0.627	0.826	0	0	PC, pyc	EC:6.4.1.1	pyruvate carboxylase	M00173	map00020, map00620, map00720, map01100, map01120, map01200, map01230
K01959	0.414	1.742	2.058	0.203	0.94	0.072	12.697	10.341	2.906	7.427	9.102	3.082	8.82	2.997	5.24	1.517	3.675	0.895	1.988	0.224	6.954	3.417	3.155	3.148	4.898	2.186	7.446	2.568	0.575	0.739	4.207	3.636	0.714	6.265	2.318	1.298	0.755	1.113	5.201	3.785	pycA	EC:6.4.1.1	pyruvate carboxylase subunit A	M00173, M00620	map00020, map00620, map00720, map01100, map01120, map01200, map01230
K01960	0.759	5.811	18.43	1.526	2.575	0.467	13.548	13.257	4.703	10.491	11.285	12.082	15.671	16.889	11.593	14.274	32.203	1.24	6.208	1.926	11.16	5.648	16.924	9.106	7.985	1.995	9.343	3.985	7.039	21.087	5.925	7.645	3.783	4.913	4.911	8.871	3.022	5.033	8.755	11.606	pycB	EC:6.4.1.1	pyruvate carboxylase subunit B	M00173, M00620	map00020, map00620, map00720, map01100, map01120, map01200, map01230
K01961	187.129	155.261	112.88	191.568	77.47	144.808	133.886	139.016	81.913	47.798	103.854	106.512	101.921	53.308	142.184	179.862	67.16	95.127	90.011	70.812	45.116	159.395	81.498	109.323	102.713	108.152	124.002	123.817	41.907	50.289	123.658	98.785	143.564	118.473	213.899	74.468	68.932	132.295	76.438	79.185	accC	EC:6.4.1.2 6.3.4.14	acetyl-CoA carboxylase, biotin carboxylase subunit	M00082, M00376	map00061, map00620, map00640, map00720, map01100, map01110, map01120, map01130, map01200, map01212
K01962	91.356	72.436	54.009	108.858	36.289	45.118	44.823	75.277	75.39	33.076	43.279	38.204	57.524	52.242	43.336	68.208	57.796	44.329	43.038	47.192	34.315	60.234	56.152	40.895	49.506	42.279	38.954	41.199	36.055	36.825	71.702	42.891	85.213	54.956	70.527	32.1	43.116	56.836	40.018	46.407	accA	EC:6.4.1.2 2.1.3.15	acetyl-CoA carboxylase carboxyl transferase subunit alpha	M00082, M00376	map00061, map00620, map00640, map00720, map01100, map01110, map01120, map01130, map01200, map01212
K01963	210.176	143.18	109.951	181.551	83.593	148.04	132.879	149.056	86.652	101.024	110.238	110.321	124.882	61.783	162.716	153.668	78.469	109.644	102.862	70.019	65.857	177.191	94.928	110.908	115.476	157.323	138.547	135.885	41.999	56.349	119.428	102.851	154.211	140.938	177.729	79.304	98.469	148.536	89.955	76.069	accD	EC:6.4.1.2 2.1.3.15	acetyl-CoA carboxylase carboxyl transferase subunit beta	M00082, M00376	map00061, map00620, map00640, map00720, map01100, map01110, map01120, map01130, map01200, map01212
K01966	13.527	8.429	14.66	24.59	45.184	27.454	33.114	39.336	23.13	23.714	28.487	15.2	21.776	46.899	16.383	3.743	27.584	31.36	13.544	58.256	33.447	12.206	15.636	12.671	16.153	22.296	27.516	31.845	38.094	25.067	28.139	15.708	24.107	54.082	9.62	42.672	29.017	19.429	11.565	28.098	PCCB, pccB	EC:6.4.1.3 2.1.3.15	propionyl-CoA carboxylase beta chain	M00373, M00741	map00280, map00630, map00640, map01100, map01120, map01130, map01200
K01972	50.145	48.581	46.845	50.311	42.502	40.511	42.128	52.257	32.093	52.252	46.136	35.291	38.117	43.586	33.15	46.804	80.928	42.804	26.298	51.264	44.108	35.927	39.628	21.715	27.706	22.884	34.845	40.031	52.944	46.488	43.36	26.193	61.93	25.965	29.463	36.783	24.286	25.225	24.626	34.436	E6.5.1.2, ligA, ligB	EC:6.5.1.2	DNA ligase (NAD+)		map03030, map03410, map03420, map03430
K01975	3.074	2.161	0.655	1.127	6.555	6.131	0.843	6.187	0	0.899	5.533	2.782	3.316	6.051	2.087	0	0.165	11.048	2.167	3.615	0.685	3.483	0	1.232	1.27	3.404	7.482	12.892	0.261	1.509	2.913	3.219	2.482	1.397	1.66	6.793	0.739	1.278	1.264	0.56	thpR	EC:3.1.4.58	RNA 2',3'-cyclic 3'-phosphodiesterase
K01989	45.859	71.201	133.761	13.134	20.366	10.255	29.292	31.267	88.723	22.534	34.402	29.028	18.266	70.763	23.055	93.537	56.228	74.871	36.748	56.636	67.573	51.49	25.692	11.246	43.077	11.404	24.29	14.815	33.049	64.66	36.197	25.592	99.494	5.587	21.171	17.147	26.864	27.488	44.859	52.363	ABC.X4.S		putative ABC transport system substrate-binding protein	M00247
K01990	436.414	396.855	537.894	308.161	509.414	504.161	426.093	524.932	610.037	345.661	626.375	366.847	419.682	637.805	340.303	379.93	743.944	570.688	286.807	623.182	468.074	360.085	421.45	264.689	353.06	322.813	402.699	601.173	677.205	620.205	545.576	363.129	727.662	377.283	254.776	482.956	373.931	424.332	371.863	451.075	ABC-2.A		ABC-2 type transport system ATP-binding protein	M00254
K01991	1.738	3.773	18.565	1.295	0.568	0.264	2.969	1.707	1.308	4.367	3.691	9.722	4.491	6.586	7.092	11.331	27.649	0.308	3.258	1.126	6.285	6.247	14.175	5.114	2.026	0.442	0.292	2.478	1.463	6.264	4.983	3.401	5.857	0.746	1.031	8.694	3.218	2.909	1.889	1.134	wza, gfcE		polysaccharide biosynthesis/export protein		map02026
K01992	408.355	379.994	482.955	351.282	534.869	453.697	469.234	504.549	625.076	380.248	529.889	342.897	457.278	632.953	469.716	400.134	708.629	507.125	310.13	503.483	459.89	330.988	331.51	283.105	334.074	393.578	406.405	484.896	645.086	643.66	597.334	338.346	704.183	448.847	311.939	468.078	384.199	494.3	410.237	540.085	ABC-2.P		ABC-2 type transport system permease protein	M00254
K01993	41.766	51.78	89.667	12.091	60.811	42.435	108.487	45.606	66.681	118.621	59.488	60.338	77.589	42.357	113.188	71.798	99.928	43.648	77.655	36.767	107.736	52.082	90.262	72.604	56.857	98.156	75.014	31.373	22.635	40.678	60.018	61.085	46.766	94.201	60.935	37.248	51.315	77.831	74.149	48.325	ABC-2.TX		HlyD family secretion protein
K01995	20.239	15.103	52.511	5.662	12.476	21.798	17.65	10.045	6.205	4.836	35.273	12.88	8.274	11.41	5.882	24.295	11.27	23.749	12.172	29.021	16.837	5.184	24.813	8.656	3.348	10.211	10.612	16.332	7.759	10.725	6.249	7.084	16.659	17.855	3.641	12.192	6.565	5.9	7.184	5.283	livG		branched-chain amino acid transport system ATP-binding protein	M00237	map02010, map02024
K01996	50.248	41.018	70.165	24.171	19.411	24.792	33.35	25.761	25.929	9.449	50.224	28.404	17.708	41.124	14.327	49.432	43.624	40.939	23.168	48.231	30.62	20.097	40.332	13.69	15.71	13.246	18.045	27.664	41.553	30.536	26.265	23.901	79.929	20.28	11.822	21.022	12.962	16.624	22.322	12.641	livF		branched-chain amino acid transport system ATP-binding protein	M00237	map02010, map02024
K01997	40.67	49.77	105.572	20.249	14.004	9.341	28.025	30.021	43.884	13.733	32.217	30.288	16.429	63.737	14.243	74.637	54.086	58.642	34.228	47.179	45.702	33.258	40.786	8.514	36.619	7.778	11.199	19.551	44.4	42.287	33.992	22.771	100.414	4.506	16.264	15.747	15.637	18.267	31.749	27.534	livH		branched-chain amino acid transport system permease protein	M00237	map02010, map02024
K01998	33.142	30.309	38.106	21.006	16.928	22.79	17.984	24.645	24.037	4.703	33.745	18.823	16.338	40.757	8.634	27.422	40.861	39.23	14.845	38.881	20.69	17.931	25.845	7.907	11.74	11.356	16.327	25.351	36.529	25.286	27.656	16.454	68.028	14.24	8.501	14.793	9.815	15.223	15.789	9.906	livM		branched-chain amino acid transport system permease protein	M00237	map02010, map02024
K01999	37.8	48.366	96.966	11.154	23.612	23.278	25.447	27.556	59.24	17.28	44.297	26.873	18.578	50.099	18.406	67.988	35.859	64.47	24.753	51.084	44.04	32.683	22.334	11.489	29.383	14.33	26.407	23.771	27.284	40.35	26.067	19.606	72.366	13.508	14.918	17.016	21.532	20.139	30.157	31.906	livK		branched-chain amino acid transport system substrate-binding protein	M00237	map02010, map02024
K02000	6.31	3.9	8.74	2.76	1.012	4.032	1.926	2.136	5.836	0.058	3.828	5.157	3.07	9.022	2.064	7.625	0.385	7.617	0.783	4.634	2.616	2.434	0.627	0.657	1.202	1.819	2.782	2.914	0.356	5.369	5.559	2.885	17.29	1.475	2.812	4.54	1.799	6.798	1.231	4.093	proV	EC:7.6.2.9	glycine betaine/proline transport system ATP-binding protein	M00208	map02010
K02001	0	0	0	0	0	0	0	0	0	0	0	0	0	0	0	0	0	0	0	0	0	0	0	0.137	0.105	0	0	0	0	0	0	0	0	0	0	0	0	0	0	0	proW		glycine betaine/proline transport system permease protein	M00208	map02010
K02002	6.622	3.938	8.647	2.362	1.072	4.207	1.772	2.035	5.661	0.154	4.936	3.833	1.992	7.15	3.221	7.711	0.425	7.524	1.11	5.213	1.94	2.383	0.674	0.743	0.944	2.41	3.218	2.49	0.336	4.195	4.48	2.376	16.816	2.158	3.727	4.25	2.802	6.246	1.366	3.9	proX		glycine betaine/proline transport system substrate-binding protein	M00208	map02010
K02003	336.914	268.001	264.265	366.063	286.775	312.328	289.19	357.53	328.567	183.169	378.719	194.066	268.654	337.442	196.623	211.164	318.838	328.323	172.474	310.288	228.44	218.63	198.32	148.328	187.027	197.767	205.223	330.111	320.946	257.622	332.165	200.389	494.4	298.636	225.61	267.252	181.302	250.494	199.327	226.944	ABC.CD.A		putative ABC transport system ATP-binding protein	M00258
K02004	242.293	237.594	245.992	348.975	230.341	274.357	225.853	340.543	326.764	153.982	300.049	158.935	227.035	315.282	133.042	168.784	297.823	291.077	165.113	247.295	208.122	228.348	170.737	126.916	179.331	149.695	173.745	259.14	294.227	232.704	318.974	194.343	392.357	186.285	218.877	217.853	118.724	208.475	209.845	212.776	ABC.CD.P		putative ABC transport system permease protein	M00258
K02005	38.772	38.862	62.316	28.239	29.002	38.84	49.362	39.352	58.921	24.185	34.711	37.767	47.756	45.258	61.409	47.555	47.114	33.158	27.84	27.646	44.559	31.593	40.763	33.905	19.206	50.246	45.74	33.01	31.979	30.65	42.443	38.539	81.582	55.209	31.554	28.45	34.849	72.395	42.81	30.943	ABC.CD.TX		HlyD family secretion protein
K02006	37.632	37.136	58.975	65.551	34.344	56.734	35.407	54.811	44.405	12.287	46.876	27.306	45.54	21.658	28.482	44.798	15.493	33.478	26.48	31.181	16.833	41.476	15.396	27.31	28.986	27.347	23.32	42.295	6.435	16.596	54.504	34.804	36.431	24.794	58.941	29.751	16.496	47.727	23.312	32.569	cbiO		cobalt/nickel transport system ATP-binding protein	M00245, M00246	map02010
K02007	33.65	23.183	21.882	70.69	15.745	41.426	20.53	45.598	44.81	9.216	30.351	23.415	28.294	23.776	21.904	20.828	11.932	32.797	14.653	30.696	11.02	38.301	3.49	10.909	26.229	12.995	17.999	28.404	3.812	16.271	51.066	22.702	30.799	16.887	42.745	26.054	10.829	39.13	8.082	31.45	cbiM		cobalt/nickel transport system permease protein	M00245, M00246	map02010
K02008	31.541	21.333	19.171	71.237	14.113	43.705	14.721	43.15	38.703	4.448	31.006	14.052	20.714	20.329	16.348	17.258	10.446	22.765	10.821	23.059	9.34	29.412	1.948	8.125	24.607	16.619	13.188	32.739	0.994	17.644	44.81	22.735	34.774	14.377	36.564	21.054	6.487	35.149	6.174	26.15	cbiQ		cobalt/nickel transport system permease protein	M00245, M00246	map02010
K02009	26.086	18.176	21.108	3.873	13.477	17.501	13.442	7.884	9.257	4.426	24.265	9.139	8.099	18.024	8.873	21.656	3.879	25.612	4.288	20.214	13.885	10.13	3.877	9.197	6.71	7.877	12.996	19.457	0.682	8.582	11.883	10.206	27.118	9.893	10.738	16.139	9.676	12.742	4.064	6.627	cbiN		cobalt/nickel transport protein	M00245, M00246	map02010
K02010	80.802	60.434	31.751	170.899	27.255	85.489	24.582	69.767	72.696	27.399	24.264	26.161	45.899	42.705	24.349	43.406	74.823	31.916	25.328	27.645	12.642	80.487	17.314	14.43	71.962	18.381	16.257	36.842	10.987	39.396	64.092	39.377	85.189	24.113	108.335	25.856	8.414	59.265	10.854	46.332	afuC, fbpC	EC:7.2.2.7	iron(III) transport system ATP-binding protein	M00190	map02010
K02011	63.56	51.956	32.812	103.997	30.666	68.997	46.016	48.281	43.413	37.761	32.83	23.626	53.838	36.236	24.149	40.766	58.22	18.549	38.141	28.649	10.15	52.627	14.406	29.61	40.769	33.404	18.847	41.67	14.106	30.307	46.734	33.537	85.349	26.555	105.636	34.941	8.775	46.482	40.006	27.837	afuB, fbpB		iron(III) transport system permease protein	M00190	map02010
K02012	96.133	135.013	54.518	276.611	78.095	143.359	86.53	160.108	134.424	64.86	60.063	73.301	122.852	33.709	62.889	80.404	51.311	42.899	66.579	23.752	22.246	126.472	21.394	63.572	106.511	74.919	49.994	72.282	8.977	43.194	162.098	89.148	44.053	51.834	224.147	68.022	19.659	140.52	65.008	99.371	afuA, fbpA		iron(III) transport system substrate-binding protein	M00190	map02010
K02013	350.892	364.978	412.468	525.708	352.813	441.502	298.294	503.078	524.206	244.262	414.635	267.06	324.306	453.962	261.514	349.427	448.191	523.595	266.111	425.652	436.281	508.618	171.826	196.044	380.017	232.968	258.303	383.722	304.388	367.696	426.94	267.937	536.427	221.415	332.118	306.253	213.821	360.36	312.099	426.085	ABC.FEV.A	EC:7.2.2.-	iron complex transport system ATP-binding protein	M00240
K02014	145.14	155.284	80.143	157.38	41.14	116.124	91.865	106.507	43.762	35.088	44.471	91.085	119.248	27.737	160.366	148.109	78.993	60.901	74.861	53.582	36.315	149.836	55.446	102.186	94.367	104.589	95.584	102.086	5.272	41.123	81.416	62.692	84.645	87.907	137.158	54.698	87.423	97.124	47.28	56.509	TC.FEV.OM		iron complex outermembrane recepter protein
K02015	361.15	402.343	415.601	524.591	393.749	464.658	372.057	560.126	596.083	249.14	465.547	288.437	367.49	552.04	245.07	474.537	447.663	520.984	308.374	426.022	376.14	436.727	206.306	221.147	366.079	268.481	313.75	446.362	350.447	481.067	497.523	266.177	511.75	264.876	601.766	354.786	251.2	346.395	357.211	457.159	ABC.FEV.P		iron complex transport system permease protein	M00240
K02016	259.011	285.874	328.585	352.1	239.648	322.249	258.909	381.204	420.898	162.469	333.749	211.83	262.099	352.979	188.718	236.545	333.615	429.238	226.888	323.062	286.537	345.901	157.559	153.289	249.064	184.496	215.009	316.064	210.866	286.591	326.731	197.882	389.354	205.259	221.669	226.101	167.839	235.813	239.17	277.279	ABC.FEV.S		iron complex transport system substrate-binding protein	M00240
K02017	97.467	82.749	59.395	116.091	24.499	90.188	44.249	65.71	83.762	18.398	45.58	59.184	43.975	46.437	66.428	79.336	49.98	84.518	37.977	29.449	47.803	134.006	18.199	35.57	87.712	41.192	22.842	35.232	18.298	34.039	58.467	49.319	78.535	17.559	89.183	30.377	34.918	72.549	43.349	61.093	modC	EC:7.3.2.5	molybdate transport system ATP-binding protein	M00189	map02010
K02018	108.766	98.358	55.025	147.216	56.732	130.256	64.787	82.751	88.854	54.654	56.76	72.878	73.432	50.95	77.946	92.071	62.737	104.2	65.205	49.544	87.577	158.099	23.223	55.95	101.933	65.729	40.892	47.149	55.734	61.677	80.631	76.869	88.671	32.279	134.573	53.943	51.72	82.445	74.377	81.902	modB		molybdate transport system permease protein	M00189	map02010
K02019	152.904	123.796	18.898	184.494	26.055	154.143	42.802	75.2	38.068	23.594	58.44	85.822	36.264	13.971	101.433	96.317	17.339	89.88	37.555	1.674	20.012	187.182	7.225	52.349	96.112	75.181	15.907	21.523	1.138	8.382	54.226	60.653	70.792	13.822	138.798	28.774	41.96	93.752	34.876	50.719	modE		molybdate transport system regulatory protein
K02020	121.429	123.068	105.19	143.16	87.298	135.784	86.17	111.422	103.925	74.605	81.416	88.735	92.207	91.992	102.508	111.039	84.373	132.027	91.96	80.684	98.644	158.95	27.7	77.451	115.107	88.729	62.966	76.207	54.914	70.482	100.256	87.537	118.262	56.031	151.418	83.75	68.432	108.123	97.175	101.89	modA		molybdate transport system substrate-binding protein	M00189	map02010
K02021	0	0	0	0	0	0	0	0	0	0	0	0	0	0	0	0	0	0	0	0	0	0	0.043	0	0	0	0	0	0	0.142	0	0	0.032	0	0	0	0	0	0	0	ABC.MR		putative ABC transport system ATP-binding protein
K02022	0	0	0	0.865	0	1.939	0	0	0	0	0	0	0	0	0	0	0	0	0	0	0.262	0	0	0	0.626	0	0	0	0	0.772	0	0	0	0	0	0	0	0	0.048	0	ABC.MR.TX		HlyD family secretion protein
K02024	0	0	0	0	0	0	0	0	0	0	0	0	0.06	0	0	0	0	0	0	0	0	0	0	0.315	0	0	0	0	0	0	0	0	0	0	0	0	0	0	0	0	lamB		maltoporin
K02025	61.35	49.721	43.079	37.017	37.184	59.831	59.264	54.563	6.596	8.398	82.084	35.992	32.35	77.713	15.405	33.199	49.85	87.385	26.561	128.465	65.01	43.412	44.097	24.906	33.315	30.467	55.061	89.613	47.441	32.648	43.682	42.905	85.232	83.483	20.161	44.13	17.933	21.045	32.967	13.722	ABC.MS.P		multiple sugar transport system permease protein	M00207
K02026	49.853	46.275	45.202	40.109	45.786	56.655	58.284	50.709	9.148	11.804	76.969	40.801	27.9	97.89	19.758	22.532	61.774	87.436	30.8	114.196	67.96	40.266	42.109	28.914	49.232	30.454	53.957	80.297	50.884	33.226	45.45	45.305	86.733	86.045	17.369	40.464	26.041	20.32	38.15	14.563	ABC.MS.P1		multiple sugar transport system permease protein	M00207
K02027	82.961	49.249	28.891	46.014	47.591	76.194	53.966	63.322	28.554	7.479	98.288	43.462	32.692	66.584	20.512	39.74	49.2	109.469	27.907	136.814	56.286	51.303	23.254	30.652	30.427	37.131	59.902	94.522	47.752	35.354	48.907	42.428	98.166	53.687	18.861	50.647	26.261	27.615	37.189	18.673	ABC.MS.S		multiple sugar transport system substrate-binding protein	M00207
K02028	177.467	163.226	123.008	153.629	75.714	127.04	80.008	137.813	105.127	59.744	94.497	79.288	100.382	65.917	94.597	149.287	94.391	110.928	58.57	88.539	67.387	153.94	70.36	66.487	82.469	64.968	93.73	103.322	85.888	80.467	115.393	74.728	154.211	67.354	150.261	73.59	60.071	117.557	60.84	98.244	ABC.PA.A	EC:7.4.2.1	polar amino acid transport system ATP-binding protein	M00236
K02029	200.384	209.627	209.747	194.226	73.129	164.543	131.813	215.246	160.997	44.237	144.692	110.356	147.564	143.132	110.001	187.15	151.152	147.903	91.535	115.875	90.06	205.38	116.257	84.65	155.574	82.965	103.198	134.372	119.397	111.059	173.433	117.193	273.483	90.507	228.282	91.302	95.109	153.579	114.227	152.178	ABC.PA.P		polar amino acid transport system permease protein	M00236
K02030	136.394	174.209	200.548	167.023	71.83	79.944	110.297	157.106	164.319	66.514	107.345	79.058	106.085	170.372	76.681	142.05	209.238	135.748	102.816	128.359	106.225	126.022	131.221	59.983	101.204	57.006	53.535	91.812	165.86	150.381	170.127	88.473	266.329	55.303	111.428	70.865	76.062	104.597	105.017	132.409	ABC.PA.S		polar amino acid transport system substrate-binding protein	M00236
K02031	29.922	36.228	70.889	3.474	13.388	17.475	16.641	17.23	49.329	14.229	29.703	16.898	14.543	36.947	17.606	47.049	34.808	50.628	23.702	30.762	38.233	31.741	23.895	10.426	34.33	8.407	16.55	20.242	16.011	32.939	19.36	14.682	47.994	4.448	12.116	12.666	11.01	12.435	24.257	24.856	ABC.PE.A		peptide/nickel transport system ATP-binding protein	M00239	map02024
K02032	44.477	35.115	45.241	63.895	24.347	55.506	31.438	49.425	39.66	14.413	64.413	28.347	37.695	20.362	22.549	31.78	22.104	37.979	20.584	46.1	28.539	38.171	31.071	18.836	29.901	21.105	24.74	37.737	8.992	21.596	45.83	30.899	29.367	23.798	38.602	30.555	10.596	31.839	17.518	23.991	ABC.PE.A1		peptide/nickel transport system ATP-binding protein	M00239	map02024
K02033	96.262	60.7	69.373	74.791	78.975	116.329	55.598	81.677	70.147	68.405	127.278	46.884	63.187	47.586	34.576	75.298	72.614	97.81	39.038	94.227	65.56	61.75	49.922	39.116	50.956	45.156	64.02	100.818	61.009	56.848	66.573	46.736	49.876	38.605	53.226	66.946	28.577	46.262	38.248	46.775	ABC.PE.P		peptide/nickel transport system permease protein	M00239	map02024
K02034	72.301	34.631	48.424	15.721	70.002	81.984	35.099	49.69	29.855	41.06	101.555	26.887	42.584	38.844	22.731	50.424	40.898	73.309	25.095	85.325	31.739	33.3	30.635	31.669	50.324	36.737	47.922	78.242	48.878	41.532	36.78	28.755	46.324	22.248	16.832	53.755	21.987	17.982	26.372	26.386	ABC.PE.P1		peptide/nickel transport system permease protein	M00239	map02024
K02035	108.067	92.53	85.679	164.637	162.308	142.344	85.6	166.959	190.496	111.368	132.18	71.957	113.341	147.948	59.128	89.655	197.812	159.312	63.551	148.892	127.611	117.278	50.308	58.238	124.277	58.422	73.05	123.829	216.756	169.999	181.252	76.048	105.1	54.688	79.735	138.568	65.418	121.639	74.43	170.158	ABC.PE.S		peptide/nickel transport system substrate-binding protein	M00239	map02024
K02036	52.305	45.019	62.592	55.884	19.654	30.385	32.165	48.833	43.64	8.276	35.573	35.281	18.864	118.904	19.675	40.867	95.73	48.707	24.918	68.182	60.308	42.328	55.701	10.921	67.173	12.195	17.102	45.297	77.039	74.043	50.038	48.656	189.583	26.967	10.608	21.113	14.547	21.909	47.048	86.169	pstB	EC:7.3.2.1	phosphate transport system ATP-binding protein	M00222	map02010
K02037	35.178	28.077	26.839	25.109	11.588	20.268	16.755	25.249	18.522	3.048	29.355	18.04	10.796	38.933	11.372	24.364	35.27	35.906	11.434	33.569	19.68	21.583	28.823	7.221	10.794	9.836	15.559	28.454	35.126	21.138	28.142	18.004	61.033	11.05	7.966	19.24	12.97	19.026	20.41	18.236	pstC		phosphate transport system permease protein	M00222	map02010
K02038	36.455	25.963	28.564	27.97	14.463	20.416	17.643	24.627	21.127	4.586	31.77	17.306	9.923	43.467	7.013	23.368	35.731	32.687	13.79	36.664	16.737	22.773	20.909	4.481	9.739	10.653	13.718	28.566	31.614	23.162	25.555	18.212	60.248	16.874	8.676	17.344	10.204	14.144	20.204	10.001	pstA		phosphate transport system permease protein	M00222	map02010
K02039	30.497	23.712	21.324	26.466	12.982	17.174	16.116	21.479	17.577	5.609	30.121	11.796	9.825	32.331	6.533	21.978	33.406	32.707	12.384	42.071	21.2	14.53	22.57	5.46	11.457	7.144	12.73	24.635	24.929	19.303	21.596	17.268	59.615	16.605	10.592	16.464	9.601	13.833	17.687	15.969	phoU		phosphate transport system protein
K02040	27.923	29.373	37.115	25.757	11.306	20.445	18.725	23.987	22.125	7.991	30.706	25.201	15.112	39.549	15.1	29.912	70.35	26.777	15.067	26.645	16.944	22.778	38.764	11.223	10.013	7.501	11.738	25.652	37.236	31.346	26.359	15.774	63.749	7.64	10.873	20.395	9.895	17.456	20.334	13.744	pstS		phosphate transport system substrate-binding protein	M00222	map02010, map02020, map05152
K02041	9.406	8.772	4.473	0.881	4.506	1.398	2.136	0.221	0.945	3.472	4.839	1.226	1.492	0.209	1.308	6.59	1.811	1.843	0.845	2.333	1.159	0.464	1.508	0.419	0.732	1.061	2.321	0.113	0	2.417	0.101	1.054	5.218	0.949	3.26	1.468	1.378	0.486	0.086	3.851	phnC	EC:7.3.2.2	phosphonate transport system ATP-binding protein	M00223	map02010
K02042	3.143	2.47	2.875	0.276	2.549	0.415	1.523	0	0.346	0.562	5.258	1.777	0.048	0.301	0.332	1.315	0.403	1.649	0.671	1.552	0.435	0	0.5	0.382	0.709	1.04	0.473	0	0	1.63	0.277	0.273	3.505	1.234	0.74	2.205	0.114	0	0	2.806	phnE		phosphonate transport system permease protein	M00223	map02010
K02043	0	0	0	0	0	0	0	0	0	0	0	0	0	0	0	0	0	0	0	0	0	0	0	0.108	0	0	0	0	0	0	0	0	0	0	0	0	0	0	0	0	phnF		GntR family transcriptional regulator, phosphonate transport system regulatory protein
K02044	15.728	8.343	10.203	2.752	7.612	9.048	4.527	6.402	0.791	2.813	15.412	5.15	5.245	3.262	3.725	7.853	4.915	11.717	3.286	7.761	5.581	4.871	5.649	4.164	2.504	7.873	8.711	11.184	0.173	2.536	6.506	3.485	4.297	2.506	3.231	6.113	3.109	1.228	2.768	3.748	phnD		phosphonate transport system substrate-binding protein	M00223	map02010
K02045	121.011	101.04	49.659	82.371	37.716	82.762	20.56	51.468	7.679	9.144	40.317	44.552	38.619	5.484	86.041	95.004	4.21	52.706	38.947	36.591	19.276	103.769	19.267	61.807	45.23	62.641	67.812	61.529	5.357	11.176	21.231	39.62	48.657	44.139	75.453	32.487	44.988	53.408	28.287	23.125	cysA	EC:7.3.2.3	sulfate/thiosulfate transport system ATP-binding protein	M00185	map00920, map02010
K02046	123.931	89.661	50.683	76.29	35.691	74.405	18.338	47.658	6.346	9.018	38.714	35.733	32.86	5.816	76.199	89.769	4.214	46.702	32.291	31.456	18.072	96.112	18.105	56.643	42.607	54.276	73.289	58.177	5.016	11.329	19.156	32.692	45.086	48.399	72.194	28.082	37.967	48.253	27.978	21.605	cysU		sulfate/thiosulfate transport system permease protein	M00185	map00920, map02010
K02047	129.086	88.417	37.439	75.959	35.423	81.308	14.284	47.342	6.563	8.191	37.374	42.092	34.284	4.498	79.087	90.654	4.197	49.313	35.497	31.262	18.497	98.861	18.575	57.678	36.249	54.235	63.655	57.582	4.181	11.381	19.176	38.607	47.614	48.62	79.702	27.436	44.072	53.012	21.577	19.302	cysW		sulfate/thiosulfate transport system permease protein	M00185	map00920, map02010
K02048	74.347	59.244	7.831	49.398	6.288	62.756	8.4	12.928	0.946	1.484	13.757	33.621	11.246	1.776	46.697	50.359	0.223	35.369	21.111	5.368	0.494	75.765	0.544	30.898	36.917	33.664	4.484	2.002	0	0	14.517	21.543	30.246	9.337	50.945	9.105	29.45	27.922	16.521	12.943	cysP		sulfate/thiosulfate transport system substrate-binding protein	M00185	map00920, map02010
K02049	24.879	44.229	63.205	78.133	15.703	19.455	40.246	61.228	88.702	16.744	16.102	30.011	29.32	58.489	25.357	44.116	47.141	44.113	27.285	22.359	48.78	66.721	21.833	11.646	51.539	12.474	14.131	18.046	16.958	34.726	58.594	28.781	46.59	22.465	39.945	18.019	15.547	42.202	33.614	55.512	ABC.SN.A		NitT/TauT family transport system ATP-binding protein	M00188
K02050	140.999	112.722	41.407	146.102	53.449	96.068	45.353	115.342	51.687	15.579	71.326	49.032	58.758	26.885	91.191	72.685	17.443	84.144	47.919	47.414	30.315	130.581	26.833	69.725	61.974	71.291	94.191	88.089	6.463	32.047	62.15	48.898	51.57	59.864	100.734	53.184	42.534	79.952	33.299	52.177	ABC.SN.P		NitT/TauT family transport system permease protein	M00188
K02051	118.189	133.702	99.219	157.063	58.205	110.643	54.42	117.407	92.664	31.903	78.302	62.268	69.841	75.412	113.51	109.503	74.841	111.489	72.311	76.41	70.857	142.077	34.992	72.416	83.793	74.48	93.39	98.051	18.726	50.621	79.381	67.447	90.312	63.664	112.563	60.563	50.494	96.985	55.852	71.41	ABC.SN.S		NitT/TauT family transport system substrate-binding protein	M00188
K02052	0	0.256	0	0.289	0	0	0.29	0	0	0	0	1.535	0	0	0.122	0	1.172	0	0	0	0	0	1.125	0.279	1.647	0	0.056	0	0.643	0.509	0	0	0	0	0	0	0	0	0	0	ABC.SP.A		putative spermidine/putrescine transport system ATP-binding protein	M00193	map02024
K02053	11.618	11.427	5.678	60.937	0.903	3.324	2.186	38.45	33.824	0.606	0.784	0.97	9.458	0.285	1.01	2.436	10.22	13.294	1.16	3.237	3.324	10.41	1.63	4.05	2.451	8.743	0.54	15.067	0.905	0	37.011	16.293	10.451	1.268	6.243	10.749	3.839	33.124	0.756	0.162	ABC.SP.P		putative spermidine/putrescine transport system permease protein	M00193	map02024
K02054	8.473	9.978	6.622	67.335	0.587	3.237	2.252	37.287	42.478	1.519	2.097	3.054	12.261	0.185	0.985	3.388	10.969	10.525	1.131	2.445	2.315	13.899	1.011	3.678	5.73	10.7	0.869	14.723	1.249	0.189	46.703	18.057	10.225	0.895	4.913	10.289	3.928	33.579	0.356	1.335	ABC.SP.P1		putative spermidine/putrescine transport system permease protein	M00193	map02024
K02055	8.091	11.369	4.623	64.786	1.794	4.692	1.564	43.978	37.38	1.866	1.459	1.417	11.036	0.071	1.244	3.65	10.647	13.022	1.189	3.188	3.77	13.934	1.65	4.191	3.228	8.319	0.599	13.067	0.899	0.145	40.431	16.244	10.196	1.547	5.574	10.155	3.256	36.133	0.553	0.598	ABC.SP.S		putative spermidine/putrescine transport system substrate-binding protein	M00193	map02024
K02056	50.742	59.949	90.422	47.908	48.923	34.495	50.783	66.242	76.131	27.234	62.918	43.553	22.544	104.041	23.266	72.266	59.594	57.674	45.76	100.005	47.167	41.341	52.41	25.271	40.612	33.259	48.862	45.299	75.284	140.239	58.255	44.752	96.824	30.272	32.722	49.531	64.432	31.586	36.286	78.546	ABC.SS.A	EC:3.6.3.17	simple sugar transport system ATP-binding protein	M00221
K02057	88.886	80.997	102.255	50.871	30.981	47.655	33.915	42.086	22.018	15.541	70.629	33.532	24.075	55.354	15.827	101.977	56.326	72.655	32.082	71.622	27.022	34.349	49.84	14.896	21.351	20.481	32.353	49.344	52.252	34.485	44.43	34.146	125.589	14.875	25.219	31.299	19.609	23.543	27.692	16.679	ABC.SS.P		simple sugar transport system permease protein	M00221
K02058	0	0	7.163	0.374	0	0	1.235	0	0	0	1.33	1.504	0.698	0.379	1.481	0	2.265	0	0.927	0	3.415	0	4.723	0.733	0	0	0.304	0	0	0.388	0.343	0	0	0.092	0.418	0.083	0	0	0	0	ABC.SS.S		simple sugar transport system substrate-binding protein	M00221
K02062	15.827	33.533	12.186	69.708	21.014	40.12	26.335	38.781	34.999	19.3	18.007	19.066	36.743	6.625	16.23	18.638	9.81	11.027	24.756	4.133	3.852	28.798	3.797	22.188	24.508	22.644	15.368	25.997	0.437	7.414	42.146	26.855	10.004	19.188	61.082	21.568	4.723	39.767	20.734	23.333	thiQ		thiamine transport system ATP-binding protein	M00191	map02010
K02063	16.596	15.689	4.562	67.869	4.649	18.957	7.61	34.382	33.45	6.785	5.897	6.336	14.132	8.602	9.337	5.572	8.813	8.965	7.654	1.903	2.597	26.469	1.008	5.491	18.453	7.117	2.739	13.799	0.616	9.262	31.964	12.335	9.691	8.066	27.612	8.938	2.933	28.464	3.523	17.681	thiP		thiamine transport system permease protein	M00191	map02010
K02064	37.487	50.617	41.079	98.429	40.094	39.62	44.108	80.776	97.466	27.238	33.046	33.16	34.097	93.872	35.572	38.965	31.119	33.926	41.892	77.77	31.319	56.969	15.602	26.051	56.402	39.887	38.295	35.384	51.94	147.195	74.922	47.424	39.651	36.203	57.117	39.287	78.502	49.276	32.015	109.292	thiB, tbpA		thiamine transport system substrate-binding protein	M00191	map02010
K02065	46.4	49.935	68.405	13.327	24.774	20.417	36.877	29.374	38.685	28.596	36.479	38.199	50.933	47.592	56.508	60.165	64.684	36.527	43.729	34.438	53.485	39.286	33.062	38.713	43.103	34.666	36.767	21.274	15.7	44.683	40.357	29.878	47.773	49.422	38.011	18.556	38.964	29.857	51.796	40.942	mlaF, linL, mkl		phospholipid/cholesterol/gamma-HCH transport system ATP-binding protein	M00210, M00669, M00670	map02010
K02066	149.677	134.584	56.919	178.645	63.436	136.6	82.05	112.856	55.102	39.247	71.207	80.798	107.526	30.062	129.631	138.913	50.167	67.142	75.832	35.715	46.75	154.867	48.631	96.673	83.874	104.321	105.6	101.598	11.715	46.092	92.614	79.045	70.661	96.517	162.1	69.821	48.056	118.377	49.401	67.019	mlaE, linK		phospholipid/cholesterol/gamma-HCH transport system permease protein	M00210, M00669, M00670	map02010
K02067	42.844	52.753	72.828	9.997	52.281	25.971	38.319	29.565	50.392	44.09	32.227	37.368	46.876	37.834	68.349	63.207	56.883	38.082	41.441	33.734	54.503	38.73	34.908	44.061	30.074	50.77	51.842	31.765	16.486	31.212	38.721	25.595	49.393	47.44	41.413	33.053	41.675	43.43	55.738	32.435	mlaD, linM		phospholipid/cholesterol/gamma-HCH transport system substrate-binding protein	M00210, M00669, M00670	map02010
K02068	0	0.092	0	1.461	0	0	0.13	0.664	0	0	0	0.447	0	0	0	1.243	3.897	0	0	0	0	0	1.038	1.288	2.128	0	0	5.991	1.681	1.21	0	0	6.23	0	0	0	0	0	1.147	1.03	ABC.X2.A		putative ABC transport system ATP-binding protein	M00211
K02069	6.801	2.005	0.671	1.085	5.663	11.596	5.712	7.7	0.455	0.615	12.461	3.454	3.997	4.034	1.819	1.677	3.051	10.795	2.161	18.111	7.285	6.262	1.306	5.907	3.801	2.794	6.746	15.272	1.36	0.573	2.814	5.653	3.82	4.362	0.611	7.192	1.375	2.56	2.713	0.551	ABC.X2.P		putative ABC transport system permease protein	M00211
K02071	99.98	130.395	152.988	148.999	83.758	76.871	100.699	138.564	177.62	73.473	87.665	76.053	95.598	196.266	67.395	117.562	152.798	117.034	85.454	102.977	123.758	113.582	65.615	49.556	136.317	61.327	66.656	79.417	115.623	133.143	142.521	90.645	221.724	46.078	109.429	79.51	58.474	96.156	96.495	171.096	metN		D-methionine transport system ATP-binding protein	M00238	map02010
K02072	88.524	121.143	137.994	132.873	92.869	83.294	91.543	133.666	174.988	63.556	88.163	68.06	98.273	157.602	64.506	114.553	142.666	112.022	90.929	100.109	115.286	101.819	69.3	56.514	105.255	56.402	66.308	86.356	114.55	108.02	143.039	73.71	168.281	53.576	107.91	90.124	65.012	97.544	87.42	113.704	metI		D-methionine transport system permease protein	M00238	map02010
K02073	129.505	150.744	149.923	117.968	75.81	84.962	84.56	122.665	166.752	72.893	83.916	82.346	88.223	130.728	61.253	141.967	150.049	127.935	79.151	103.177	111.566	114.905	68.586	42.813	112.619	51.137	59.145	73.302	109.485	112.394	122.182	71.204	180.399	40.247	96.248	65.686	53.135	88.695	98.969	119.825	metQ		D-methionine transport system substrate-binding protein	M00238	map02010
K02074	35.625	31.73	3.283	47.374	16.472	31.888	6.78	11.54	18.859	14.458	7.15	12.849	4.446	9.243	22.416	23.302	23.7	23.556	9.912	9.45	13.873	35.223	9.106	5.956	32.508	16.905	1.239	5.134	32.837	23.596	27.228	15.421	23.112	0.193	27.775	15.056	12.804	31.371	9.735	24.012	ABC.ZM.A		zinc/manganese transport system ATP-binding protein	M00244
K02075	63.605	48.908	16.721	69.369	36.237	63.806	19.905	35.101	24.754	22.162	22.424	36.933	13.014	17.731	41.824	49.624	27.185	46.597	21.19	13.161	15.585	86.571	10.096	25.632	49.512	33.731	10.854	13.633	37.065	24.371	32.567	25.075	41.562	11.808	60.608	36.026	28.729	43.803	19.474	36.459	ABC.ZM.P		zinc/manganese transport system permease protein	M00244
K02076	3.727	4.174	5.595	0.434	0	0.311	4.864	0.91	0	0	1.099	1.726	1.113	0	3.571	3.472	5.506	0.334	0.407	1.463	2.837	0	6.739	0.406	0.245	0	0.211	0.225	0	2.329	0.803	0.349	0.7	0.526	1.598	0.242	0	0.191	0.346	0.94	zurR, zur		Fur family transcriptional regulator, zinc uptake regulator
K02077	12.05	12.012	11.107	18.971	37.56	13.408	13.017	23.449	22.619	23.204	15.566	7.394	14.738	19.609	9.867	12.394	26.699	17.221	10.228	16.415	18.481	5.765	11.951	6.17	21.343	8.586	11.303	15.073	37.581	26.782	21.076	7.818	16.178	13.293	9.074	26.241	18.967	14.589	6.964	23.684	ABC.ZM.S		zinc/manganese transport system substrate-binding protein	M00244
K02078	375.568	301.016	240.137	327.986	220.924	244.179	302.552	291.265	230.221	191.178	228.634	218.211	311.478	189.263	279.519	340.516	347.578	216.126	180.916	191.76	217.985	253.027	202.334	216.493	157.727	219.984	230.009	248.515	166.934	215.736	285.707	204.236	375.247	279.764	339.378	248.443	158.751	290.837	174.215	213.658	acpP		acyl carrier protein	M00848	map00999, map01130
K02081	13.621	9.099	9.02	3.085	19.269	18.233	18.369	15.994	4.688	14.546	24.568	16.61	13.708	4.789	18.136	14.056	32.952	12.445	13.362	24.478	21.371	9.429	19.466	18.574	6.479	13.143	19.887	15.13	9.457	10.511	15.438	14.151	11.544	31.425	9.039	12.633	6.874	17.524	14.536	7.386	agaR		DeoR family transcriptional regulator, aga operon transcriptional repressor
K02082	33.435	35.413	35.494	28.121	7.659	13.931	17.873	22.857	25.962	3.047	17.602	18.43	10.157	50.539	5.882	22.747	48.011	26.129	16.591	28.37	18.321	17.79	27.55	5.367	8.545	6.159	5.261	19.949	45.59	30.621	18.569	16.581	73.338	3.674	9.784	13.228	10.25	14.428	22.458	14.779	agaS	EC:5.-.-.-	tagatose-6-phosphate ketose/aldose isomerase
K02083	0	0	0	0.06	0	0	0	0	0	0	0	0	0	0	0	0	0	0	0	0	0	0	0	0	0	0	0	0	0	0	0	0	0	0	0	0	0	0	0	0.203	allC	EC:3.5.3.9	allantoate deiminase		map00230, map01120
K02086	24.072	28.519	26.505	20.652	4.19	6.342	10.08	16.591	21.927	2.443	16.671	12.589	6.883	26.903	6.532	21.576	27.018	19.994	12.188	19.505	9.718	13.486	22.326	1.751	7.948	5.039	4.58	11.932	28.363	14.107	16.614	13.532	59.394	1.543	10.045	8.506	6.341	11.332	12.299	11.839	dnaD		DNA replication protein
K02099	0	0	0	0	0	0	0	0	0	0	0	0	0	0	0	0	0	0	0	0	0	0	0	0.086	0	0	0	0	0	0	0	0	0	0	0	0	0	0	0	0	araC		AraC family transcriptional regulator, arabinose operon regulatory protein
K02100	0	0	0	0	0	0	0	0	0	0	0	0	0	0	0	0	0	0	0	0	0	0	0	0.361	0	0	0	0	0	0	0	0	0	0	0	0	0	0	0	0	araE		MFS transporter, SP family, arabinose:H+ symporter
K02103	0	0	0	0.365	0	0	0	0.349	0	0	0	0	0	0	0	0	0	0	0	0	0	0	0	0	0	0	0	0.433	0	0	0	0	0	0	0	0	0	0	0	0	araR		GntR family transcriptional regulator, arabinose operon transcriptional repressor
K02106	3.427	1.032	0.326	0.957	0.476	1.146	0.253	0.107	0.09	0.248	0.334	0.379	0.451	0.054	0.478	1.644	0	0.53	0.051	0.179	0.18	0.045	0.199	0.157	0.361	0.047	0.413	0.11	0	0.056	0.049	0.172	0.3	0	0.1	0.119	0.183	0.047	0	0	atoE		short-chain fatty acids transporter		map02020
K02107	18.569	10.293	20.532	6.924	3.778	3.571	4.835	1.832	30.523	0.373	15.559	7.97	3.039	15.13	3.317	25.489	2.678	13.454	3.943	6.924	2.226	3.073	1.82	1.813	1.263	4.929	6.707	2.707	8.771	13.254	8.896	8.829	33.008	7.011	4.602	7.622	10.212	11.528	8.398	11.864	ATPVG, ahaH, atpH		V/A-type H+/Na+-transporting ATPase subunit G/H	M00159	map00190
K02108	200.754	183.834	162.411	201.09	118.678	153.508	104.559	138.851	114.287	67.722	104.599	113.762	129.705	152.014	153.799	196.717	130.624	162.763	110.611	101.373	107.508	189.676	63.552	102.592	126.746	130.131	135.33	137.282	83.992	133.938	118.856	108.33	217.233	127.249	171.191	115.146	90.366	140.59	104.896	131.177	ATPF0A, atpB		F-type H+-transporting ATPase subunit a	M00157	map00190, map00195, map01100
K02109	123.14	124.232	149.733	136.998	95.908	73.03	89.32	119.782	112.016	70.718	97.381	89.275	96.509	168.201	132.161	136.726	134.848	121.562	72.907	96.602	108.825	119.819	76.028	74.511	119.847	85.786	91.463	87.195	91.865	139.263	111.852	94.398	169.692	99.822	92.51	84.501	74.758	71.44	96.391	149.24	ATPF0B, atpF		F-type H+-transporting ATPase subunit b	M00157	map00190, map00195, map01100
K02110	271.439	259.403	230.834	221.054	175.159	173.329	199.445	228.769	196.004	159.398	175.27	151.943	194.18	207.658	244.638	248.883	212.196	212.158	198.089	133.275	171.842	232.804	174.298	185.677	192.697	224.327	165.289	206.035	138.684	176.979	207.676	186.983	259.167	242.395	254.543	143.901	160.948	207.519	173.108	246.112	ATPF0C, atpE		F-type H+-transporting ATPase subunit c	M00157	map00190, map00195, map01100
K02111	220.473	205.851	195.546	222.723	136.244	193.593	223.815	205.833	141.66	103.045	165.73	161.446	156.127	160.664	176.054	218.321	192.698	149.567	124.625	168.204	173.778	199.506	156.83	144.686	207.35	139.369	165.275	176.992	107.82	129.38	181.883	155.006	221.911	192.953	239.411	146.939	123.651	171.408	126.501	181.008	ATPF1A, atpA	EC:7.1.2.2 7.2.2.1	F-type H+/Na+-transporting ATPase subunit alpha	M00157	map00190, map00195, map01100
K02112	277.876	279.31	260.365	254.61	268.17	260.824	329.082	291.149	259.566	250.995	281.601	244.149	213.876	258.162	261.207	266.293	269.931	194.094	270.469	308.023	249.049	276.061	277.539	285.558	285.057	236.426	288.765	266.54	298.671	290.599	301.672	284.083	272.704	296.528	324.037	259.306	284.38	247.265	254.309	315.67	ATPF1B, atpD	EC:7.1.2.2 7.2.2.1	F-type H+/Na+-transporting ATPase subunit beta	M00157	map00190, map00195, map01100
K02113	171.988	172.91	148.796	187.517	94.051	129.312	81.02	157.764	154.11	67.418	87.969	100.978	104.117	136.89	151.083	189.713	147.26	149.136	92.604	101.805	106.567	186.589	67.337	88.237	153.772	84.126	107.585	130.425	82.138	120.683	136.568	96.026	227.276	89.351	137.656	99.529	86.493	144.033	86.531	147.483	ATPF1D, atpH		F-type H+-transporting ATPase subunit delta	M00157	map00190, map00195, map01100
K02114	75.679	79.842	94.062	144.297	49.95	64.517	72.328	104.851	115.038	59.466	79.491	62.385	78.152	109.436	74.215	73.463	135.699	63.612	56.945	63.916	77.053	74.543	60.61	58.855	79.497	56.949	33.368	63.816	88.657	94.858	109.479	76.916	136.128	61.155	66.911	76.943	51.735	95.34	63.577	101.444	ATPF1E, atpC		F-type H+-transporting ATPase subunit epsilon	M00157	map00190, map00195, map01100
K02115	186.979	179.266	141.489	189.431	101.892	161.802	117.292	155.26	117.78	62.16	114.319	105.226	125.501	99.725	158.162	195.004	120.31	122.724	91.539	88.873	82.496	161.684	88.111	109.451	136.338	116.288	132.654	127.114	85.985	103.457	142.474	104.897	182.43	115.547	175.518	94.613	73.289	170.241	94.846	132.279	ATPF1G, atpG		F-type H+-transporting ATPase subunit gamma	M00157	map00190, map00195, map01100
K02116	11.073	6.197	0.294	60.735	3.505	20.909	10.83	1.696	0	1.697	2.36	1.101	0.906	0.295	1.548	1.707	0	1.556	0	0.618	0.246	17.196	0.361	1.313	10.173	0.803	0	7.418	0	0	0.802	0	3.459	0	8.34	2.179	0.995	0	0	0	atpI		ATP synthase protein I
K02117	19.746	14.668	39.271	8.101	9.58	11.468	9.741	3.169	26.962	5.081	21.167	11.264	8.546	14.273	5.184	28.613	7.179	17.63	6.7	15.42	8.901	5.669	12.532	5.212	2.355	7.97	7.476	6.869	12.156	12.166	9.304	8.93	35.415	6.378	6.002	10.538	10.573	13.407	8.494	12.153	ATPVA, ntpA, atpA	EC:7.1.2.2 7.2.2.1	V/A-type H+/Na+-transporting ATPase subunit A	M00159	map00190, map01100
K02118	32.216	24.147	49.652	8.404	14.609	17.217	11.21	5.324	28.477	8.089	22.939	14.389	12.162	12.973	10.544	40.422	10.133	17.908	8.843	16.937	10.023	7.996	14.565	6.896	5.483	12.362	9.817	8.483	13.816	13.891	11.359	9.157	36.884	6.14	18.048	10.874	12.613	14.576	9.237	11.927	ATPVB, ntpB, atpB		V/A-type H+/Na+-transporting ATPase subunit B	M00159	map00190, map01100
K02119	23.023	17.599	36.416	9.094	6.551	8.884	7.145	4.234	24.38	5.335	16.984	10.79	5.313	12.572	5.669	31.078	6.761	16.105	4.602	13.117	8.234	6.263	10.335	2.482	4.794	5.156	5.447	5.954	11.042	12.937	7.691	6.491	30.566	3.667	7.672	7.267	8.675	11.998	7.247	9.818	ATPVC, ntpC, atpC		V/A-type H+/Na+-transporting ATPase subunit C	M00159	map00190, map01100
K02120	20.745	17.526	31.773	4.538	9.57	8.194	7.984	4.369	27.26	3.996	21.873	10.146	5.07	12.47	7.007	32.844	4.62	19.17	3.734	15.468	9.133	6.719	8.84	4.95	3.523	6.13	7.121	5.233	11.016	11.823	9.529	5.529	29.386	3.666	7.462	9.058	8.231	14.157	11.049	11.866	ATPVD, ntpD, atpD		V/A-type H+/Na+-transporting ATPase subunit D	M00159	map00190, map01100
K02121	17.896	15.202	17.656	7.791	28.337	8.871	9.819	5.165	25.564	21.284	13.851	11.199	9.232	12.499	6.921	18.199	4.659	16.499	5.917	11.657	8.052	5.733	8.458	12.924	4.245	20.963	11.279	5.335	10.605	9.522	9.162	9.36	32.034	9.17	9.369	9.584	7.89	14.134	6.71	7.576	ATPVE, ntpE, atpE		V/A-type H+/Na+-transporting ATPase subunit E	M00159	map00190, map01100
K02122	26.83	17.682	43.539	13.829	7.079	11.749	7.081	6.916	28.145	5.759	16.708	9.53	8.473	17.991	6.159	37.5	10.644	19.503	3.327	12.12	9.653	4.424	11.954	1.118	5.071	6.152	7.881	6.404	15.014	16.409	12.133	4.631	35.369	4.835	5.146	5.598	12.411	10.979	6.903	15.767	ATPVF, ntpF, atpF		V/A-type H+/Na+-transporting ATPase subunit F	M00159	map00190, map01100
K02123	10.067	7.222	12.312	6.043	2.283	5.742	3.355	3.001	22.595	0.774	6.08	6.374	3.506	12.833	4.032	9.8	3.878	9.998	1.28	6.446	3.997	5.426	1.26	0.933	2.541	3.146	3.78	6.234	7.646	9.192	7.13	3.585	26.496	2.143	3.516	5.109	8.326	9.048	5.81	8.741	ATPVI, ntpI, atpI		V/A-type H+/Na+-transporting ATPase subunit I	M00159	map00190, map01100
K02124	14.357	10.896	43.264	8.714	2.25	8.19	4.515	4.755	26.5	1.636	18.025	8.137	4.094	12.283	4.118	24.563	6.873	14.665	4.75	10.439	8.318	6.862	12.988	2.284	3.887	4.156	5.396	7.124	16.353	12.803	9.529	6.367	31.879	4.856	4.046	6.319	12.782	11.286	8.697	10.08	ATPVK, ntpK, atpK		V/A-type H+/Na+-transporting ATPase subunit K	M00159	map00190, map01100
K02125	0	0	0	0	0	0.611	0	0	0	0	0	0	0	0	0	0	0	0	0	0	0	0	0	0	0	0	0	0	0	0	0	0	0.62	0	0	0	0	0	0	0	ATPeF08, MTATP8, ATP8		F-type H+-transporting ATPase subunit 8	M00158	map00190, map01100, map04714, map05010, map05012, map05016
K02126	0	0	0	0	0	12.363	0	0.727	0	0	0	0	0	0	0	0	0	0.639	0	0	0	0	0	0	0.702	0	0	0	0	2.98	0	0	1.866	0	0	0	0	0	0	0	ATPeF0A, MTATP6, ATP6		F-type H+-transporting ATPase subunit a	M00158	map00190, map01100, map04714, map05010, map05012, map05016
K02127	0	0	0	0	0	0	0	0	0	0	0	0	0	0	0	0	0	0	0	0	0	0	0.295	0	0	0	0	0	0	0.247	0	0	0.111	0	0	0	0	0	0	0	ATPeF0B, ATP5F1, ATP4		F-type H+-transporting ATPase subunit b	M00158	map00190, map01100, map04714, map05010, map05012, map05016
K02128	0	0	0	0	0	0	0	0	0	0.03	0.051	0	0	0	0	0	0	0	0	0	0	0	0.454	0	0	0	0	0	0	1.167	0	0	1.357	0	0	0	0	0	0	0.056	ATPeF0C, ATP5G, ATP9		F-type H+-transporting ATPase subunit c	M00158	map00190, map01100, map04714, map05010, map05012, map05016
K02133	0	0	0	0	0	0	0	0	0	0	0	0	0	0	0	0	0	0	0	0	0	0	0.116	0	0	0	0	0	0	0.193	0	0	0.044	0	0	0	0	0	0	0	ATPeF1B, ATP5B, ATP2	EC:7.1.2.2	F-type H+-transporting ATPase subunit beta	M00158	map00190, map01100, map04714, map05010, map05012, map05016
K02134	0	0	0	0	0	0	0	0	0	0	0	0	0	0	0	0	0	0	0	0	0	0	0.242	0	0	0	0	0	0	0.405	0	0	0.182	0	0	0	0	0	0	0	ATPeF1D, ATP5D, ATP16		F-type H+-transporting ATPase subunit delta	M00158	map00190, map01100, map04714, map05010, map05012, map05016
K02136	0	0	0	0	0	0	0	0	0	0	0	0	0	0	0	0	0	0	0	0	0	0	0.958	0	0	0	0	0	0	0.218	0	0	0	0	0	0	0	0	0	0	ATPeF1G, ATP5C1, ATP3		F-type H+-transporting ATPase subunit gamma	M00158	map00190, map01100, map04714, map05010, map05012, map05016
K02137	0	0	0	0	0	0	0	0	0	0	0	0	0	0	0	0	0	0	0	0	0	0	0.174	0	0	0	0	0	0	0	0	0	0.262	0	0	0	0	0	0	0	ATPeF0O, ATP5O, ATP5		F-type H+-transporting ATPase subunit O	M00158	map00190, map01100, map04714, map05010, map05012, map05016
K02138	0	0	0	0	0	0	0	0	0	0	0	0	0	0	0	0	0	0	0	0	0	0	0	0	0	0	0	0	0	0	0	0	0.163	0	0	0	0	0	0	0	ATPeF0D, ATP5H, ATP7		F-type H+-transporting ATPase subunit d	M00158	map00190, map01100, map04714, map05010, map05012, map05016
K02146	0	0	0	0	0	0	0	0	0	0	0	0	0	0	0	0	0	0	0	0	0	0	0.091	0	0	0	0	0	0	0.076	0	0	0	0	0	0	0	0	0	0	ATPeV0D, ATP6D		V-type H+-transporting ATPase subunit d	M00160	map00190, map01100, map04142, map04145, map04721, map04966, map05110, map05120, map05152, map05165, map05203, map05323
K02147	0	0	0	0	0	0	0	0	0	0	0	0	0	0	0	0	0	0	0	0	0	0	0.059	0	0	0	0	0	0	0.147	0	0	0.044	0	0	0	0	0	0	0	ATPeV1B, ATP6B		V-type H+-transporting ATPase subunit B	M00160	map00190, map01100, map04145, map04150, map04721, map04966, map05110, map05120, map05165, map05323
K02149	0	0	0	0	0	0	0	0	0	0	0	0	0	0	0	0	0	0	0	0	0	0	0.125	0	0	0	0	0	0	0	0	0	0.188	0	0	0	0	0	0	0	ATPeV1D, ATP6M		V-type H+-transporting ATPase subunit D	M00160	map00190, map01100, map04145, map04150, map04721, map04966, map05110, map05120, map05165, map05323
K02150	0	0	0	0	0	0	0	0	0	0	0	0	0	0	0	0	0	0	0	0	0	0	0	0	0	0	0	0	0	0.397	0	0	0	0	0	0	0	0	0	0	ATPeV1E, ATP6E		V-type H+-transporting ATPase subunit E	M00160	map00190, map01100, map04145, map04150, map04721, map04966, map05110, map05120, map05165, map05323
K02151	0	0	0	0	0	0	0	0	0	0	0	0	0	0	0	0	0	0	0	0	0	0	0.742	0	0	0	0	0	0	0	0	0	0	0	0	0	0	0	0	0	ATPeV1F, ATP6S14		V-type H+-transporting ATPase subunit F	M00160	map00190, map01100, map04145, map04150, map04721, map04966, map05110, map05120, map05165, map05323
K02152	0	0	0	0	0	0	0	0	0	0	0	0	0	0	0	0	0	0	0	0	0	0	0	0	0	0	0	0	0	0	0	0	0.318	0	0	0	0	0	0	0	ATPeV1G, ATP6G		V-type H+-transporting ATPase subunit G	M00160	map00190, map01100, map04145, map04150, map04721, map04966, map05110, map05120, map05165, map05323
K02153	0	0	0	0	0	0	0	0	0	0	0	0	0	0	0	0	0	0	0	0	0	0	0	0	0	0	0	0	0	0.441	0	0	0	0	0	0	0	0	0	0	ATPeV0E, ATP6H		V-type H+-transporting ATPase subunit e	M00160	map00190, map01100, map04145, map04721, map04966, map05110, map05120, map05165, map05323
K02155	0	0	0	0	0	0	0	0	0	0	0	0	0	0	0	0	0	0	0	0	0	0	0	0	0	0	0	0	0	0.398	0	0	0.292	0	0	0	0	0	0	0	ATPeV0C, ATP6L		V-type H+-transporting ATPase 16kDa proteolipid subunit	M00160	map00190, map01100, map04142, map04145, map04721, map04966, map05110, map05120, map05152, map05165, map05323
K02160	137.134	115.457	69.157	181.877	62.707	117.579	72.73	132.165	90.072	57.141	70.832	68.233	86.711	58.945	120.542	132.386	65.613	90.612	67.945	62.341	47.305	159.254	98.964	72.871	81.686	100.185	76.576	103.234	37.157	51.212	106.409	81.579	119.348	80.618	113.251	56.568	50.428	128.11	59.653	69.394	accB, bccP		acetyl-CoA carboxylase biotin carboxyl carrier protein	M00082, M00376	map00061, map00620, map00640, map00720, map01100, map01110, map01120, map01130, map01200, map01212
K02167	0	0	0	0	0	0	0	0	0	0	0	0	0	0	0	0	0	0	0	0	0	0	0	0.285	0	0	0	0	0	0	0	0	0	0	0	0	0	0	0	0	betI		TetR/AcrR family transcriptional regulator, transcriptional repressor of bet genes
K02168	14.647	27.728	41.315	18.863	16.222	16.337	33.234	36.442	44.116	24.362	26.34	17.688	23.011	35.523	21.84	34.694	29.397	42.572	23.523	31.992	34.88	36.113	7.213	13.369	33.419	14.075	24.147	25.202	12.994	23.847	25.163	26.799	39.215	15.543	30.983	18.208	14.652	12.354	24.35	33.357	betT, betS		choline/glycine/proline betaine transport protein
K02169	11.001	6.624	0.364	1.372	2.341	7.391	0.708	0.571	0.218	2.117	0.885	1.106	0.262	0.128	0.729	1.908	0	2.314	0.483	1.951	0.214	0.408	1.074	0.545	0.283	0.771	0.122	8.24	0	0.131	0	1.478	3.976	0.311	0.736	1.533	0.918	0.111	0.087	0	bioC	EC:2.1.1.197	malonyl-CoA O-methyltransferase	M00572	map00780, map01100
K02170	0	0	0	0.22	0	0	0	0	0	0	0	0	0	0	0	0	0	0	0	0	0	0.128	0	0.503	0	0	0	0	0	0	0	0	0	0	0.217	0	0	0	0	0	bioH	EC:3.1.1.85	pimeloyl-[acyl-carrier protein] methyl ester esterase	M00572	map00780, map01100
K02171	0	0	0	0.842	0	0	0	0	0	0	0	0	0	0	0	0	0	0	0	0	0	0	0	0	0	0	0	0	0	0	0	0	0	0	0	0	0	0	0	0	blaI		BlaI family transcriptional regulator, penicillinase repressor	M00627	map01501
K02172	0	0	0	0.397	0	0	0	0	0	0	0	0	0	0	0	0	0	0	0	0	0	0	0	0	0	0	0	0	0	0	0	0	0	0	0	0	0	0	0	0	blaR1		bla regulator protein blaR1	M00627	map01501
K02173	0	0.863	4.352	0	0	0	3.579	0	0	1.309	1.392	1.339	0.643	0.727	0.811	0.746	5.425	0	0.66	0.115	2.359	0	3.96	0.899	0.231	0	0.343	0	1.072	0.745	0	1.234	0	0	0.385	0.229	0.589	0.271	1.583	0	yggC		putative kinase
K02179	0	0	0	0	0	0	0	0	0	0	0	0	0	0	0	0	0	0	0	0	0	0	0.103	0	0	0	0	0	0	0	0	0	0.231	0	0	0	0	0	0	0	BUB2		cell cycle arrest protein BUB2		map04111
K02180	0	0	0	0	0	0	0	0	0	0	0	0	0	0	0	0	0	0	0	0	0	0	0	0	0	0	0	0	0	0	0	0	0.063	0	0	0	0	0	0	0	BUB3		cell cycle arrest protein BUB3		map04110, map04111, map05166
K02182	0	0	0	0	0	0	0	0	0	0	0	0	0	0	0	0	0	0	0	0	0	0	0	0.178	0	0	0	0	0	0	0	0	0	0	0	0	0	0	0	0	caiC	EC:6.2.1.48	carnitine-CoA ligase
K02183	0	0	0	0	0	0	0	0	0	0	0	0	0	0	0	0	0	0	0	0	0	0	0	0	0	0	0	0	0	0.087	0	0	0.167	0	0	0	0	0	0	0	CALM		calmodulin		map04014, map04015, map04016, map04020, map04022, map04024, map04070, map04114, map04218, map04261, map04270, map04371, map04625, map04626, map04713, map04720, map04722, map04728, map04740, map04744, map04745, map04750, map04910, map04912, map04915, map04916, map04921, map04922, map04924, map04925, map04970, map04971, map05010, map05031, map05034, map05133, map05152, map05163, map05167, map05170,…
K02188	29.097	30.108	56.174	7.05	16.323	18.437	16.852	20.524	42.976	11.419	26.997	19.181	13.316	46.154	15.253	41.818	26.036	45.405	20.167	36.666	33.941	28.608	10.648	6.218	25.991	13.068	18.225	20.386	13.794	26.667	21.051	14.315	51.157	6.724	13.501	15.389	15.631	17.797	23.383	29.34	cbiD	EC:2.1.1.195	cobalt-precorrin-5B (C1)-methyltransferase		map00860, map01100
K02189	20.433	25.056	45.434	4.006	8.622	7.351	12.639	14.592	49.699	12.174	16.322	14.583	8.219	39.202	12.389	38.084	20.206	40.55	15.499	25.996	28.402	23.885	7.402	3.965	23.672	6.965	12.135	7.211	13.027	23.684	15.471	12.298	50.984	4.491	9.589	8.669	9.426	16.453	19.119	25.121	cbiG	EC:3.7.1.12	cobalt-precorrin 5A hydrolase		map00860, map01100
K02190	14.648	22.968	45.812	3.54	6.638	5.424	10.846	14.156	41.038	10.729	14.268	17.168	7.134	37.562	9.655	36.331	22.044	42.242	13.091	28.037	28.686	22.412	5.948	3.472	20.63	4.735	11.255	8.925	10.064	24.379	13.745	11.251	53.757	3.064	7.79	7.561	11.041	12.985	17.612	23.759	cbiK	EC:4.99.1.3	sirohydrochlorin cobaltochelatase		map00860, map01100
K02191	18.429	19.159	50.569	2.798	5.657	7.701	7.73	1.866	7.157	3.037	20.733	7.367	5.307	8.715	6.458	33.849	6.761	12.616	6.353	11.669	10.355	3.523	14.172	3.393	3.151	4.629	5.205	4.34	5.937	6.872	6.722	5.256	25.862	4.765	8.52	6.165	6.347	8.891	2.585	6.067	cbiT	EC:2.1.1.196	cobalt-precorrin-6B (C15)-methyltransferase		map00860, map01100
K02192	90.012	97.512	15.69	80.332	13.059	117.027	17.936	23.426	2.195	3.356	14.754	59.621	25.436	0.495	71.455	93.941	1.466	66.092	33.417	17.129	1.536	107.458	2.553	40.397	44.131	53.892	24.262	16.101	0.769	2.683	27.15	25.497	44.345	20.959	71.559	17.776	39.681	37.792	28.009	16.409	bfd		bacterioferritin-associated ferredoxin
K02193	17.016	17.248	5.932	68.612	6.14	25.373	5.656	35.01	33.898	6.128	9.305	11.71	17.002	8.256	9.438	5.937	10.122	8.768	7.381	2.689	1.893	26.523	1.125	4.186	17.734	6.406	4.546	17.186	0.967	9.628	32.796	14.82	8.223	7.084	28.83	10.576	1.825	30.081	6.127	21.336	ccmA	EC:7.6.2.5	heme exporter protein A	M00259	map02010
K02194	20.049	29.324	13.831	69.084	8.504	41.945	24.172	42.847	33.262	6.483	11.579	16.044	45.895	9.055	15.126	13.414	11.602	14.135	21.485	2.248	7.025	29.025	6.283	25.136	20.866	21.799	5.529	27.889	1.324	7.349	48.409	24.318	10.602	17.002	67.992	16.324	3.25	51.363	9.513	21.587	ccmB		heme exporter protein B	M00259	map02010
K02195	21.022	34.935	15.093	64.095	16.196	43.509	26.046	38.906	33.494	13.6	16.513	22.704	38.082	9.617	19.449	24.26	12.712	10.133	23.544	4.41	7.993	25.384	6.756	26.208	26.638	28.63	12.354	23.104	2.176	9.92	42.718	27.002	11.622	17.237	79.961	22.024	6.276	38.669	16.933	25.83	ccmC		heme exporter protein C	M00259	map02010
K02196	19.339	17.322	8.445	82.972	10.588	24.366	13.198	52.713	49.653	1.494	4.175	12.057	28.885	7.682	22.513	5.775	9.737	9.138	3.824	0.459	7.082	38.821	0	2.274	30.291	5.602	4.612	22.645	2.768	12.404	39.391	15.336	8.307	8.842	38.467	21.14	2.727	35.125	2.798	30.622	ccmD		heme exporter protein D		map02010
K02197	17.694	27.048	15.986	64.665	9.807	39.795	16.607	33.527	30.46	8.133	14.411	14.63	30.267	6.995	11.433	13.457	13.087	9.744	12.339	0.384	6.022	25.288	8.051	7.769	25.032	12.802	5.989	9.782	1.109	8.682	29.747	16.898	9.288	7.536	57.181	14.301	4.299	31.526	8.085	24.298	ccmE		cytochrome c-type biogenesis protein CcmE
K02198	1.298	1.663	7.999	0.727	6.009	1.211	1.876	2.154	0.787	7.39	4.303	3.128	1.805	0.463	5.053	3.052	2.961	0.37	0.584	0.861	3.07	1.695	5.879	0.565	1.518	1.029	3.933	4.118	0.107	1.519	0.921	0.889	0.336	0.826	2.965	5.081	0.716	0.192	6.61	2.337	ccmF		cytochrome c-type biogenesis protein CcmF
K02199	30.287	37.857	11	145.005	18.84	45.919	31.092	75.708	72.535	28.209	22.114	26.202	62.096	19.732	22.491	19.109	18.797	25.611	27.155	8.305	8.391	61.549	2.067	23.514	46.137	31.871	12.87	28.324	3.255	21.759	81.628	41.701	18.231	25.26	56.745	25.87	6.514	80.138	25.916	49.415	ccmG, dsbE		cytochrome c biogenesis protein CcmG, thiol:disulfide interchange protein DsbE
K02200	17.134	21.438	4.444	73.547	7.948	25.584	7.646	43.33	35.889	11.918	11.533	9.259	17.252	8.821	11.275	6.912	11.377	11.807	7.867	3.093	3.315	25.997	1.704	5.615	17.647	6.862	6.271	25.189	0.584	8.95	38.471	13.014	12.06	7.953	31.302	11.539	2.724	32.848	5.114	24.549	ccmH		cytochrome c-type biogenesis protein CcmH
K02201	0	0	0	0	0	0	0	0	0	0	0	0	0	0	0	0	0	0	0	0	0	0	0	0	0	0	0	0	0	0.083	0	0	0.15	0	0	0	0	0	0	0	E2.7.7.3B	EC:2.7.7.3	pantetheine-phosphate adenylyltransferase	M00120	map00770, map01100
K02202	0	0	0	0	0	0	0	0	0	0	0	0	0	0	0	0	0	0	0	0	0	0	0	0	0	0	0	0	0	0.077	0	0	0.139	0	0	0	0	0	0	0	CDK7	EC:2.7.11.22 2.7.11.23	cyclin-dependent kinase 7	M00290	map03022, map03420, map04110
K02203	0	0	0	0.435	0	0	0	0	0	0	0	0	0	0	0	0	0	0	0	0	0	0	0	0	0	0	0	0	0	0	0	0	0	0	0	0	0	0	0	0	thrH	EC:3.1.3.3 2.7.1.39	phosphoserine / homoserine phosphotransferase	M00018	map00260, map00680, map01100, map01110, map01120, map01130, map01230
K02204	67.724	56.018	5.696	51.307	5.506	55.118	6.747	10.715	0	0.315	13.856	37.184	0	0	36.065	48.767	0.085	37.49	12.387	0	0.284	68.659	0.85	17.065	28.304	22.678	0	0.616	0	0	14.111	17.755	33.594	0	46.219	8.335	16.079	27.53	10.528	10.054	thrB2	EC:2.7.1.39	homoserine kinase type II	M00018	map00260, map01100, map01110, map01120, map01230
K02207	0	0	0	0	0	0	0	0	0	0	0	0	0	0	0	0	0	0	0	0	0	0	0	0	0	0	0	0	0	0.699	0	0	0.105	0	0	0	0	0	0	0	UBE2R, UBC3, CDC34	EC:2.3.2.23	ubiquitin-conjugating enzyme E2 R		map04120
K02208	0	0	0	0	0	0	0	0	0	0	0	0	0	0	0	0	0	0	0	0	0	0	0.046	0	0	0	0	0	0	0	0	0	0	0	0	0	0	0	0	0	CDK8_11	EC:2.7.11.22 2.7.11.23	cyclin-dependent kinase 8/11
K02210	0	0	0	0	0	0	0	0	0	0	0	0	0	0	0	0	0	0	0	0	0	0	0	0	0	0	0	0	0	0.239	0	0	0.162	0	0	0	0	0	0	0	MCM7, CDC47	EC:3.6.4.12	DNA replication licensing factor MCM7	M00285	map03030, map04110, map04111, map04113
K02217	119.148	117.092	44.669	126.347	35.148	71.746	66.487	73.918	58.136	28.239	50.287	45.018	73.906	23.913	87.385	73.937	50.694	40.218	63.951	36.571	20.577	65.076	25.852	68.01	48.694	84.206	51.882	56.233	5.477	23.639	80.566	59.524	40.698	70.766	126.234	47.927	19.155	81.66	38.596	45.315	ftnA, ftn	EC:1.16.3.2	ferritin
K02218	0	0	0	0	0	0	0	0	0	0	0	0	0	0	0	0	0	0	0	0	0	0	0	0	0	0	0	0	0	0	0	0	0.124	0	0	0	0	0	0	0	CSNK1, CKI	EC:2.7.11.1	casein kinase 1		map04011, map04392
K02219	0	0	0	0	0	0	0	0	0	0	0	0	0	0	0	0	0	0	0	0	0	0	0	0	0	0	0	0	0	0	0	0	0.645	0	0	0	0	0	0	0	CKS1		cyclin-dependent kinase regulatory subunit CKS1		map04111, map05200, map05222
K02220	0	0	0	0	0	0	0	0	0	0	0	0	0	0	0	0	0	0	0	0	0	0	0	0	0	0	0	0	0	0.307	0	0	0	0	0	0	0	0	0	0	CLB1_2		G2/mitotic-specific cyclin 1/2	M00693	map04011, map04111
K02221	67.902	60.751	38.225	113.826	41.573	37.602	47.973	73.35	95.876	33.989	49.117	41.42	63.434	110.431	48.453	33.909	69.138	51.689	34.999	39.875	47.103	64.496	38.294	29.731	99.524	28.388	23.685	53.197	79.605	82.216	72.113	41.159	139.277	28.027	45.663	36.803	34.03	59.178	44.043	98.872	yggT		YggT family protein
K02224	24.421	25.175	54.755	4.146	14.454	17.151	17.901	17.79	42.875	10.685	29.16	17.594	10.797	43.726	12.495	41.779	27.063	53.515	19.579	35.777	34.377	27.835	9.669	6.224	23.635	9.602	16.506	20.348	10.136	29.766	20.994	15.061	60.232	8.046	12.017	12.106	13.373	15.204	22.587	24.112	cobB-cbiA	EC:6.3.5.9 6.3.5.11	cobyrinic acid a,c-diamide synthase		map00860, map01100
K02226	6.315	2.86	7.192	1.006	8.111	8.256	4.729	4.066	0	0.736	17.178	5.507	4.127	6.272	2.784	1.393	3.866	12.347	3.691	8.341	3.309	5.456	5.927	4.029	2.051	4.18	8.677	10.766	0.214	1.549	2.801	4.597	5.875	4.09	3.192	7.099	4.307	1.592	3.159	0.574	cobC, phpB	EC:3.1.3.73	alpha-ribazole phosphatase	M00122	map00860, map01100
K02227	20.198	9.997	20.307	5.018	10.407	16.732	8.314	5.388	7.978	2.392	24.307	7.405	6.822	13.145	6.994	13.549	2.959	16.587	4.225	14.733	6.666	9.601	6.193	4.064	3.933	6.879	10.059	12.72	0.792	6.688	9.491	6.809	20.491	6.61	7.113	10.469	5.904	7.434	2.846	4.113	cbiB, cobD	EC:6.3.1.10	adenosylcobinamide-phosphate synthase	M00122	map00860, map01100
K02230	3.577	0.513	1.223	1.618	1.147	12.16	1.665	0.835	0	0.321	8.741	0.415	2.548	0.114	1.391	0.689	0.019	1.096	0.882	3.41	1.247	3.553	0	1.86	1.037	1.384	2.522	8.798	0.15	0.251	0.976	1.526	1.692	2.397	1.042	0.475	3.584	0.772	1.734	0.425	cobN	EC:6.6.1.2	cobaltochelatase CobN		map00860, map01100
K02231	17.543	22.441	63.325	6.283	12.019	26.361	16.933	17.938	39.732	11.457	31.393	17.768	11.982	39.321	13.428	31.068	29.46	48.381	23.014	30.959	35.372	25.732	15.265	6.562	27.399	9.013	16.705	27.356	11.622	31.905	22.202	17.024	56.143	5.25	8.896	14.743	12.144	14.688	24.751	24.486	cobP, cobU	EC:2.7.1.156 2.7.7.62	adenosylcobinamide kinase / adenosylcobinamide-phosphate guanylyltransferase	M00122	map00860, map01100
K02232	25.142	14.73	48.902	5.057	16.198	18.205	12.966	9.192	9.083	6.339	35.633	13.119	7.304	14.8	6.259	32.531	4.927	25.421	7.986	28.436	15.754	9.474	15.202	5.858	4.15	10.256	12.994	19.53	5.348	9.511	11.775	10.141	27.427	10.716	10.241	13.357	6.373	8.824	4.52	6.694	cobQ, cbiP	EC:6.3.5.10	adenosylcobyric acid synthase	M00122	map00860, map01100
[truncated: 4,742 more rows]
