# Supplementary material for: Metagenomic Analysis of Dental Plaque on Pit and Fissure Sites With and Without Caries Among Adolescents
Source: Front Cell Infect Microbiol. 2021 Oct 27;11:740981. doi: 10.3389/fcimb.2021.740981 (PMC8579706; doi:10.3389/fcimb.2021.740981)
Supplement: Supplementary file 2 [file Table_1.xlsx]

## Sheet: Sheet1
Table 1. Demographic and clinical characteristics of the study subjects.
Clinical Parameters		Caries active	Caries free	p-value
		(n=20)	(n=20)
Gendera	Female	12	11	0.749
	Male	8	9
Frequency of sweet drink intakea				1
	< 1 time a day	15	15
	≥ 1 time a day	5	5
Frequency of snack intakeb				0.693
	< 1 time a day	17	15
	≥ 1 time a day	3	5
Times of teeth brushing each daya				0.752
	< 2 time a day	9	10
	≥ 2 time a day	11	10
Fluoride toothpasteb				1
	Yes	19	19
	No	1	1
a No significance between caries active group and caries free group(p > 0.5), by Pearson's χ2 test
b No significance between caries active group and caries free group(p > 0.5), by χ2 correction for continuity
