# Supplementary material for: Metagenomic Analysis of Dental Plaque on Pit and Fissure Sites With and Without Caries Among Adolescents
Source: Front Cell Infect Microbiol. 2021 Oct 27;11:740981. doi: 10.3389/fcimb.2021.740981 (PMC8579706; doi:10.3389/fcimb.2021.740981)
Supplement: Supplementary file 3 [file Table_2.xlsx]

## Sheet: Table S7
Table 2. The significant associations with individual species (FDR<0.05).
Factor	Species	Coefficient	Na	N not 0b	P-value	Q-valuec
caries	Lactobacillus_gasseri	0.00141566	40	17	5.15679e-09	6.59037e-06
caries	Lactobacillus_antri	0.000645967	40	17	7.49745e-08	4.79087e-05
caries	Lactobacillus_paracasei	0.00111497	40	16	4.00978e-07	0.000170816
caries	Lactobacillus_paragasseri	0.000933164	40	13	8.70428e-07	0.000278102
caries	Prevotella_multisaccharivorax	0.0802956	40	40	2.95262e-06	0.00075469
caries	Propionibacterium_acidifaciens	0.120181	40	40	1.6365e-05	0.00348575
caries	Lactobacillus_fermentum	0.00182739	40	24	2.19046e-05	0.00399916
caries	Lactobacillus_mucosae	0.0085917	40	20	5.88493e-05	0.00861578
caries	Scardovia_inopinata	0.010696	40	30	6.06745e-05	0.00861578
caries	Olsenella_profusa	0.0568538	40	33	7.66146e-05	0.00979134
caries	Parascardovia_denticolens	0.0274103	40	29	0.000134166	0.0149969
caries	Megasphaera_micronuciformis	0.0174394	40	40	0.000287574	0.0282707
caries	Lactobacillus_salivarius	0.00248816	40	33	0.000421121	0.0384423
using fluoried toothpaste	Bifidobacterium_animalis	-0.0163008	40	29	0.000140816	0.0149969
atotal number of samples
bnumber of non-zero subjects
cBenjaminiand-Hochberg method
