# Supplementary material for: Metagenomic Analysis of Dental Plaque on Pit and Fissure Sites With and Without Caries Among Adolescents
Source: Front Cell Infect Microbiol. 2021 Oct 27;11:740981. doi: 10.3389/fcimb.2021.740981 (PMC8579706; doi:10.3389/fcimb.2021.740981)
Supplement: Supplementary file 4 [file Table_3.xlsx]

## Sheet: KEGG
Table 3. The significant associations with individual KEGG pathway (P<0.05).
Factor	KEGG pathway	Coefficient	Na	N not 0b	P-value	Q-valuec
caries	Neomycin, kanamycin and gentamicin biosynthesis	-0.000136546	40	40	0.0163454	0.642374
gender-female	Basal transcription factors	-0.000130931	40	34	0.00288333	0.45127
gender-female	MicroRNAs in cancer	-0.000138253	40	40	0.00364747	0.45127
gender-female	Retrograde endocannabinoid signaling	-0.000279079	40	8	0.00511606	0.45127
gender-female	Spliceosome	0.00256289	40	8	0.0113811	0.546427
gender-female	Thyroid hormone synthesis	0.00134444	40	40	0.0209718	0.686736
gender-female	FoxO signaling pathway	0.00118046	40	40	0.0271162	0.686736
gender-female	Human papillomavirus infection	-0.00190375	40	40	0.0302254	0.686736
gender-female	Styrene degradation	0.000839028	40	40	0.0309461	0.686736
gender-female	Glycosylphosphatidylinositol (GPI)-anchor biosynthesis	0.00150276	40	12	0.0328774	0.686736
gender-female	Influenza A	0.00154505	40	38	0.0374791	0.693715
sweet drink >1 time/day	Influenza A	-0.0011596	40	38	0.0291876	0.686736
sweet drink >1 time/day	Colorectal cancer	0.00238109	40	37	0.0322317	0.686736
sweet drink >1 time/day	Small cell lung cancer	-0.00156134	40	37	0.0323721	0.686736
sweet drink >1 time/day	Herpes simplex infection	-0.00191386	40	37	0.0342099	0.686736
sweet drink >1 time/day	Kaposi sarcoma-associated herpesvirus infection	-0.0011308	40	37	0.0342502	0.686736
sweet drink >1 time/day	Toxoplasmosis	0.00106784	40	37	0.034356	0.686736
sweet drink >1 time/day	Hepatitis B	-0.00170673	40	37	0.0343862	0.686736
sweet drink >1 time/day	Viral myocarditis	-0.0015936	40	37	0.0357989	0.686736
sweet drink >1 time/day	Apoptosis - multiple species	-0.00320584	40	37	0.0358221	0.686736
sweet drink >1 time/day	p53 signaling pathway	0.000691892	40	37	0.0380698	0.693715
sweet drink >1 time/day	Human cytomegalovirus infection	-0.00118743	40	37	0.0401671	0.701586
Brushing 2 times/day	Amoebiasis	0.00151408	40	40	0.00261235	0.45127
Brushing 2 times/day	N-Glycan biosynthesis	-0.00191147	40	40	0.0051924	0.45127
Brushing 2 times/day	RIG-I-like receptor signaling pathway	-0.00193359	40	29	0.00614287	0.45127
Brushing 2 times/day	Protein processing in endoplasmic reticulum	-0.00185155	40	40	0.00726425	0.45127
Brushing 2 times/day	Prostate cancer	0.00152071	40	40	0.00763385	0.45127
Brushing 2 times/day	Progesterone-mediated oocyte maturation	-0.00122291	40	40	0.00799869	0.45127
Brushing 2 times/day	Estrogen signaling pathway	-0.000982409	40	40	0.00829266	0.45127
Brushing 2 times/day	IL-17 signaling pathway	-0.00272011	40	40	0.00860635	0.45127
Brushing 2 times/day	Th17 cell differentiation	-0.00106855	40	40	0.00861202	0.45127
Brushing 2 times/day	Various types of N-glycan biosynthesis	-0.00123573	40	40	0.0118184	0.546427
Brushing 2 times/day	Spliceosome	-0.00128098	40	8	0.0181365	0.678822
Brushing 2 times/day	Antigen processing and presentation	-0.00114976	40	40	0.0213875	0.686736
Brushing 2 times/day	Steroid hormone biosynthesis	-0.00107365	40	39	0.0388339	0.693715
Brushing 2 times/day	Styrene degradation	-0.000997766	40	40	0.0416539	0.70584
Brushing 2 times/day	Carotenoid biosynthesis	-0.000850222	40	39	0.0435741	0.70584
Brushing 2 times/day	Glycosylphosphatidylinositol (GPI)-anchor biosynthesis	-0.00073935	40	12	0.0440028	0.70584
Using fluoride toothpaste	Various types of N-glycan biosynthesis	0.000923834	40	40	0.000323529	0.169779
Using fluoride toothpaste	Aminobenzoate degradation	-0.00023682	40	40	0.000432008	0.169779
Using fluoride toothpaste	Salmonella infection	-0.000254676	40	40	0.0253062	0.686736
Using fluoride toothpaste	Systemic lupus erythematosus	-8.92614e-05	40	39	0.0335042	0.686736
Using fluoride toothpaste	Biosynthesis of terpenoids and steroids	-8.96273e-05	40	39	0.0428641	0.70584
Using fluoride toothpaste	Lysosome	0.000263689	40	40	0.0477312	0.735622
atotal number of samples
bnumber of non-zero subjects
cBenjaminiand-Hochberg method
