# Supplementary material for: Metagenomic Analysis of Dental Plaque on Pit and Fissure Sites With and Without Caries Among Adolescents
Source: Front Cell Infect Microbiol. 2021 Oct 27;11:740981. doi: 10.3389/fcimb.2021.740981 (PMC8579706; doi:10.3389/fcimb.2021.740981)
Supplement: Supplementary file 5 [file Table_4.xlsx]

## Sheet: Table metacyc
Table 4 . PERMANOVA for the influence of host clinical phenotype on the taxonomic and pathway (metacyc) profiles.
Phenotype	Taxonomic profile		Pathway profile
	Explained Variance in BC distance (R2)	P-value	Explained Variance in BC distance (R2)	P-value
caries or caries free	0.0823296	0.008	0.0690117	0.019
gender	0.031319	0.267	0.0315988	0.232
Frequency of sweet drink consumption	0.010901	0.948	0.0104814	0.922
Frequency of sanck consumption	0.0136719	0.863	0.0149528	0.736
Frequency of tooth brushing	0.0248576	0.441	0.0230642	0.445
fluoride toothpaste	0.0394953	0.134	0.0346657	0.199
