# Supplementary material for: Metagenomic Analysis of Dental Plaque on Pit and Fissure Sites With and Without Caries Among Adolescents
Source: Front Cell Infect Microbiol. 2021 Oct 27;11:740981. doi: 10.3389/fcimb.2021.740981 (PMC8579706; doi:10.3389/fcimb.2021.740981)
Supplement: Supplementary file 6 [file Table_5.xlsx]

## Sheet: Sheet1
Table 5. Detailed information of caries/healthy-associated phylum, genus，species and genes (P <0.05).
Phylum	P-value	Median relative abundance of caries free	Median relative abundance caries active	Enriched group	Relative abundance
					C1010503	C1020603	C1040103	C1040503	C1060903	C1100303	C2050103	C2061003	H1011503	H1030803	H1101603	H2051403	H2052103	H2071103	H2080903	H2081103	H2081603	J1041503	L1022003	L1022503	L1042003	L1062403	L2052703	L2063003	L2092203	M1032803	M1063203	O2073303	T2013403	T2053803	T2073703	W2053903	W2103603	Z1024603	Z1034303	Z1094603	Z1095003	Z2034203	Z2074603	Z2084703
Fusobacteria	0.00864674	0.0157494	0.00841834	Caries free	0.0441458	0.0341481	0.0580628	0.00323131	0.0189062	0.012063	0.0105347	0.00199053	0.0029969	0.0106776	0.0304739	0.00858891	0.00719583	0.00112152	0.00622091	0.0517123	0.00532347	0.0170135	0.00871381	0.0142313	0.0152935	0.00212854	0.0158098	0.00539407	0.00433018	0.00599661	0.00690878	0.00306425	0.00510765	0.00386536	0.00550683	0.00522887	0.0168048	0.00440011	0.0085195	0.0100119	0.00706538	0.00435985	0.00448976	0.0017171
Verrucomicrobia	0.0213455	2.75555e-05	3.45992e-06	Caries free	0	0	0	0.000339632	0	0	2.36e-06	3.71e-06	0	0	0	5.65e-06	9.19e-07	1.55e-05	2.71e-06	0	2.58e-06	0	0	0	0	3.06e-05	0	1.18e-06	6.26e-06	4.83e-06	0.000163476	7.54e-06	5.5e-06	5.93e-06	1.01e-06	3.62e-06	0	0	0	5.6e-06	6.98e-06	8.55e-07	1.93e-06	1.93e-06
Candidatus_Gracilibacteria	0.00224444	0.000115419	1.0374e-05	Caries free	0.000434702	0.00014281	0.000111549	4.5e-05	2.34e-05	7.77e-06	2e-05	0	1.28e-06	1.08e-06	3.52e-06	3.17e-06	2.27e-05	6.68e-07	6.4e-06	1.16e-05	1.46e-05	7.35e-06	1.25e-06	0.00106152	8.93e-06	1.24e-05	9.15e-07	7.36e-06	1.96e-06	4.3e-05	1.41e-05	9.57e-06	0	0	1.03e-05	0	8.75e-05	6.52e-05	0.000297033	1.9e-05	7.57e-06	2.14e-06	9.63e-07	7.72e-06
Ascomycota	0.00489152	8.57e-06	0.000458462	Caries active	3.95538e-06	4.39866e-06	4.81916e-06	1.70357e-05	1.21228e-05	7.23334e-06	1.41677e-06	0.00068933	1.05544e-05	3.89783e-06	1.68473e-05	1.84081e-06	4.97595e-05	0	1.7707e-05	8.75231e-05	0.000127458	1.39534e-05	3.33708e-05	1.33367e-06	5.55932e-06	8.37702e-06	0.00146131	3.3706e-05	0.000275217	8.46287e-06	0	2.91941e-06	0.000548347	0.00324668	1.83635e-06	3.31577e-05	0.00210423	9.82413e-06	4.71381e-06	3.57941e-06	1.36102e-06	5.00767e-06	1.26352e-05	0.000469149
Firmicute	0.0174332	0.105516	0.152988	Caries active	0.090641	0.142352	0.285087	0.0729272	0.0531648	0.0319939	0.0968962	0.122067	0.224264	0.0692882	0.0905887	0.109375	0.0674332	0.290334	0.0699053	0.169025	0.206558	0.211103	0.0947953	0.135227	0.21254	0.117042	0.116501	0.030785	0.154479	0.032104	0.0493188	0.0831365	0.163627	0.254258	0.135301	0.103345	0.378094	0.0223629	0.0460498	0.0598399	0.0696399	0.0923828	0.16265	0.253597
Genus	P-value	Median relative abundance of caries free	Median relative abundance caries active	Enriched group	Relative abundance
					C1010503	C1020603	C1040103	C1040503	C1060903	C1100303	C2050103	C2061003	H1011503	H1030803	H1101603	H2051403	H2052103	H2071103	H2080903	H2081103	H2081603	J1041503	L1022003	L1022503	L1042003	L1062403	L2052703	L2063003	L2092203	M1032803	M1063203	O2073303	T2013403	T2053803	T2073703	W2053903	W2103603	Z1024603	Z1034303	Z1094603	Z1095003	Z2034203	Z2074603	Z2084703
Cardiobacterium	0.0013386	0.0107281	0.0039463	Caries free	0.0117706	0.0042331	0.00263891	0.00379761	0.0104543	0.00542875	0.0148405	0.008646	0.000740395	0.00413916	0.00219828	0.000736261	0.00260893	0.00159005	0.00729994	0.00113917	0.00300248	0.00971915	0.00528237	0.0278493	0.00660427	0.00565027	0.000709868	0.00431403	0.00368814	0.0271256	0.0288064	0.00455331	4.6641e-05	0.000776371	0.00843803	0.00272289	0.00408077	0.0263061	0.0125905	0.00518984	0.0140369	0.00424168	0.00195165	0.00353922
Fusobacterium	0.000706676	0.00661481	0.00311353	Caries free	0.0308597	0.0184951	0.00660522	0.00225831	0.0111678	0.00659037	0.00444621	0.00103475	0.00147341	0.00672577	0.00352145	0.00375983	0.00424724	0.00036569	0.00340608	0.0258219	0.000544312	0.00704424	0.00319493	0.00622729	0.00539896	0.000801402	0.00143942	0.00111985	0.00306833	0.00376592	0.00346712	0.000864308	0.000236987	0.000696445	0.00180076	0.00177222	0.00454861	0.000971803	0.00594137	0.00484139	0.00294456	0.0021638	0.000863524	7.04719e-05
Microcella	0.0092945	2.17183e-07	0	Caries free	0	0	0	0	8.33842e-07	0	0	0	0	0	1.02549e-06	0	0	0	0	0	0	7.48722e-07	0	9.41412e-07	7.94189e-07	0	0	0	0	0	0	0	0	0	0	0	0	0	0	0	0	0	0	0
Succiniclasticum	0.0188518	3.20368e-07	0	Caries free	0	0	0	0	0	0	0	0	0	2.48654e-06	7.32491e-07	0	0	0	0	0	0	0	0	0	1.78692e-06	0	0	0	0	0	0	0	0	0	0	0	0	0	1.4014e-06	0	0	0	0	0
Ruthenibacterium	0.0188518	2.98163e-06	0	Caries free	0	0	0	4.0764e-05	0	0	0	0	0	0	0	0	0	0	0	0	0	0	0	0	0	0	0	0	0	0	1.32022e-05	0	0	0	0	0	0	0	0	2.17877e-06	3.48761e-06	0	0	0
Propionibacterium	1.2587e-06	0.0052137	0.0549531	Caries active	0.000225651	0.000470247	0.0542112	0.000373636	6.91448e-05	0.000401763	0.0220383	0.0111637	1.70213e-05	0.00263386	0.000149062	0.0462562	0.00975347	0.333768	0.0180646	0.00419928	0.0587605	0.00132149	0.00319687	0.0044521	0.0016723	0.0268789	0.0996005	0.00406686	0.110173	0.0023224	2.74144e-05	0.00769192	0.0757438	0.0187791	0.0254773	0.0566704	0.122213	0.000195932	0.00159378	0.00238319	0.00167813	0.0158373	0.041225	0.0175799
Streptococcus	0.00803201	0.0573182	0.0998238	Caries active	0.0649275	0.0715702	0.146749	0.0597262	0.0263826	0.0240222	0.0484721	0.0733578	0.13047	0.0313269	0.0478154	0.0537385	0.0354713	0.215089	0.0378029	0.0758048	0.1315	0.0896925	0.0423938	0.0779469	0.110445	0.0628637	0.0666962	0.0126624	0.0936267	0.0197231	0.0217073	0.0537051	0.128541	0.163507	0.0978789	0.0749299	0.289836	0.0148546	0.0255574	0.0350442	0.0431454	0.0629425	0.100329	0.180585
Prevotella	0.000241997	0.0294122	0.0683547	Caries active	0.0124677	0.0271612	0.0902157	0.00754661	0.0464779	0.0258473	0.0722691	0.023142	0.00792837	0.0371887	0.0420139	0.192039	0.121891	0.0410666	0.0906901	0.0700868	0.14991	0.00618961	0.0344347	0.0190445	0.0586892	0.0187737	0.109331	0.0476724	0.0377218	0.0146779	0.019858	0.0453862	0.0403872	0.117019	0.0242508	0.0340937	0.0307628	0.0217611	0.0224875	0.0593216	0.0161593	0.0387334	0.0412675	0.0393727
Olsenella	0.00122435	0.00456046	0.018484	Caries active	0.000555374	0.00638463	0.0263978	0.000607336	0.000478177	0.00191326	0.0104154	0.00373899	0.00133364	0.000156115	0.0117578	0.0917144	0.0036071	0.00358186	0.00105247	0.00396965	0.0344555	0.00235037	0.0120757	0.00691907	0.00176661	0.00662539	0.0216207	0.00702556	0.0761909	0.000683173	0.00175748	0.00775096	0.000887898	0.00798006	0.00420378	0.012393	0.0359615	0.00106014	0.00140688	0.0053278	0.00165245	0.0159117	0.00530755	0.0219106
Scardovia	4.37268e-05	0.000530839	0.00502087	Caries active	0	0.000221927	0.00215338	2.35255e-05	0	1.16091e-06	0.000710811	0.00232406	0.000850758	0.000715318	1.44301e-05	0.00309339	0.000123633	0.00959573	0.00107638	3.0656e-05	0.00293816	0.00201746	0.00103581	0.000127875	0.00235311	0.000497868	0.0174386	0.000193629	0.00631518	2.82096e-06	5.1943e-06	0.00474988	0.0121437	0.0126085	0.000959081	0.000188666	0.00375749	7.8593e-07	1.42688e-05	0	0.000581069	0.0013685	0.00236849	0.0184329
Lactobacillus	2.79012e-07	5.41289e-05	0.00319637	Caries active	7.00296e-06	0.000283157	9.49657e-06	3.82627e-05	2.62981e-06	4.28642e-06	0.000448575	0.00188104	0.000319012	0	2.0583e-05	0.000375779	0.00017056	0.00120972	4.14241e-05	0.00164522	0.00287489	7.69141e-06	9.99043e-06	1.15323e-05	4.75851e-05	6.46397e-05	0.00668822	0.00121105	0.00712322	2.25677e-06	2.16429e-06	0.00360604	0.00104106	0.0153168	4.57821e-05	0.00059441	0.00279161	0	0	2.84019e-05	0.000223887	0.00037643	0.000270633	0.0162149
Parascardovia	8.87841e-06	9.53991e-05	0.00306239	Caries active	0	2.5219e-06	9.92179e-07	1.08163e-06	0	0	0.000458492	0	0.000931716	0	0	0.000516633	5.03719e-05	0.000263125	1.69961e-05	0.00104015	0.00371674	0.000350878	0	9.41412e-07	7.28006e-07	0.000615919	4.8362e-05	0.00386935	0.0269047	1.31645e-06	0	0.00635126	0.00110523	0.00486602	8.86514e-07	0.00234296	0.00629624	1.88623e-06	0	0	0	5.00767e-06	0.00178264	0.00161264
Species	P-value	Median relative abundance of caries free	Median relative abundance caries active	Enriched group	Relative abundance
					C1010503	C1020603	C1040103	C1040503	C1060903	C1100303	C2050103	C2061003	H1011503	H1030803	H1101603	H2051403	H2052103	H2071103	H2080903	H2081103	H2081603	J1041503	L1022003	L1022503	L1042003	L1062403	L2052703	L2063003	L2092203	M1032803	M1063203	O2073303	T2013403	T2053803	T2073703	W2053903	W2103603	Z1024603	Z1034303	Z1094603	Z1095003	Z2034203	Z2074603	Z2084703
Neisseria_elongat	0.0199006	0.0265019	0.0159969	Caries free	0.0750925	0.056981	0.0148738	0.0211043	0.0163708	0.021672	0.0107446	0.014973	0.00528959	0.00526637	0.0101476	0.00875541	0.0449361	0.00292151	0.0365016	0.0416741	0.00129239	0.0178222	0.0312467	0.0232799	0.00647032	0.0301545	0.00475808	0.042029	0.0136937	0.0420244	0.032416	0.0223422	0.000549722	0.003018	0.00382664	0.0100549	0.0116893	0.0343893	0.0262019	0.00665779	0.0525778	0.0160972	0.0238827	0.00619711
Cardiobacterium_hominis	0.00102218	0.0101316	0.0036825	Caries free	0.0109485	0.00393287	0.00252006	0.00358115	0.00973222	0.00514255	0.0146957	0.00851236	0.000555845	0.00397363	0.00207749	0.000678371	0.00231565	0.00153733	0.00617529	0.000995436	0.00281964	0.0094181	0.00519759	0.0275079	0.00644583	0.00546063	0.000646937	0.00396173	0.00330526	0.0247393	0.0281274	0.00408856	2.71022e-05	0.000723498	0.00827434	0.00266352	0.00332089	0.0243389	0.0116348	0.00509436	0.0122032	0.00383221	0.00164456	0.00343158
Actinomyces_johnsonii	0.0241536	0.0141686	0.00897937	Caries free	0.00359421	0.00738981	0.02719	0.00715384	0.0422841	0.00373776	0.00601957	0.00831049	0.00752621	0.00502248	0.0181172	0.00528948	0.00457749	0.0127689	0.00276132	0.00385553	0.0289428	0.0160861	0.0117157	0.0150698	0.0150375	0.00897559	0.00333087	0.0111412	0.00786634	0.0131105	0.0167912	0.0071893	0.00855181	0.021214	0.00719919	0.00748506	0.0080028	0.0116821	0.00572358	0.0241002	0.0230647	0.0041483	0.00791678	0.0130163
Fusobacterium_nucleatum	0.00146251	0.00392253	0.00184855	Caries free	0.0107366	0.0118231	0.00514168	0.000870173	0.00796294	0.00208124	0.00321963	0.000893236	0.00123224	0.00563108	0.00282866	0.00152667	0.00274626	0.000282035	0.00256176	0.0113647	0.000477803	0.00525575	0.0026653	0.00385673	0.00419186	0.00059566	0.00116229	0.000819718	0.00183311	0.00239192	0.00278364	0.000691901	0.000183871	0.000624843	0.00158363	0.00111776	0.00369982	0.000704429	0.00256335	0.00273841	0.0023959	0.00148813	0.000644033	4.98035e-05
Propionibacterium_acidifaciens	1.2587e-06	0.00519777	0.054932	Caries active	0.000220853	0.000463209	0.0542022	0.000369039	5.05437e-05	0.000389618	0.0220313	0.0111349	8.78517e-06	0.00262693	0.000131482	0.0462523	0.00974436	0.333747	0.0180617	0.00418908	0.0586635	0.0012571	0.00318327	0.00441993	0.00164192	0.0268658	0.0995936	0.00405812	0.110159	0.00231594	1.02443e-05	0.00767522	0.0757261	0.0187407	0.0254693	0.0566612	0.122206	0.000174791	0.00158843	0.00237027	0.00166503	0.0158248	0.0411434	0.017557
Streptococcus_mutans	0.00019738	0.00788804	0.0369105	Caries active	9.51884e-05	0.000419809	0.0378906	0.000109042	0.000180367	1.47346e-05	0.011168	0.00670135	0.0177057	0.00316853	1.16466e-05	0.0179065	0.00282534	0.108889	0.0127847	0.00873211	0.0358963	0.00606253	0.000488629	0.00847248	0.0580101	0.019899	0.00427836	0.000607627	0.0683425	0.00203542	3.60715e-06	0.00210433	0.0365964	0.0793082	0.0185859	0.0338183	0.125614	0.000335985	0.00142911	3.84398e-05	0.00138977	0.00142902	0.0395896	0.123033
Prevotella_multisaccharivorax	4.03601e-06	2.84785e-05	0.0157114	Caries active	8.10528e-06	2.8562e-05	9.89344e-05	6.963e-06	5.32376e-05	9.82305e-06	0.00125748	7.87459e-06	4.88065e-06	4.38842e-05	2.87869e-05	0.12782	0.0202848	3.44776e-05	0.0455385	0.00761974	0.000115679	6.87462e-06	2.9e-05	2.63595e-05	5.59903e-05	1.05158e-05	0.00605875	0.00556221	0.0218563	1.71765e-05	1.74586e-05	0.0280122	2.75606e-05	0.0163959	5.28742e-05	0.0106552	0.00980093	2.48354e-05	1.66894e-05	5.01896e-05	3.13034e-05	0.0108023	7.08171e-05	0.00225516
Olsenella_profusa	1.66545e-05	0.00162679	0.0153187	Caries active	0	0.00226027	0.0127201	0.000270137	1.89859e-05	0.000132611	0.000419093	0.00365532	0.000104019	0	2.41722e-06	0.0804286	0.0013233	0.00353723	2.31354e-05	0.00339869	0.0183371	1.02098e-06	0.00995123	0.000171886	0	0.0065014	0.0121199	0.00441528	0.0756618	0.000399949	0	0.00694512	0.000203639	0.00742982	0.00316352	0.0103935	0.0346017	0	0	1.71189e-06	0	0.014965	0.00477315	0.0205785
Streptococcus_oralis	0.00470472	0.0150528	0.0286146	Caries active	0.0207933	0.0249956	0.019663	0.0293037	0.00547969	0.00591723	0.0195501	0.03786	0.0269271	0.008365	0.0154803	0.0138444	0.0149281	0.0559466	0.00731306	0.0164851	0.0557058	0.0253377	0.0195429	0.022769	0.0216602	0.0185236	0.036839	0.00461299	0.009827	0.00411803	0.00321722	0.0236643	0.0406871	0.0303777	0.0413287	0.0188391	0.0700794	0.00388808	0.00638313	0.00898448	0.00970644	0.0234002	0.0275415	0.0234626
Actinomyces_gerencseriae	0.0163007	0.00832291	0.0191107	Caries active	0.000636102	0.0010836	0.00689635	0.00560042	0.00110715	0.000642963	0.00471277	0.00230339	0.0113341	0.0193361	0.00432617	0.014303	0.0197594	0.0240644	0.000390136	0.00243287	0.120976	0.00550181	0.00685365	0.0239319	0.00586667	0.00187515	0.017881	0.0166379	0.00907416	0.00123903	0.0115409	0.0198664	0.0167831	0.0440375	0.015457	0.00515408	0.00929163	0.000489399	0.00093843	0.0205876	0.0366707	0.0234305	0.00963643	0.00602255
Prevotella_denticola	0.0100011	0.00516594	0.015359	Caries active	0.000370444	0.00880624	0.0178313	4.26568e-05	0.00263392	5.42947e-05	0.00437639	0.00158855	0.000812994	0.00703067	0.0086924	0.027632	0.0107258	0.000477875	0.0195149	0.0121664	0.105993	0.000663776	0.0102482	0.00777944	0.00629467	0.00521823	0.0312733	0.00978182	0.0021571	0.000389167	0.000186418	0.0059633	0.000328321	0.029231	0.0057852	0.0109027	0.00646644	0.0015317	0.0003636	0.0174164	0.00695233	0.00999408	0.0106532	0.00216963
Prevotella_histicola	1.96452e-05	0.000534909	0.00556821	Caries active	1.63402e-05	0.000112606	0.000462497	5.14451e-05	0.000254899	2.33074e-05	0.00123454	0.00260142	0.00288648	0.00107755	0.000145326	0.000536946	0.000620998	0.0195882	0.000594671	0.00108695	0.00459333	0.000222643	0.000359239	8.3315e-05	0.00373183	0.000258202	0.000832222	0.000486864	0.00114949	0.000302093	5.11495e-05	0.000308971	0.00815748	0.0382907	0.00137866	0.000653326	0.000274403	4.58197e-05	0.000118992	0.000361832	0.000132614	0.000273529	0.00702251	0.0216789
Parascardovia_denticolens	8.87841e-06	9.53991e-05	0.00306239	Caries active	0	2.5219e-06	9.92179e-07	1.08163e-06	0	0	0.000458492	0	0.000931716	0	0	0.000516633	5.03719e-05	0.000263125	1.69961e-05	0.00104015	0.00371674	0.000350878	0	9.41412e-07	7.28006e-07	0.000615919	4.8362e-05	0.00386935	0.0269047	1.31645e-06	0	0.00635126	0.00110523	0.00486602	8.86514e-07	0.00234296	0.00629624	1.88623e-06	0	0	0	5.00767e-06	0.00178264	0.00161264
Scardovia_inopinata	1.48582e-07	2.6522e-05	0.00256434	Caries active	0	0	4.67742e-06	8.78826e-07	0	0	5.70754e-05	0.00211728	1.76924e-06	1.41128e-06	0	0.00298707	9.47727e-05	2.4455e-05	0.00102255	1.22885e-05	6.93543e-05	5.98977e-06	1.18636e-05	1.96128e-06	4.10331e-06	0.00049668	0.0157214	0.000172406	0.00584054	0	0	0.0045375	1.67885e-05	1.21778e-05	0.000557237	0.000181774	0.0034551	0	0	0	1.10583e-06	0.000956281	5.83625e-06	0.0134449
Genes	P-value	Median abundance of caries free	Median abundance caries active	Enriched group	Abundance
					C1010503	C1020603	C1040103	C1040503	C1060903	C1100303	C2050103	C2061003	H1011503	H1030803	H1101603	H2051403	H2052103	H2071103	H2080903	H2081103	H2081603	J1041503	L1022003	L1022503	L1042003	L1062403	L2052703	L2063003	L2092203	M1032803	M1063203	O2073303	T2013403	T2053803	T2073703	W2053903	W2103603	Z1024603	Z1034303	Z1094603	Z1095003	Z2034203	Z2074603	Z2084703
K02358	0.00434699	385.948	345.582	Caries free	494.348	453.688	511.762	418.516	335.977	450.397	335.28	364.579	355.562	300.61	361.072	332.766	317.969	274.518	358.774	477.91	315.814	380.637	367.751	345.543	319.75	494.58	313.094	361.605	343.229	323.573	379.561	345.655	308.208	256.715	346.813	322.37	456.584	357.648	451.656	320.513	295.821	360.698	344.636	374.432
K03303	0.00289796	183.165	148.135	Caries free	256.928	221.148	158.084	215.181	219.32	215.818	131.623	208.442	127.518	111.354	139.532	129.736	181.734	108.396	214.646	228.723	96.382	206.855	143.071	142.487	128.548	247.948	72.736	145.415	130.682	175.113	218.544	209.748	95.868	104.233	143.496	118.712	174.935	193.753	216.668	170.356	155.068	207.466	123.56	136.174
K03500	0.0107452	168.684	132.171	Caries free	276.814	227.662	124.003	287.667	130.604	232.109	88	196.261	139.621	63.415	112.918	126.306	147.707	73.339	210.569	229.814	76.797	190.297	111.506	117.055	88.869	287.744	51.001	126.718	158.367	163.452	178.665	169.854	54.033	84.963	141.837	117.566	159.548	156.963	226.573	115.39	142.363	199.209	104.609	126.93
K02575	0.00508847	119.775	86.494	Caries free	193.682	139.505	83.403	167.469	96.066	208.101	84.697	81.517	74.362	49.012	105.731	114.168	72.599	88.298	145.124	136.99	60.971	172.324	80.293	88.703	84.717	231.494	24.381	70.723	120.692	121.897	62.356	70.318	53.085	52.614	65.816	86.376	127.827	65.456	170.716	91.227	108.994	119.02	70.846	83.818
K00382	0.00691675	226.055	194.939	Caries free	329.292	272.626	160.317	284.069	199.176	266.613	207.613	235.554	177.44	193.101	177.998	171.894	197.378	147.95	269.093	278.705	166.281	228.458	191.739	193.035	169.275	304.621	142.183	218.015	192.002	254.151	231.306	236.13	123.67	136.66	204.736	178.003	228.116	260.086	296.288	169.138	162.362	246.815	146.644	171.339
K02913	0.00225384	1414.08	2218.42	Caries active	1665.49	2417.34	3043.66	1844.52	652.342	786.095	1914.31	1472.61	1954.47	997.024	1119.97	2195.57	803.671	3223.74	1091.75	1854.1	3882.06	1803.08	1737.97	1621.66	1834.47	1868.8	1921.02	576.659	1955.66	796.748	774.416	1994.96	2289.89	2345.84	2360.42	1841.61	6079.31	856.056	625.408	899.086	983.061	1896.79	1630.57	3037.82
K02970	1.96452e-05	112.487	164.257	Caries active	146.995	136.177	243.923	168.613	80.27	85.662	147.244	173.251	155.547	55.814	92.618	214.149	133.352	239.895	139.819	161.097	215.086	129.993	94.676	130.968	134.764	113.951	109.179	91.907	117.898	87.395	69.247	112.156	111.153	169.937	172.297	130.026	279.944	65.811	109.529	83.423	64.372	178.641	136.434	251.676
K07052	0.00245249	95.1051	140.147	Caries active	149.301	152.715	171.413	138.453	51.425	70.142	111.959	124.072	138.448	41.386	83.391	97.062	101.413	213.114	113.404	153.304	281.189	105.306	90.901	100.595	98.75	102.678	112.895	58.899	80.718	66.414	60.42	101.161	159.14	157.581	177.18	89.548	341.465	72.534	67.512	68.383	71.936	116.698	109.456	102.683
K07473	0.000483233	22.8926	59.9059	Caries active	4.428	14.388	51.508	26.647	31.393	8.651	43.673	14.415	54.061	23.06	26.355	109.573	17.557	129.835	19.48	44.9	92.407	22.925	11.195	45.629	16.837	12.287	65.893	19.318	165.309	9.01	25.017	29.365	60.234	84.115	45.104	31.245	76.381	13.732	20.946	26.796	12.988	27.034	24.078	98.201
K02529	0.0013386	64.1224	101.379	Caries active	75.245	100.425	155.764	139.963	30.195	45.186	65.636	86.539	120.998	30.253	58.775	80.515	48.98	159.06	49.74	93.652	204.25	69.32	48.391	67.176	66.77	83.6	92.358	27.809	123.361	18.868	19.758	65.562	105.087	131.203	96.797	69.556	262.54	14.196	53.75	52.098	31.718	72.559	69.505	122.868
K00790	0.00289796	122.823	161.774	Caries active	112.454	130.66	211.865	146.962	86.692	101.932	146.73	163.58	183.663	91.092	131.715	119.05	120.862	251.515	95.377	151.875	236.916	133.329	98.754	134.111	193.88	133.956	147.357	81.377	186.348	79.82	78.662	109.929	160.192	183.898	179.375	129.862	298.354	88.209	142.486	97.198	79.016	117.821	138.035	217.035
K01409	0.00159681	106.139	139.551	Caries active	97.085	110.481	193.637	135.355	78.133	80.124	121.272	144.444	206.912	72.758	92.084	126.849	116.446	200.766	127.418	143.409	205.131	135.654	81.705	105.897	153.286	124.945	104.49	56.741	131.916	73.387	80.966	79.551	126.907	167.482	160.757	95.606	252.237	81.086	85.057	73.4	60.82	132.584	115.859	181.156
K02907	0.00341513	173.916	209.473	Caries active	154.745	193.195	404.904	224.79	158.26	144.865	161.844	173.061	215.495	118.226	118.527	199.73	203.845	295.258	109.223	236.751	283.566	214.933	149.564	166.346	172.595	166.681	154.221	159.009	239.697	113.988	139.165	153.971	144.263	238.659	253.047	164.009	398.66	113.029	244.436	172.632	91.94	168.157	187.179	265.307
K03402	0.0132738	77.4111	109.074	Caries active	83.499	96.06	171.739	134.743	41.325	64.759	67.078	107.063	165.192	36.4	65.548	69.859	58.032	195.429	46.979	102.863	161.027	109.978	49.917	94.09	92.827	98.927	90.469	25.279	96.341	26.326	32.41	75.087	143.647	144.354	134.132	72.22	284.466	17.868	57.201	64.422	44.991	86.854	76.87	143.439
K03086	0.00266683	92.9344	120.178	Caries active	84.747	115.24	216.29	107.319	66.358	86.018	132.39	111.191	126.933	71.114	98.993	128.098	118.632	163.093	86.829	144.515	209.82	93.255	88.061	96.183	111.907	91.096	126.296	71.936	107.623	62.26	56.934	71.866	101.373	130.568	125.237	86.753	177.603	53.641	102.238	85.361	44.74	95.64	79.115	134.976
